# Supplementary material for: Large-scale multitrait genome-wide association analyses identify hundreds of glaucoma risk loci
Source: Nat Genet. 2023 Jun 29;55(7):1116–25. doi: 10.1038/s41588-023-01428-5 (PMC10335935; doi:10.1038/s41588-023-01428-5)
Supplement: Supplementary file 5 — Supplementary Tables 1–16. [file 41588_2023_1428_MOESM5_ESM.xlsx]

## Sheet: Content
Table of contents
Supplementary Table	1	Summary of studies.
Supplementary Table	2	263 statistically independent SNPs from POAG MTAG in European ancestry
Supplementary Table	3	312 statistically independent SNPs from POAG multi-ancestry meta-analysis
Supplementary Table	4	Gene-based analysis of POAG MTAG in European population (list of 355 significant genes after Bonferroni correction)
Supplementary Table	5	Pathway analysis of POAG MTAG in European population (list of 32 significant pathways after Bonferroni correction)
Supplementary Table	6	Classify POAG loci into VCDR or IOP-specific SNPs based on multi-trait colocalization.
Supplementary Table	7	e/sQTL colocalization analysis in eCAVIAR for the POAG MTAG in European ancestry
Supplementary Table	8	e/sQTL colocalization analysis in eCAVIAR for the POAG multi-ancestry meta-analysis
Supplementary Table	9	Transcriptome-wide association study in retina tissue identifies 77 genes that were associated with POAG risk after Bonferroni correction
Supplementary Table	10	Plasma proteome analysis identifies 33 proteins that were putative causally associated with risk of POAG using Mendelian randomization
Supplementary Table	11	Protome-wide association study in an independent proteomics dataset
Supplementary Table	12	Drug target genes identified in this study based on the Open Targets database
Supplementary Table	13	Genetic correlation analysis
Supplementary Table	14	Mendelian randomization analysis identified 14 traits that were associated with POAG
Supplementary Table	15	Colocalization analysis of complex traits and disorders with POAG
Supplementary Table	16	Sensitivity analysis in MR-PRESSO

## Sheet: Table S1. Summary of studies
Supplementary Table 1. Summary of studies.
POAG MTAG in European	Trait	Study	Sample size	Note1	1 New data: not presented in Craig et al Nat Genet 2020 or Gharahkhani et al Nat Commun 2021. In our current study, we included POAG GWAS with 29,241 cases and 350,181 controls of European ancestry, and its two key endophenotypes VCDR (N=​​111,724) and IOP (N=153,604). This leads to a large increase in power relative to either our 2020 analysis (~3 times as many glaucoma cases in case-control ana…
	POAG	IGGC	15,229 POAG cases, 177,473 controls	Excluding UKB samples
		UKB	11,239 glaucoma cases, 13,7621 controls	New analysis (~ 3,000 more glaucoma cases)
		CLSA	1,358 glaucoma cases, 16,455 controls	New data
		MGB Biobank	1,415 glaucoma cases, 18,632 controls	New data
		-	Total: 29,241 cases, 350,181 controls
	VCDR	UKB	68240	New AI phenotyping, complete data including both eyes and both visits (baseline and follow-up)
		CLSA	18304	New data, AI phenotyping
		IGGC	25180
		-	Total: 111,724
	IOP	UKB	103914
		CLSA	18421	New data
		IGGC	31269
		-	Total: 153,604
Cross-ancestry meta-analysis	POAG	POAG MTAG in European	See above	All new data see above
		IGGC (Asian)	6,935 cases and 39,588 controls
		IGGC (African)	3,281 cases and 2,791 controls
Replication in 23andMe	POAG	23andMe	84,910 glaucoma cases and 2,736,075 controls	New data, with the largest sample size for replication

## Sheet: Table S2. MTAG POAG in European
Suppplementary Table 2. 263 statistically independent SNPs from POAG MTAG in European population
SNP	CHR	BP	A1	A2	BETA	SE	P	FREQ	novel	BETA_IGGC_POAG_2021	SE_IGGC_POAG_2021	P_IGGC_POAG_2021	BETA_MTAG_POAG_2020	SE_MTAG_POAG_2020	P_MTAG_POAG_2020	BETA_VCDR	SE_VCDR	P_VCDR	BETA_IOP	SE_IOP	P_IOP	BETA_23andMe	SE_23andMe	P_23andMe	pval.unadj_23andMe	pass_23andMe	Func.refGene	Gene.refGene	Nearest.gene	withingene	within200kb	within400kb	within1000kb	GENCODE_id	GWAS_report_proxy_SNPS	GWAS_report_gene	Promoter_histone_marks	Enhancer_histone_marks	eQTL	assign_SNP
SNP ID	Chromosome	Postion (hg19 building)	Effect allele (for SNP effect size)	Alternative allele	Effect size in the current POAG MTAG analysis	Standard error in the current POAG MTAG analysis	P value in the current POAG MTAG analysis	Allele frequency for effect allele (A1) based on UKB	novel loci "1"; known loci "0"	Effect size in Gharahkhani et al Nat Commun 2021	Standard error	P value	Effect size in our previous MTAG analysis (Nat Genetics 2020)	Standard error	P value	Effect size in VCDR GWAS	Standard error	P value	Effect size in IOP GWAS	Standard error	P value	Effect size in 23andMe replication study	Standard error	P value	raw P value in 23andme	pass QC in 23andMe	functional annotation of SNP	Gene annotation based on RefSeq	Nearest gene name	SNP within a gene	SNP within 200kb of a gene	SNP within 400kb of a gene	SNP within 1000kb of a gene	Gene GENCODE ID	A list of proxy SNPs with the lead SNP in previous publications, with PMID, trait, SNP, R square, and P value.	A list of previously reported genes, with PMID, trait, top SNP, and gene name.	Funtional annotatoin of lead SNP from HaploReg	Funtional annotatoin of lead SNP from HaploReg	Funtional annotatoin of lead SNP from HaploReg	Classification of POAG loci into VCDR or IOP-specific SNPs
rs2235176	1	3054106	T	C	-0.0630166	0.00974299	9.93829776515862E-11	0.690436	1	-0.0235	0.0105	0.02587	-0.0579462	0.0113273	3.12739112448E-07	-0.0258364	0.00495703	1.86750358275579E-07	-0.018831	0.00425461	9.59862473718212E-06	-0.0527786	0.0242426	0.0298843	0.0188662	FALSE	intronic	PRDM16	PRDM16	PRDM16(0)	ACTRT2(+114.6kb)|LINC00982(+69.82kb)|MIR4251(+9.507kb)|PRDM16(0)	ACTRT2(+114.6kb)|ARHGEF16(-317kb)|LINC00982(+69.82kb)|MEGF6(-350.4kb)|MIR4251(+9.507kb)|PRDM16(0)|TTC34(+347.9kb)	ACTRT2(+114.6kb)|ARHGEF16(-317kb)|C1orf86(+909.9kb)|C1orf174(-751.6kb)|CCDC27(-614.9kb)|CEP104(-674.5kb)|DFFB(-719.7kb)|FAM213B(+531.2kb)|HES5(+592.4kb)|LINC00982(+69.82kb)|LINC01134(-762.9kb)|LOC115110(+569.8kb)|LOC728716(-946.6kb)|LOC100129534(+770kb)|LOC100133445(+565.7kb)|LRRC47(-642.7kb)|MEGF6(-350.4kb)|MIR551A(-423.2kb)|MIR4251(+9.507kb)|MMEL1(+489.6kb)|MORN1(+731.1kb)|PANK4(+596.1kb)|PEX10…	ENSG00000142611.11		34594039_Glucose levels_rs12139196__or_PRDM16 || 34594039_Diastolic blood pressure_rs2493291__or_PRDM16 || 34594039_Myocardial infarction_rs7413494__or_PRDM16 || 34594039_Mean corpuscular hemoglobin_rs1569419__or_PRDM16 || 34594039_Mean corpuscular volume_rs1569419__or_PRDM16 || 34594039_Mean arterial pressure_rs2493288__or_PRDM16 || 34594039_Hematocrit_rs11577526__or_PRDM16 || 34594039_Monocyte …		IPSC, ESC, HRT, LIV	.	VCDR
rs159961	1	8484228	T	C	0.0557446	0.0090055	6.01412623320313E-10	0.339724	0	0.0555	0.0099	2.425E-08	0.051416	0.0110204	3.07856160426E-06	0.0364037	0.00483464	5.08306019365879E-14	0.00419046	0.00415309	0.312975	0.0366676	0.00590963	5.87414820609604E-10	2.12309793818554E-11	TRUE	intronic	RERE	RERE	RERE(0)	RERE(0)|SLC45A1(+80kb)	ERRFI1(+397.8kb)|RERE(0)|SLC45A1(+80kb)	CA6(-521.7kb)|CAMTA1(+654.5kb)|ENO1(-436.8kb)|ENO1-AS1(-454.7kb)|ERRFI1(+397.8kb)|GPR157(-680.2kb)|H6PD(-810.6kb)|MIR34A(-727.5kb)|MIR6728(-442.3kb)|PARK7(+438.9kb)|PER3(+579kb)|RERE(0)|SLC2A5(-612.8kb)|SLC2A7(-579.1kb)|SLC45A1(+80kb)|SPSB1(-868.7kb)|TNFRSF9(+481kb)|UTS2(+570.7kb)|VAMP3(+642.7kb)	ENSG00000142599.13	34594039_Mean arterial pressure_RERE_rs138050288_Rsq0.8_1E-13 || 30013184_Allergic rhinitis_RERE_rs138050288_Rsq0.8_7E-12 || 33980691_Metabolic biomarkers (multivariate analysis)_RERE_rs159961_Rsq1_4E-8 || 33980691_Body fat percentage_RERE_rs159961_Rsq1_8E-11 || 33686288_Schizophrenia vs Tourette's syndrome and other tic disorders (ordinary least squares (OLS))_RERE_rs159961_Rsq1_4E-10 || 3059369…	34594039_Body mass index_rs71509050__or_RERE || 34594039_Diastolic blood pressure_rs301807__or_RERE-AS1, RERE || 34594039_Eosinophil counts_rs159963__or_RERE || 34594039_Mean arterial pressure_rs138050288__or_RERE || 34594039_Lymphocyte counts_rs159963__or_RERE || 34594039_Neutrophil count_rs6661010__or_RERE - ENO1 || 34594039_White blood cell count_rs6661010__or_RERE - ENO1 || 34594039_Platelet …	ESC, ESDR, LNG, IPSC, FAT, STRM, BRST, BLD, MUS, BRN, SKIN, VAS, LIV, GI, ADRL, KID, PANC, PLCNT, THYM, HRT, OVRY, SPLN, BONE	BRN	GTEx2015_v6,Adipose_Subcutaneous,RERE,5.03380894727633e-18;GTEx2015_v6,Adipose_Subcutaneous,RP5-1115A15.1,5.37522727630162e-08;GTEx2015_v6,Cells_Transformed_fibroblasts,RERE,1.63795295503345e-08;GTEx2015_v6,Nerve_Tibial,RERE,2.25283753839445e-06;GTEx2015_v6,Whole_Blood,RERE,2.06627442302995e-08	VCDR
rs945211	1	32191798	C	G	0.0509358	0.00898467	1.43472232680575E-08	0.617395	1	0.0402	0.0098	3.865E-05	0.0531666	0.0108323	9.19365778834E-07	0.00647119	0.00470972	0.16944	0.019179	0.00404707	2.14795132324057E-06	0.0444571	0.00582149	2.02585845039526E-14	1.3305907259297E-16	TRUE	downstream	ADGRB2	BAI2	#NAME?	BAI2(-0.919kb)|COL16A1(+22.03kb)|HCRTR1(+98.88kb)|MIR4254(-32.46kb)|PEF1(+80.96kb)|PTP4A2(-180.2kb)|SPOCD1(-64.22kb)|TINAGL1(+138.5kb)|=missense	BAI2(-0.919kb)|COL16A1(+22.03kb)|FABP3(+345.9kb)|HCRTR1(+98.88kb)|KHDRBS1(-287.5kb)|KPNA6(-381.8kb)|LINC01225(+217.6kb)|LINC01226(+202kb)|MIR4254(-32.46kb)|PEF1(+80.96kb)|PTP4A2(-180.2kb)|SERINC2(+284.3kb)|SPOCD1(-64.22kb)|TINAGL1(+138.5kb)|TMEM39B(-346.7kb)|ZCCHC17(+354kb)|=missense	BAI2(-0.919kb)|BSDC1(-638.9kb)|CCDC28B(-474.4kb)|COL16A1(+22.03kb)|DCDC2B(-482.9kb)|EIF3I(-496.2kb)|FABP3(+345.9kb)|FAM167B(-521kb)|FAM229A(-635.1kb)|HCRTR1(+98.88kb)|HDAC1(-565.9kb)|IQCC(-479.4kb)|KHDRBS1(-287.5kb)|KPNA6(-381.8kb)|LAPTM5(+961.1kb)|LCK(-525kb)|LINC01225(+217.6kb)|LINC01226(+202kb)|MARCKSL1(-607.6kb)|MATN1(+995.4kb)|MATN1-AS1(+992.2kb)|MIR4254(-32.46kb)|MIR4420(+979.7kb)|MTMR9LP(-…	ENSG00000121753.8	34594039_Body mass index_COL16A1 - ADGRB2_rs10798886_Rsq0.82_2E-11 || 32296059_Asthma_COL16A1_rs2228552_Rsq0.83_3E-8 || 32296059_Asthma_COL16A1_rs2228552_Rsq0.83_2E-8 || 31959851_Asthma_COL16A1_rs2228552_Rsq0.83_3E-8 || 31669095_Nonatopic asthma_COL16A1_rs6681149_Rsq0.83_3E-6 || 31669095_Asthma (adult onset)_COL16A1_rs6681149_Rsq0.83_7E-6 || 31669095_Adult onset asthma and/or BMI_COL16A1_rs668114…	33830993_Multisite chronic pain_rs909001_BAI2_or_ADGRB2 || 32376654_Adult body size_rs945211_BAI2_or_COL16A1 - ADGRB2 || 31844048_Household income (MTAG)_rs10798888_BAI2_or_ADGRB2 || 30087447_Severe aortic features in Marfan syndrome_rs2297676_COL16A1, PEF1, BAI2_or_COL16A1 || 26426971_Body mass index_rs2271928_NKAIN1, ZCCHC17, LOC149086, PEF1, BAI2, PTP4A2, KHDRBS1, SNRNP40, SERINC2, TINAGL1, MI…	SKIN	ESDR, ESC, BRST, BRN, HRT, MUS, THYM, LNG, LIV	GTEx2015_v6,Cells_Transformed_fibroblasts,COL16A1,1.04182026494717e-06;GTEx2015_v6,Thyroid,COL16A1,1.60357168196399e-05;Lappalainen2013,Lymphoblastoid_EUR_genelevel,COL16A1,2.42330423127626e-08;Westra2013,Whole_Blood,HCRTR1|PEF1,0.0027733789160275988	IOP
rs4652902	1	36612955	A	C	0.0855941	0.0101346	3.0205478323033E-17	0.771306	0	0.0763	0.0113	1.797E-11	0.0666585	0.0125419	1.06732082618E-07	0.0121741	0.00546074	0.0257884	0.0264252	0.00468335	1.67727110063375E-08	0.0427177	0.00663433	1.05186414070059E-10	2.8604487151236E-12	FALSE	intronic	TRAPPC3	TRAPPC3	TRAPPC3(0)	ADPRHL2(+53.42kb)|AGO3(+90.89kb)|COL8A2(+47.1kb)|EVA1B(-174.7kb)|MAP7D1(-8.61kb)|SH3D21(-159kb)|STK40(-192.3kb)|TEKT2(+59.08kb)|THRAP3(-77.06kb)|TRAPPC3(0)	ADPRHL2(+53.42kb)|AGO1(+223.1kb)|AGO3(+90.89kb)|AGO4(+289.5kb)|CLSPN(+377.4kb)|COL8A2(+47.1kb)|CSF3R(-318.7kb)|EVA1B(-174.7kb)|LSM10(-246.1kb)|MAP7D1(-8.61kb)|MRPS15(-308.4kb)|OSCP1(-270.6kb)|SH3D21(-159kb)|STK40(-192.3kb)|TEKT2(+59.08kb)|THRAP3(-77.06kb)|TRAPPC3(0)	ADPRHL2(+53.42kb)|AGO1(+223.1kb)|AGO3(+90.89kb)|AGO4(+289.5kb)|C1orf216(+428.2kb)|CLSPN(+377.4kb)|COL8A2(+47.1kb)|CSF3R(-318.7kb)|EVA1B(-174.7kb)|GRIK3(-648.2kb)|KIAA0319L(+589.9kb)|LSM10(-246.1kb)|MAP7D1(-8.61kb)|MRPS15(-308.4kb)|NCDN(+580.6kb)|OSCP1(-270.6kb)|PSMB2(+505.5kb)|SFPQ(+954.2kb)|SH3D21(-159kb)|STK40(-192.3kb)|TEKT2(+59.08kb)|TFAP2E(+552kb)|THRAP3(-77.06kb)|TRAPPC3(0)|ZMYM4(+725.4kb)	ENSG00000054116.7	33627673_Glaucoma (primary open-angle)_TRAPPC3_rs4652902_Rsq1_5E-6 ||	34594039_Spinal canal stenosis_rs2637678__or_CALHM6 - TRAPPC3L || 33627673_Glaucoma (primary open-angle)_rs4652902_TRAPPC3_or_TRAPPC3 || 32439900_PR interval_rs1475267_MAP7D1_or_TRAPPC3 || 32231278_Refractive error_rs1064583_FRK, NT5DC1, COL10A1, TSPYL4, TSPYL1, DSE, TRAPPC3L_or_NT5DC1, COL10A1 || 31263063_Childhood steroid-sensitive nephrotic syndrome_rs2637678_CALHM6, FAM26F_or_CALHM6 - TRAPPC3…		BLD, STRM, SKIN, FAT, BRN, PLCNT, HRT	GTEx2015_v6,Thyroid,COL8A2,1.61844181441794e-09;GTEx2015_v6,Thyroid,TRAPPC3,3.42216309105199e-08;GTEx2015_v6,Whole_Blood,MAP7D1,5.95348578732948e-19	IOP
rs10796912	1	38091597	A	G	0.0659481	0.00857171	1.42946787327535E-14	0.436698	0	0.045	0.0092	1.095E-06	0.0604885	0.0105931	1.12846703927E-08	0.0207176	0.00461436	7.12831762931544E-06	0.0246925	0.00396585	4.77626190394195E-10	0.046876	0.00554502	2.97458535207241E-17	6.58271050584269E-20	TRUE	intronic	RSPO1	RSPO1	RSPO1(0)	C1orf109(-55.64kb)|C1orf122(-181.9kb)|CDCA8(-66.48kb)|DNALI1(+59.14kb)|EPHA10(-90.05kb)|GNL2(+30.01kb)|LINC01137(+151.6kb)|MANEAL(-168.2kb)|MEAF6(+111.2kb)|MIR5581(+125kb)|MIR6732(+145.7kb)|MTF1(-183.6kb)|RSPO1(0)|SNIP1(+71.65kb)|YRDC(-177kb)|ZC3H12A(+141.6kb)	C1orf109(-55.64kb)|C1orf122(-181.9kb)|CDCA8(-66.48kb)|DNALI1(+59.14kb)|EPHA10(-90.05kb)|FHL3(-370.8kb)|GNL2(+30.01kb)|INPP5B(-234.8kb)|LINC01137(+151.6kb)|MANEAL(-168.2kb)|MEAF6(+111.2kb)|MIR5581(+125kb)|MIR6732(+145.7kb)|MTF1(-183.6kb)|RSPO1(0)|SF3A3(-331.1kb)|SNIP1(+71.65kb)|UTP11L(-386.8kb)|YRDC(-177kb)|ZC3H12A(+141.6kb)	C1orf109(-55.64kb)|C1orf122(-181.9kb)|CDCA8(-66.48kb)|DNALI1(+59.14kb)|EPHA10(-90.05kb)|FHL3(-370.8kb)|GNL2(+30.01kb)|GRIK3(+591.8kb)|INPP5B(-234.8kb)|LINC01137(+151.6kb)|LOC339442(-583.1kb)|MANEAL(-168.2kb)|MEAF6(+111.2kb)|MIR3659(-463.3kb)|MIR4255(+464.4kb)|MIR5581(+125kb)|MIR6732(+145.7kb)|MTF1(-183.6kb)|POU3F1(-417.9kb)|RSPO1(0)|SF3A3(-331.1kb)|SNIP1(+71.65kb)|UTP11L(-386.8kb)|YRDC(-177kb)|ZC…	ENSG00000169218.9	31959993_Intraocular pressure_RSPO1_rs10796912_Rsq1_1E-9 || 32193507_Corneal curvature_RSPO1_rs4074961_Rsq0.96_7E-100 || 32193507_Corneal curvature_RSPO1_rs4074961_Rsq0.96_6E-22 || 32193507_Corneal curvature_RSPO1_rs4074961_Rsq0.96_4E-10 || 32193507_Corneal curvature_RSPO1_rs4074961_Rsq0.96_8E-27 || 30054594_Intraocular pressure_RSPO1_rs4074961_Rsq0.96_1E-9 || 29785010_Intraocular pressure_RSPO1_…	33627673_Glaucoma (primary open-angle)_rs10908363_RSPO1_or_GNL2 - RSPO1 || 32193507_Corneal curvature_rs4074961__or_RSPO1 || 31959993_Intraocular pressure_rs10796912_RSPO1_or_RSPO1 || 30958311_Scoliosis in Charcot-Marie-Tooth disease 1A_rs10908366_NR_or_RSPO1 - C1orf109 || 30595370_Balding type 1_rs10908366__or_RSPO1 - C1orf109 || 30573740_Male-pattern baldness_rs10908366_NR_or_RSPO1 - C1orf109 |…			GTEx2015_v6,Adipose_Subcutaneous,MEAF6,1.37302750445494e-06;GTEx2015_v6,Artery_Tibial,MEAF6,3.16727279147014e-06;GTEx2015_v6,Brain_Cerebellum,DNALI1,6.04248238219271e-06;GTEx2015_v6,Cells_Transformed_fibroblasts,GNL2,1.45101983391843e-10;Lappalainen2013,Lymphoblastoid_EUR_exonlevel,ENSG00000134697.6_38033274_38033365,4.54580235700739e-08;Lappalainen2013,Lymphoblastoid_EUR_exonlevel,ENSG0000013469…	IOP
rs61776719	1	38461319	A	C	0.0559837	0.00870689	1.27758981343514E-10	0.557062	0	0.0488	0.0094	2.235E-07	0.0514273	0.010569	1.13948174367E-06	0.0156016	0.0046116	0.000716691	0.0160355	0.00395981	5.13142311651931E-05	0.0358745	0.0057248	3.6166170241318E-10	1.20645087423189E-11	TRUE	intergenic	SF3A3;FHL3	FHL3	.	C1orf122(+186.2kb)|FHL3(-1.122kb)|INPP5B(+48.59kb)|MANEAL(+194kb)|MIR3659(-93.58kb)|MTF1(+136kb)|POU3F1(-48.2kb)|SF3A3(+5.558kb)|UTP11L(-17.06kb)|YRDC(+187.5kb)	C1orf109(+305.1kb)|C1orf122(+186.2kb)|CDCA8(+285.9kb)|EPHA10(+230.5kb)|FHL3(-1.122kb)|GNL2(+399.7kb)|INPP5B(+48.59kb)|LOC339442(-213.4kb)|MANEAL(+194kb)|MIR3659(-93.58kb)|MTF1(+136kb)|POU3F1(-48.2kb)|RSPO1(+360.7kb)|SF3A3(+5.558kb)|UTP11L(-17.06kb)|YRDC(+187.5kb)	AKIRIN1(-995.6kb)|C1orf109(+305.1kb)|C1orf122(+186.2kb)|CDCA8(+285.9kb)|DNALI1(+428.9kb)|EPHA10(+230.5kb)|FHL3(-1.122kb)|GJA9(-878.4kb)|GJA9-MYCBP(-866.8kb)|GNL2(+399.7kb)|GRIK3(+961.5kb)|INPP5B(+48.59kb)|LINC01137(+521.3kb)|LOC339442(-213.4kb)|MANEAL(+194kb)|MEAF6(+480.9kb)|MIR3659(-93.58kb)|MIR4255(+834.1kb)|MIR5581(+494.7kb)|MIR6732(+515.4kb)|MTF1(+136kb)|MYCBP(-866.8kb)|POU3F1(-48.2kb)|RHBDL2…	ENSG00000183386.5	29212778_Coronary artery disease_SF3A3 - RNU6-510P_rs4072980_Rsq0.82_7E-10 || 29212778_Coronary artery disease_SF3A3 - RNU6-510P_rs4072980_Rsq0.82_4E-10 || 30598549_Heel bone mineral density_SF3A3 - RNU6-510P_rs4360494_Rsq0.94_4E-29 || 30595370_Red cell distribution width_SF3A3 - RNU6-510P_rs4360494_Rsq0.94_2E-10 || 30510241_Colorectal cancer or advanced adenoma_SF3A3 - RNU6-510P_rs4360494_Rsq0.9…	34594039_Height_rs61776719__or_RNU6-510P - FHL3 || 34594039_Pulse pressure_rs67963450__or_RNU6-510P - FHL3 || 33020668_Coronary artery disease_rs61776719_SF3A3, FHL3_or_RNU6-510P - FHL3 || 31669095_Waist circumference adjusted for body mass index_rs7366048_NR_or_FHL3 || 31089142_Colorectal cancer_rs61776719_NR_or_RNU6-510P - FHL3 || 30595370_Height_rs61776719__or_RNU6-510P - FHL3 || 30595370_Heel…	ESC, ESDR, IPSC, FAT, BRST, BLD, STRM, SKIN, VAS, BRN, GI, KID, LNG, THYM, PANC, HRT, MUS, CRVX	LNG, IPSC, BRST, BLD, BRN, SKIN, MUS, GI, HRT, SPLN, VAS	GTEx2015_v6,Adipose_Subcutaneous,FHL3,7.20381746846713e-09;GTEx2015_v6,Adipose_Subcutaneous,SF3A3,2.47655464111288e-12;GTEx2015_v6,Adipose_Visceral_Omentum,FHL3,1.28410939386871e-06;GTEx2015_v6,Adipose_Visceral_Omentum,RP11-109P14.10,5.32124191685091e-07;GTEx2015_v6,Adipose_Visceral_Omentum,SF3A3,5.30834155981298e-09;GTEx2015_v6,Adrenal_Gland,FHL3,7.97678221453872e-18;GTEx2015_v6,Artery_Aorta,FHL…	VCDR
rs659437	1	46037394	T	C	-0.064216	0.0116545	3.5885146762824E-08	0.16156	1	-0.057	0.0114	5.55E-07	-0.0710901	0.0144566	8.76633369226E-07	-0.0359476	0.00622299	7.62339508441188E-09	-0.00763134	0.00534434	0.153312	-0.0450888	0.00773209	4.70709227962763E-09	2.39856616092205E-10	TRUE	intergenic	AKR1A1;NASP	AKR1A1	.	AKR1A1(+1.671kb)|CCDC17(-48.32kb)|CCDC163P(+71.64kb)|GPBP1L1(-55.58kb)|IPP(-122.6kb)|MMACHC(+60.66kb)|NASP(-12.26kb)|PRDX1(+48.83kb)|RPS15AP10(-74.06kb)|TESK2(+80.55kb)|TMEM69(-116.5kb)	AKR1A1(+1.671kb)|CCDC17(-48.32kb)|CCDC163P(+71.64kb)|GPBP1L1(-55.58kb)|HPDL(+243kb)|IPP(-122.6kb)|LINC01144(+266.1kb)|MAST2(-231.9kb)|MMACHC(+60.66kb)|MUTYH(+231.3kb)|NASP(-12.26kb)|PRDX1(+48.83kb)|RPS15AP10(-74.06kb)|TESK2(+80.55kb)|TMEM69(-116.5kb)|TOE1(+227.7kb)|ZSWIM5(+365.1kb)	AKR1A1(+1.671kb)|BEST4(+784kb)|BTBD19(+757.6kb)|C1orf228(+846.1kb)|CCDC17(-48.32kb)|CCDC163P(+71.64kb)|DMBX1(-935.3kb)|EIF2B3(+585kb)|FAAH(-822.5kb)|GPBP1L1(-55.58kb)|HECTD3(+560.4kb)|HPDL(+243kb)|IPP(-122.6kb)|KIF2C(+804kb)|KNCN(-973.9kb)|LINC01144(+266.1kb)|LOC729041(-862.1kb)|LRRC41(-706.7kb)|LURAP1(-631.6kb)|MAST2(-231.9kb)|MKNK1(-985.7kb)|MKNK1-AS1(-967kb)|MMACHC(+60.66kb)|MUTYH(+231.3kb)|NA…	ENSG00000117448.9	31152163_Estimated glomerular filtration rate_AKR1A1 - SP_rs499600_Rsq0.96_3E-19 || 31152163_Estimated glomerular filtration rate_AKR1A1 - SP_rs659437_Rsq1_4E-14	32888494_High light scatter reticulocyte count_rs2993262_AKR1A1_or_PRDX1 - AKR1A1 || 32888494_Reticulocyte fraction of red cells_rs2993263_AKR1A1_or_AKR1A1 || 32778093_Protein quantitative trait loci (liver)_rs2229540_NR_or_AKR1A1 || 32665545_Brain morphology (min-P)_rs10797858_AKR1A1, NASP, CCDC17, GPBP1L1, TMEM69, IPP, MAST2, PIK3R3_or_LAMC1 - LAMC2 || 32665545_Subcortical volume (MOSTest)_rs57…			GTEx2015_v6,Adipose_Subcutaneous,CCDC163P,1.32233439681289e-05;GTEx2015_v6,Adipose_Subcutaneous,MMACHC,2.77965550568982e-06;GTEx2015_v6,Adipose_Subcutaneous,PRDX1,2.42936960231235e-06;GTEx2015_v6,Artery_Aorta,MAST2,1.13831890802863e-05;GTEx2015_v6,Artery_Tibial,PRDX1,1.42698788081737e-10;GTEx2015_v6,Cells_Transformed_fibroblasts,IPP,4.45917060230413e-05;GTEx2015_v6,Cells_Transformed_fibroblasts,P…	VCDR
rs11211480	1	47693220	A	G	-0.0485965	0.00856783	1.41168119372533E-08	0.453383	1	-0.0339	0.0102	0.000847	-0.0366407	0.010558	0.000519628	-0.0142861	0.00460121	0.00190367	-0.0207518	0.00395114	1.50380268955204E-07	-0.0211133	0.00555316	0.000142663	3.91036675192159E-05	TRUE	intronic	TAL1	TAL1	TAL1(0)	CMPK1(-106.2kb)|CYP4A22(+78.69kb)|CYP4X1(+176.8kb)|CYP4Z1(+109.2kb)|FOXE3(-188.5kb)|LINC00853(+47.21kb)|PDZK1IP1(+37.45kb)|STIL(-22.59kb)|TAL1(0)	CMPK1(-106.2kb)|CYP4A11(+286.1kb)|CYP4A22(+78.69kb)|CYP4X1(+176.8kb)|CYP4Z1(+109.2kb)|CYP4Z2P(+327.1kb)|FOXD2(-208.5kb)|FOXD2-AS1(-204.6kb)|FOXE3(-188.5kb)|LINC00853(+47.21kb)|PDZK1IP1(+37.45kb)|STIL(-22.59kb)|TAL1(0)	ATPAF1(+559.1kb)|CMPK1(-106.2kb)|CYP4A11(+286.1kb)|CYP4A22(+78.69kb)|CYP4B1(+408.2kb)|CYP4X1(+176.8kb)|CYP4Z1(+109.2kb)|CYP4Z2P(+327.1kb)|DMBX1(+713.3kb)|EFCAB14(+508.5kb)|EFCAB14-AS1(+535.5kb)|FAAH(+813.7kb)|FOXD2(-208.5kb)|FOXD2-AS1(-204.6kb)|FOXE3(-188.5kb)|KNCN(+676.3kb)|LINC00853(+47.21kb)|LOC729041(+781.8kb)|LRRC41(+924.2kb)|MKNK1(+623.3kb)|MKNK1-AS1(+657.3kb)|MOB3C(+610.7kb)|NSUN4(+862.4kb…	ENSG00000162367.6	32888493_Mean corpuscular hemoglobin_PDZK1IP1 - TAL1_rs11211479_Rsq0.95_3E-58 || 32888493_Mean corpuscular volume_PDZK1IP1 - TAL1_rs11211479_Rsq0.95_3E-97 || 34594039_Gamma glutamyl transpeptidase_TAL1_rs11211480_Rsq1_2E-13 || 32888493_Mean corpuscular hemoglobin_TAL1_rs11211480_Rsq1_8E-60 || 32888493_Mean corpuscular volume_TAL1_rs11211480_Rsq1_6E-98 || 30595370_Red blood cell count_TAL1_rs11211…	34594039_Body mass index_rs12144626__or_PDZK1IP1 - TAL1 || 34594039_Gamma glutamyl transpeptidase_rs11211480__or_TAL1 || 34594039_Weight_rs12144626__or_PDZK1IP1 - TAL1 || 34594039_Mean corpuscular hemoglobin_rs4134058__or_PDZK1IP1 - TAL1 || 34594039_Mean corpuscular volume_rs4134058__or_PDZK1IP1 - TAL1 || 34104963_Mean corpuscular volume_rs4134058__or_PDZK1IP1 - TAL1 || 34045744_Major depressive …	IPSC, BLD, VAS	ESC, BLD, FAT, ADRL, MUS, HRT, SPLN	GTEx2015_v6,Artery_Aorta,PDZK1IP1,1.27984809820879e-08;GTEx2015_v6,Artery_Tibial,PDZK1IP1,7.74567350338452e-06;GTEx2015_v6,Brain_Cerebellum,FOXE3,1.30779386122363e-06;GTEx2015_v6,Esophagus_Muscularis,TAL1,2.84231866063276e-08;GTEx2015_v6,Heart_Left_Ventricle,TAL1,1.89905956475306e-07;GTEx2015_v6,Muscle_Skeletal,TAL1,4.3569884425065e-07;GTEx2015_v6,Whole_Blood,RP1-18D14.7,3.9527576006066e-20	IOP
rs11206194	1	54163071	A	G	-0.0603751	0.00876533	5.66048574192104E-12	0.607156	0	-0.0601	0.0094	1.792E-10	-0.0454847	0.0107388	2.27984129041E-05	-0.0189547	0.00468719	5.25624761400097E-05	-0.0148387	0.00402751	0.000229304	-0.0407465	0.00567762	7.51732151133125E-13	9.00703242101681E-15	TRUE	intronic	GLIS1	GLIS1	GLIS1(0)	DIO1(-196.8kb)|GLIS1(0)|NDC1(-68.06kb)|YIPF1(-154.3kb)	DIO1(-196.8kb)|DMRTB1(+229.9kb)|GLIS1(0)|HSPB11(-224.2kb)|LDLRAD1(-309.9kb)|LRP8(+369.2kb)|LRRC42(-248.9kb)|MIR4781(-356.7kb)|NDC1(-68.06kb)|SLC25A3P1(+257.4kb)|TCEANC2(-356.2kb)|TMEM59(-334.3kb)|YIPF1(-154.3kb)	ACOT11(-850.7kb)|C1orf123(+476.8kb)|CDCP2(-441.6kb)|COA7(+999kb)|CPT2(+483.2kb)|CYB5RL(-475kb)|DIO1(-196.8kb)|DMRTB1(+229.9kb)|ECHDC2(+775.6kb)|FAM151A(-911.8kb)|GLIS1(0)|HSPB11(-224.2kb)|LDLRAD1(-309.9kb)|LOC100507564(+454.6kb)|LRP8(+369.2kb)|LRRC42(-248.9kb)|MAGOH(+458.8kb)|MIR4781(-356.7kb)|MROH7(-944.3kb)|MROH7-TTC4(-944.3kb)|MRPL37(-502.8kb)|NDC1(-68.06kb)|PODN(+611.9kb)|SCP2(+645.8kb)|SLC1A…	ENSG00000174332.3		34594039_Serum uric acid levels_rs797903__or_GLIS1 - NDC1 || 33627673_Glaucoma (primary open-angle)_rs941125_GLIS1_or_GLIS1 || 33462484_Cystatin C levels_rs544915695_NR_or_GLIS1 - NDC1 || 32231278_Refractive error_rs72660683_GLIS1, SSBP3_or_GLIS1 || 30595370_Height_rs17387330__or_GLIS1 || 30595370_Balding type 1_rs7540317__or_GLIS1 || 30573740_Male-pattern baldness_rs7540317_NR_or_GLIS1 || 305737…		ESDR, FAT, STRM, BLD, SKIN, ADRL, KID, PLCNT, LNG, SPLN, MUS	.	IOP
rs479445	1	61341632	A	T	-0.0538197	0.00913921	3.88832456354285E-09	0.324798	1	-0.0433	0.0096	6.23E-06	-0.04713	0.01126	2.84372496885E-05	-0.00821626	0.00488937	0.0928727	-0.0170189	0.00420023	5.08061511672644E-05	-0.0377036	0.00595857	2.29756389940963E-10	7.11033277629855E-12	TRUE	intergenic	LOC101926964;NFIA-AS2	NFIA	.	LOC100996570(-64.28kb)|LOC101926964(+50.38kb)	LOC645030(-373kb)|LOC100996570(-64.28kb)|LOC101926964(+50.38kb)|NFIA(-201.3kb)	C1orf87(+802.2kb)|CYP2J2(+949.2kb)|HOOK1(+999.6kb)|INADL(-866.5kb)|LOC645030(-373kb)|LOC100996570(-64.28kb)|LOC101926964(+50.38kb)|MGC34796(-778.3kb)|NFIA(-201.3kb)|TM2D1(-805.1kb)	ENSG00000162599.10	29808027_Myopia (age of diagnosis)_NFIA_rs479445_Rsq1_9E-11 || 27182965_Myopia_NFIA_rs479445_Rsq1_6E-13 || 32231278_Refractive error_ - NFIA_rs556161_Rsq0.91_2E-28 ||	34594039_Height_rs17121650__or_NFIA || 34594039_Goiter_rs334721__or_NFIA || 34594039_HDL cholesterol_rs74328314__or_NFIA || 34594039_Triglycerides_rs868110__or_NFIA || 34594039_Serum creatinine levels_rs397695877__or_NFIA || 34594039_Monocyte count_rs1933295__or_NFIA - TM2D1 || 34594039_Platelet count_rs1933295__or_NFIA - TM2D1 || 34446935_Externalizing behaviour (multivariate analysis)_rs332827_…		SKIN	.	IOP
rs4076000	1	68837169	A	C	0.0744422	0.00867574	9.4454980344034E-18	0.400224	0	0.0549	0.0098	2.436E-08	0.0419653	0.0107019	8.80717631693E-05	0.0544094	0.00467673	2.76614083413055E-31	0.00388342	0.00401468	0.333391	0.0299036	0.00563174	1.12422714892633E-07	9.65325731911258E-09	TRUE	intergenic	WLS;RPE65	RPE65	.	DEPDC1(-102.7kb)|GNG12-AS1(+168.5kb)|LOC101927220(-125.2kb)|MIR1262(+187.9kb)|RPE65(-57.34kb)|WLS(+138.9kb)	DEPDC1(-102.7kb)|DIRAS3(+320.7kb)|GNG12-AS1(+168.5kb)|LOC101927220(-125.2kb)|MIR1262(+187.9kb)|RPE65(-57.34kb)|WLS(+138.9kb)	DEPDC1(-102.7kb)|DIRAS3(+320.7kb)|GADD45A(+683.1kb)|GNG12(+538kb)|GNG12-AS1(+168.5kb)|IL12RB2(+974.6kb)|LOC101927220(-125.2kb)|MIR1262(+187.9kb)|RPE65(-57.34kb)|SERBP1(+941kb)|WLS(+138.9kb)	ENSG00000116745.6	31959993_Vertical cup-disc ratio (multi-trait analysis)_ELOCP18 - RPE65_rs1925953_Rsq0.92_4E-20 || 28073927_Vertical cup-disc ratio_ELOCP18 - RPE65_rs1925953_Rsq0.92_3E-8(EA) || 28073927_Vertical cup-disc ratio_ELOCP18 - RPE65_rs1925953_Rsq0.92_2E-7 || 31959993_Vertical cup-disc ratio (adjusted for vertical disc diameter)_ELOCP18 - RPE65_rs3125918_Rsq0.92_5E-14 || 33627673_Glaucoma (primary open-…	33627673_Glaucoma (primary open-angle)_rs4076000_ELOCP18, RPE65_or_COX6B1P7 - ELOCP18 || 33547071_Facial morphology (nose roundness 1)_rs3118389__or_ELOCP18 - RPE65 || 33109212_HDL cholesterol levels in HIV infection_rs17130635_WLS, RPE65_or_RPS7P4 - COX6B1P7 || 32042192_Total testosterone levels_rs111882448_NR_or_ELOCP18 - RPE65 || 31959993_Vertical cup-disc ratio (adjusted for vertical disc dia…			GTEx2015_v6,Cells_Transformed_fibroblasts,WLS,6.5586128854929e-09	VCDR
rs6697461	1	86583237	A	G	-0.107701	0.0149129	5.12345710825481E-13	0.908415	0	-0.0177	0.0137	0.1958	-0.119112	0.0180829	4.48807222026E-11	-0.0165844	0.0079213	0.0362912	-0.0503051	0.00681934	1.62101141453663E-13	-0.0694562	0.011976	8.78832245423162E-09	4.9634278835239E-10	TRUE	intronic	COL24A1	COL24A1	COL24A1(0)	COL24A1(0)	CLCA1(-351.3kb)|CLCA2(-306.5kb)|COL24A1(0)|MIR7856(-240.1kb)|ODF2L(-229.3kb)	BCL10(+840.6kb)|C1orf52(+857.9kb)|CLCA1(-351.3kb)|CLCA2(-306.5kb)|CLCA3P(-516.7kb)|CLCA4(-429.5kb)|COL24A1(0)|CYR61(+533.6kb)|DDAH1(+539.2kb)|HS2ST1(-797.1kb)|LOC646626(+839.5kb)|MIR4423(+983.7kb)|MIR7856(-240.1kb)|ODF2L(-229.3kb)|SEP15(-744.9kb)|SH3GLB1(-587kb)|SYDE2(+916.5kb)|WDR63(+984.4kb)|ZNHIT6(+409.1kb)	ENSG00000171502.10		34046847_Heel bone mineral density x serum urate levels interaction_rs140304204_COL24A1_or_ || 34021172_A body shape index_rs313710_COL24A1_or_COL24A1 || 34021172_A body shape index_rs6657706_COL24A1_or_COL24A1 || 34021172_A body shape index_chr1:86350880_COL24A1_or_ || 34021172_Waist-hip index_rs313736_COL24A1_or_COL24A1 || 34021172_Waist circumference adjusted for body mass index_rs746827412_CO…			.	IOP
rs12139208	1	88213014	T	C	0.0594827	0.00878066	1.2502355734772E-11	0.37842	0	0.0541	0.0094	9.551E-09	0.0758464	0.0107978	2.15201803093E-12	0.00621235	0.00471712	0.187845	0.0199986	0.00405566	8.18003145470334E-07	0.0363042	0.00568177	1.75425467982198E-10	5.19194393271943E-12	TRUE	intergenic	LINC01364;PKN2-AS1	LOC100505768	.	.	LMO4(+398.4kb)|LOC100505768(+375.7kb)	HS2ST1(+637.3kb)|LINC01140(+578.1kb)|LMO4(+398.4kb)|LOC100505768(+375.7kb)|LOC101927844(+496kb)|LOC101927891(-790.2kb)|PKN2(-936.9kb)|SEP15(+832.9kb)|SH3GLB1(+999.1kb)	ENSG00000224235.1	33627673_Glaucoma (primary open-angle)_PKN2-AS1_rs12139208_Rsq1_7E-8 || 31959993_Intraocular pressure_PKN2-AS1_rs12139208_Rsq1_1E-8 || 31959993_Glaucoma_PKN2-AS1_rs12139208_Rsq1_6E-7 || 29785010_Intraocular pressure_PKN2-AS1_rs12139208_Rsq1_9E-10	31959993_Intraocular pressure_rs12139208_LOC100505768_or_PKN2-AS1 || 31959993_Glaucoma_rs12139208_LOC100505768_or_PKN2-AS1 || 31757997_Breast cancer_rs11161996_LOC100505768_or_LINC01364 - RNA5SP52 || 29367611_Paclitaxel disposition in epithelial ovarian cancer_rs17130142_LOC100505768, PKN2_or_PKN2-AS1 || 27002377_Response to fenofibrate (LDL cholesterol levels)_chr1:88642627_LOC100505768, PKN2_or_			.	IOP
rs4658101	1	92077409	A	G	0.117622	0.0108693	2.72265936701501E-27	0.186605	0	0.068	0.0112	1.074E-09	0.0992111	0.0133687	1.16085330128E-13	0.099174	0.00586261	3.40948192293656E-64	0.00740634	0.00504876	0.142386	0.100115	0.00833414	1.04520925484586E-32	5.93860832936469E-38	TRUE	intergenic	CDC7;TGFBR3	HSP90B3P	.	CDC7(+86.09kb)|TGFBR3(-68.49kb)	BRDT(-337.5kb)|CDC7(+86.09kb)|HFM1(+207kb)|TGFBR3(-68.49kb)	BARHL2(+894.6kb)|BRDT(-337.5kb)|BTBD8(-468.5kb)|C1orf146(-606.2kb)|CDC7(+86.09kb)|EPHX4(-418.1kb)|EVI5(-896.8kb)|GFI1(-862.9kb)|GLMN(-634.5kb)|HFM1(+207kb)|KIAA1107(-555.2kb)|RPAP2(-687.1kb)|SETSIP(-462.6kb)|TGFBR3(-68.49kb)|ZNF644(+589.6kb)	ENSG00000069702.6	28073927_Vertical cup-disc ratio_WDR82P2 - HSP90B3P_rs1192414_Rsq0.88_3E-20(EA) || 28073927_Vertical cup-disc ratio_WDR82P2 - HSP90B3P_rs1192414_Rsq0.88_2E-23 || 33627673_Glaucoma (primary open-angle)_WDR82P2 - HSP90B3P_rs1192415_Rsq0.97_1E-29 || 31798171_Optic disc area_WDR82P2 - HSP90B3P_rs1192415_Rsq0.97_4E-64 || 30804560_Lung function (FVC)_WDR82P2 - HSP90B3P_rs1192415_Rsq0.97_1E-10 || 308045…	34594039_Eosinophil counts_rs34456113__or_WDR82P2 - HSP90B3P || 34594039_Ischemic stroke_rs284160__or_TGFBR3 || 34404248_Headache_rs10493859__or_TGFBR3 || 33627673_Glaucoma (primary open-angle)_rs1192415_CDC7, TGFBR3_or_WDR82P2 - HSP90B3P || 33603002_Systolic blood pressure change trajectory_rs79040524_NR_or_TGFBR3 || 33138277_Metamizole-induced agranulocytosis or neutropenia_rs11583606_TGFBR3_or…	CRVX	ESC, ESDR, IPSC, FAT, SKIN, GI, ADRL, MUS, PLCNT, LNG	Westra2013,Whole_Blood,CDC7,1.2087370051867069E-6	VCDR
rs7525880	1	94031988	C	G	0.067319	0.0107197	3.38759177697575E-10	0.794711	1	0.0601	0.0128	2.892E-06	0.0593564	0.0130828	5.70642186898E-06	0.0197644	0.00567655	0.000498125	0.0177804	0.00486978	0.000261049	0.0539275	0.0070962	2.25539716029949E-14	1.50806555641978E-16	TRUE	intronic	BCAR3	BCAR3	BCAR3(0)	BCAR3(0)|FNBP1L(+11.77kb)|LOC100129046(-25.54kb)	BCAR3(0)|CCDC18(+287.7kb)|DNTTIP2(-303kb)|DR1(+203.8kb)|FNBP1L(+11.77kb)|GCLM(-320.6kb)|LOC100129046(-25.54kb)|LOC100131564(+220.6kb)|MIR760(-280.4kb)|TMED5(+385.7kb)	ABCA4(-426.4kb)|ABCD3(-851.9kb)|ARHGAP29(-602.5kb)|BCAR3(0)|CCDC18(+287.7kb)|DNTTIP2(-303kb)|DR1(+203.8kb)|EVI5(+774kb)|F3(-962.7kb)|FAM69A(+604.9kb)|FNBP1L(+11.77kb)|GCLM(-320.6kb)|LOC100129046(-25.54kb)|LOC100131564(+220.6kb)|MIR760(-280.4kb)|MTF2(+427.4kb)|RPL5(+724.5kb)|SNORA66(+725.6kb)|SNORD21(+729kb)|TMED5(+385.7kb)	ENSG00000137936.11	34021172_Hip index_BCAR3_rs11579685_Rsq0.94_5E-18 || 32888493_White blood cell count_BCAR3_rs12066343_Rsq0.95_2E-10 || 32953199_Liver fibrosis (total hepatic collagen content)_BCAR3_rs3950119_Rsq0.95_4E-6 || 30224653_Systolic blood pressure_BCAR3_rs7514579_Rsq0.8_2E-11 || 31152163_Estimated glomerular filtration rate_BCAR3_rs7543734_Rsq0.93_4E-11 || 31152163_Estimated glomerular filtration rate_B…	34594039_Serum creatinine levels_rs236335__or_BCAR3-AS1, BCAR3 || 34021172_Hip index_rs6660968_BCAR3_or_BCAR3 || 34021172_Hip index_rs11579685_BCAR3_or_BCAR3 || 34021172_Hip index_rs3767977_BCAR3, RP5-1033H22.2_or_BCAR3-AS1, BCAR3 || 34021172_Hip index_rs12739747_BCAR3_or_BCAR3 || 34021172_Hip index_rs76729025_BCAR3_or_BCAR3 || 34021172_Hip circumference adjusted for BMI_chr1:94050701_BCAR3_or_ |…	BLD	ESC, ESDR, LNG, FAT, STRM, BRST, BLD, MUS, SKIN, ADRL, HRT, GI, PLCNT, PANC, SPLN, VAS, BRN, BONE	GTEx2015_v6,Adipose_Subcutaneous,RP4-717I23.3,1.77476703762324e-07;GTEx2015_v6,Artery_Aorta,BCAR3,3.06559606917549e-08;GTEx2015_v6,Artery_Aorta,RP5-1033H22.2,9.21773046084525e-06;GTEx2015_v6,Artery_Tibial,BCAR3,2.38789754450383e-11;GTEx2015_v6,Artery_Tibial,RP4-717I23.3,2.70058159225823e-08;GTEx2015_v6,Artery_Tibial,RP5-1033H22.2,2.31850692345102e-05;GTEx2015_v6,Esophagus_Mucosa,RP4-717I23.3,3.14…	VCDR
rs34202160	1	101102673	T	G	-0.0730643	0.00893348	2.8689927601378E-16	0.649534	0	-0.0661	0.0094	1.643E-12	-0.0582344	0.0110112	1.23218785759E-07	-0.0200795	0.00479839	2.85628366388109E-05	-0.0189403	0.00412262	4.34329189592783E-06	-0.0595182	0.00589069	6.52762542476242E-24	1.11062755728862E-27	TRUE	ncRNA_intronic	LINC01349	LOC100128787	LOC100128787(0)	CDC14A(+116.8kb)|GPR88(+95.09kb)|LOC100128787(0)|VCAM1(-82.52kb)	CDC14A(+116.8kb)|DBT(+387.3kb)|DPH5(-352.5kb)|EXTL2(-235.3kb)|GPR88(+95.09kb)|LOC100128787(0)|LOC100506007(+370.9kb)|LOC102606465(-388.7kb)|MIR553(+355.8kb)|RTCA(+344.3kb)|SLC30A7(-259kb)|VCAM1(-82.52kb)	AGL(+713.1kb)|CDC14A(+116.8kb)|DBT(+387.3kb)|DPH5(-352.5kb)|EXTL2(-235.3kb)|FRRS1(+871.3kb)|GPR88(+95.09kb)|HIAT1(+553.7kb)|LOC100128787(0)|LOC100506007(+370.9kb)|LOC101928370(-597.8kb)|LOC102606465(-388.7kb)|LRRC39(+458.8kb)|MIR548AA1(+924.2kb)|MIR548D1(+924.2kb)|MIR553(+355.8kb)|PALMD(+942.6kb)|RNU6-31P(-703.8kb)|RTCA(+344.3kb)|S1PR1(-599.6kb)|SASS6(+504.2kb)|SLC30A7(-259kb)|SLC35A3(+610.1kb)|T…							IOP
rs993471	1	103385373	A	G	-0.0580108	0.00873023	3.03597636470408E-11	0.612075	0	-0.0682	0.0093	2.61E-13	-0.0465729	0.0107379	1.44272113888E-05	-0.0190422	0.00469831	5.0567597883682E-05	-0.00378005	0.00403665	0.349051	-0.0237384	0.00567094	2.87837866939029E-05	6.09892247151098E-06	TRUE	intronic	COL11A1	COL11A1	COL11A1(0)	COL11A1(0)	COL11A1(0)	ACTG1P4(-726.7kb)|AMY1A(-812.8kb)|AMY1B(-813kb)|AMY1C(-812.9kb)|AMY2A(-774.6kb)|AMY2B(-711.9kb)|COL11A1(0)|LOC101928436(-575.3kb)|OLFM3(+922.6kb)|RNPC3(-683.2kb)	ENSG00000060718.14	30598549_Heel bone mineral density_COL11A1_rs11576308_Rsq0.92_3E-16 || 30595370_Heel bone mineral density_COL11A1_rs11576308_Rsq0.92_1E-19 || 30048462_Heel bone mineral density_COL11A1_rs11576308_Rsq0.92_2E-16 || 34594039_Weight_COL11A1_rs141853979_Rsq0.99_5E-9 || 34594039_Glaucoma_COL11A1_rs141853979_Rsq0.99_5E-9 || 31053729_Trochanter size_COL11A1_rs3753841_Rsq1_4E-17 || 31053729_Intertrochante…	34594039_Weight_rs141853979__or_COL11A1 || 34594039_Glaucoma_rs141853979__or_COL11A1 || 34594039_Height_rs1591637__or_COL11A1 || 34450027_Osteoarthritis (hip)_rs11164653__or_COL11A1 || 34107879_White blood cell count_rs113492276__or_COL11A1 || 34021172_Waist-to-hip ratio adjusted for BMI_rs2061705_COL11A1_or_COL11A1 || 34021172_Waist-to-hip ratio adjusted for BMI_rs945748_COL11A1_or_COL11A1 || 34…		FAT, STRM, MUS, BONE	.	VCDR
rs2274568	1	110612925	A	G	-0.0492373	0.00866466	1.32705922223443E-08	0.581918	1	-0.0395	0.0097	4.741E-05	-0.0416987	0.0106323	8.78524652162E-05	-0.0366584	0.00464068	2.80326866694872E-15	-0.00370872	0.00398782	0.352365	-0.0252923	0.00560943	6.58979544674117E-06	1.09980145139616E-06	TRUE	intronic	ALX3	ALX3	ALX3(0)	AHCYL1(+46.56kb)|ALX3(0)|CSF1(+139.3kb)|KCNC4(-140.4kb)|KCNC4-AS1(-138.1kb)|SLC6A17(-80.21kb)|STRIP1(+15.66kb)|UBL4B(-42.14kb)	AHCYL1(+46.56kb)|ALX3(0)|CSF1(+139.3kb)|EPS8L3(+306.3kb)|GSTM1(+376.6kb)|GSTM2(+386.3kb)|GSTM3(+329.3kb)|GSTM5(+352kb)|KCNC4(-140.4kb)|KCNC4-AS1(-138.1kb)|LAMTOR5(-331kb)|LAMTOR5-AS1(-337.5kb)|LOC440600(-216.1kb)|PROK1(-380.9kb)|RBM15(-269kb)|SLC6A17(-80.21kb)|SLC16A4(-292.5kb)|STRIP1(+15.66kb)|UBL4B(-42.14kb)	AHCYL1(+46.56kb)|ALX3(0)|AMIGO1(+560.6kb)|AMPD2(+438.2kb)|ATXN7L2(+577.5kb)|C1orf194(+956.4kb)|CD53(-800.9kb)|CELSR2(+794.5kb)|CSF1(+139.3kb)|CYB561D1(+569.9kb)|CYMP(-410.5kb)|EPS8L3(+306.3kb)|GNAI3(+474.5kb)|GNAT2(+457.2kb)|GPR61(+524.5kb)|GSTM1(+376.6kb)|GSTM2(+386.3kb)|GSTM3(+329.3kb)|GSTM4(+404.8kb)|GSTM5(+352kb)|KCNA2(-523.3kb)|KCNA3(-583.3kb)|KCNA10(-446.9kb)|KCNC4(-140.4kb)|KCNC4-AS1(-138.…	ENSG00000258686.1	24816252_Blood metabolite levels_STRIP1 - LINC01397_rs1466788_Rsq0.93_3E-16(carnitine) || 34211149_Age at first sexual intercourse_STRIP1, ALX3_rs2274568_Rsq1_5E-10 || 31809533_Optic disc size_ALX3, STRIP1_rs3754442_Rsq0.85_1E-9 || 30038396_Cognitive performance (MTAG)_STRIP1_rs3768469_Rsq0.93_5E-11(MTAG) ||	34211149_Age at first sexual intercourse_rs2274568_ALX3_or_STRIP1, ALX3 || 32450446_Total PHF-tau (SNP x SNP interaction)_rs10771558 x rs3820664_NR x NR_or_No mapped genes x STRIP1, ALX3 || 31809533_Optic disc size_rs3754442_ALX3_or_ALX3, STRIP1 || 24816252_Blood metabolite levels_rs1466788_ALX3_or_STRIP1 - LINC01397 || 22589738_Visceral adipose tissue/subcutaneous adipose tissue ratio_rs17025426…	ESC, ESDR, IPSC, BLD, BRN, MUS, GI, HRT	ESDR, BRST, BLD, BRN, SKIN, FAT, LIV, GI, ADRL, HRT, LNG, MUS, PLCNT, THYM, PANC, SPLN	GTEx2015_v6,Adipose_Subcutaneous,ALX3,1.28560454889874e-06;GTEx2015_v6,Cells_Transformed_fibroblasts,ALX3,5.58594491904716e-06;GTEx2015_v6,Muscle_Skeletal,ALX3,8.14597483504092e-08;GTEx2015_v6,Pituitary,ALX3,1.87308108955743e-06;GTEx2015_v6,Skin_Not_Sun_Exposed_Suprapubic,ALX3,2.34966529435061e-07;GTEx2015_v6,Testis,ALX3,1.38740322289816e-06;GTEx2015_v6,Testis,STRIP1,4.65650125583476e-07;GTEx2015…	VCDR
rs12406530	1	113117213	A	G	-0.077875	0.0104099	7.38489493218306E-14	0.79376	0	-0.0552	0.0105	1.403E-07	-0.0794365	0.0129175	7.77177715325E-10	-0.0211672	0.00565434	0.000181446	-0.0328113	0.00486145	1.48584354160285E-11	-0.0455479	0.00677545	2.11460630675394E-11	4.40843536597693E-13	TRUE	intronic	ST7L	ST7L	ST7L(0)	CAPZA1(-44.86kb)|CTTNBP2NL(+113.4kb)|FAM19A3(-146kb)|MIR4256(+112.8kb)|MOV10(-99.72kb)|PPM1J(-135.4kb)|RHOC(-126.5kb)|ST7L(0)|WNT2B(+53.3kb)	AKR7A2P1(-348.8kb)|CAPZA1(-44.86kb)|CTTNBP2NL(+113.4kb)|FAM19A3(-146kb)|LOC100996702(-245.6kb)|MIR4256(+112.8kb)|MOV10(-99.72kb)|PPM1J(-135.4kb)|RHOC(-126.5kb)|SLC16A1(-337.3kb)|SLC16A1-AS1(-381.8kb)|ST7L(0)|WNT2B(+53.3kb)	AKR7A2P1(-348.8kb)|CAPZA1(-44.86kb)|CTTNBP2NL(+113.4kb)|DDX20(+807kb)|FAM19A3(-146kb)|FAM212B(+818.8kb)|FAM212B-AS1(+826.8kb)|KCND3(+585.4kb)|KCND3-IT1(+717.7kb)|LINC01160(+966.3kb)|LOC643355(+575.8kb)|LOC643441(-622.2kb)|LOC100996251(-437.1kb)|LOC100996702(-245.6kb)|LRIG2(-498.6kb)|MAGI3(-816.3kb)|MIR4256(+112.8kb)|MOV10(-99.72kb)|PPM1J(-135.4kb)|RAP1A(+857.9kb)|RHOC(-126.5kb)|SLC16A1(-337.3kb)|…	ENSG00000007341.13	30595370_Height_ST7L_rs10857961_Rsq0.9_1E-30 || 31959993_Intraocular pressure_ST7L_rs12045227_Rsq0.92_2E-11 || 30054594_Intraocular pressure_ST7L_rs12045227_Rsq0.92_3E-11 || 33547301_Aspartate aminotransferase levels_ST7L_rs12406530_Rsq1_6E-10 || 32352494_Intraocular pressure_WNT2B, ST7L_rs35147679_Rsq0.9_1E-10 || 32514122_Pancreatic cancer_ST7L_rs60579835_Rsq0.82_1E-8 || 32665545_Cortical surfac…	34594039_Platelet count_rs112416932__or_ST7L || 34021172_Hip circumference adjusted for BMI_chr1:113082298_ST7L_or_ || 33547301_Aspartate aminotransferase levels_rs12406530_ST7L_or_ST7L || 32888493_Platelet count_rs7546094_NR_or_ST7L || 32888493_Mean platelet volume_rs6679414_NR_or_ST7L || 32888493_Mean platelet volume_rs35935752_NR_or_ST7L || 32888494_Platelet distribution width_rs6700673_ST7L_o…			GTEx2015_v6,Adipose_Subcutaneous,ST7L,2.52950596295948e-10;GTEx2015_v6,Adipose_Visceral_Omentum,ST7L,6.84249852318101e-12;GTEx2015_v6,Adrenal_Gland,ST7L,4.47076888758781e-07;GTEx2015_v6,Artery_Aorta,MOV10,3.66594173868934e-06;GTEx2015_v6,Artery_Coronary,ST7L,5.21451575281429e-08;GTEx2015_v6,Artery_Tibial,ST7L,3.07386211250932e-07;GTEx2015_v6,Brain_Cortex,WNT2B,9.88121322436106e-10;GTEx2015_v6,Bra…	IOP
rs67807996	1	149995265	A	G	-0.0495351	0.00896956	3.34047420571371E-08	0.395767	1	-0.0385	0.0106	0.0002933	-0.0439187	0.0108799	5.42101099873E-05	-0.0224975	0.00468062	1.53573155156504E-06	-0.0131982	0.00402231	0.0010335	-0.0466642	0.00628339	1.03195680053939E-13	8.8875713282083E-16	TRUE	intergenic	OTUD7B;VPS45	OTUD7B	.	ANP32E(-195.5kb)|BOLA1(+122.9kb)|HIST2H2AA3(+172.1kb)|HIST2H2AA4(+172.1kb)|HIST2H2AB(+135.8kb)|HIST2H2AC(+136.3kb)|HIST2H2BC(+172.9kb)|HIST2H2BE(+137kb)|HIST2H3A(+170.6kb)|HIST2H3C(+170.6kb)|HIST2H4A(+162.5kb)|HIST2H4B(+162.5kb)|MTMR11(+86.47kb)|OTUD7B(+12.58kb)|PLEKHO1(-126.9kb)|SF3B4(+95.12kb)|SV2A(+105.8kb)|VPS45(-44.08kb)	ANP32E(-195.5kb)|APH1A(-242.5kb)|BOLA1(+122.9kb)|C1orf54(-249.9kb)|CA14(-235kb)|CIART(-260kb)|FCGR1A(+231.2kb)|HIST2H2AA3(+172.1kb)|HIST2H2AA4(+172.1kb)|HIST2H2AB(+135.8kb)|HIST2H2AC(+136.3kb)|HIST2H2BC(+172.9kb)|HIST2H2BE(+137kb)|HIST2H2BF(+211.3kb)|HIST2H3A(+170.6kb)|HIST2H3C(+170.6kb)|HIST2H3D(+210kb)|HIST2H4A(+162.5kb)|HIST2H4B(+162.5kb)|LINC00623(+376.1kb)|LINC00869(+344.2kb)|LOC103091866(+3…	ADAMTSL4(-526.6kb)|ADAMTSL4-AS1(-538.1kb)|ANP32E(-195.5kb)|ANXA9(-959.2kb)|APH1A(-242.5kb)|ARNT(-786.9kb)|BOLA1(+122.9kb)|C1orf54(-249.9kb)|CA14(-235kb)|CERS2(-942.4kb)|CIART(-260kb)|CTSK(-773.4kb)|CTSS(-707.4kb)|ECM1(-485.2kb)|ENSA(-599.3kb)|FAM63A(-974kb)|FAM231D(+703.5kb)|FCGR1A(+231.2kb)|FCGR1C(+617kb)|GOLPH3L(-623.4kb)|HIST2H2AA3(+172.1kb)|HIST2H2AA4(+172.1kb)|HIST2H2AB(+135.8kb)|HIST2H2AC(+…	ENSG00000163113.9	31669095_Waist circumference adjusted for body mass index_OTUD7B - VPS45_rs67807996_Rsq1_5E-33 || 29782485_Height_OTUD7B - VPS45_rs67807996_Rsq1_3E-102 || 29212778_Coronary artery disease_OTUD7B - VPS45_rs67807996_Rsq1_7E-6	34594039_Weight_rs12048493__or_OTUD7B || 34107879_White blood cell count_rs6587748__or_OTUD7B - VPS45 || 34107879_White blood cell count (neutrophil)_rs6587748__or_OTUD7B - VPS45 || 34021172_Waist circumference adjusted for body mass index_rs12023231_OTUD7B_or_OTUD7B - VPS45 || 34021172_Hip circumference adjusted for BMI_rs72692889_VPS45_or_OTUD7B - VPS45 || 34021172_Hip circumference adjusted fo…		GI	GTEx2015_v6,Artery_Tibial,HIST2H2AA3,3.26977149145222e-05;GTEx2015_v6,Artery_Tibial,RP11-196G18.22,1.84223028562945e-05;GTEx2015_v6,Artery_Tibial,RP11-196G18.24,3.38027525515283e-06	VCDR
rs11589479	1	155033308	A	G	-0.0671152	0.0116706	8.8835996475771E-09	0.164838	1	-0.0784	0.0144	5.312E-08	-0.0665811	0.0142722	3.08487840548E-06	-0.0212147	0.0061819	0.000599716	-0.010309	0.00530131	0.0518223	-0.0458564	0.00763344	1.61142286290402E-09	6.88045541754499E-11	FALSE	exonic	ADAM15	ADAM15	ADAM15(0)|LOC100505666(0)|=missense	ADAM15(0)|CKS1B(+81.58kb)|CLK2(-199.4kb)|DCST1(+9.902kb)|DCST2(+27.05kb)|DPM3(-79.06kb)|EFNA1(-67.04kb)|EFNA3(-18.04kb)|EFNA4(-2.904kb)|FAM189B(-183.7kb)|FLAD1(+67.72kb)|GBA(-170.9kb)|GBAP1(-150.3kb)|KCNN3(+190.6kb)|KRTCAP2(-108.6kb)|LENEP(+66.52kb)|LOC100505666(0)|MIR92B(-131.7kb)|MIR4258(+85.05kb)|MTX1(-145.2kb)|MUC1(-125kb)|PBXIP1(+104.7kb)|PMVK(+123.8kb)|PYGO2(+99.05kb)|SCAMP3(-192.5kb)|SHC1(…	ADAM15(0)|ASH1L(-271.7kb)|CKS1B(+81.58kb)|CLK2(-199.4kb)|DCST1(+9.902kb)|DCST2(+27.05kb)|DPM3(-79.06kb)|EFNA1(-67.04kb)|EFNA3(-18.04kb)|EFNA4(-2.904kb)|FAM189B(-183.7kb)|FDPS(-245.2kb)|FLAD1(+67.72kb)|GBA(-170.9kb)|GBAP1(-150.3kb)|HCN3(-213.9kb)|KCNN3(+190.6kb)|KRTCAP2(-108.6kb)|LENEP(+66.52kb)|LOC100505666(0)|MIR92B(-131.7kb)|MIR555(-282.8kb)|MIR4258(+85.05kb)|MTX1(-145.2kb)|MUC1(-125kb)|PBXIP1(…	ADAM15(0)|ADAR(+432.9kb)|AQP10(+735.5kb)|ARHGEF2(-883.3kb)|ASH1L(-271.7kb)|ASH1L-AS1(-498.5kb)|ATP8B2(+709.5kb)|C1orf43(+840kb)|C1orf189(+854.5kb)|CHRNB2(+481kb)|CKS1B(+81.58kb)|CLK2(-199.4kb)|DAP3(-625.6kb)|DCST1(+9.902kb)|DCST2(+27.05kb)|DPM3(-79.06kb)|EFNA1(-67.04kb)|EFNA3(-18.04kb)|EFNA4(-2.904kb)|FAM189B(-183.7kb)|FDPS(-245.2kb)|FLAD1(+67.72kb)|GBA(-170.9kb)|GBAP1(-150.3kb)|GON4L(-686.1kb)|H…	ENSG00000143537.8	34594039_Varicose veins_ADAM15_rs11589479_Rsq1_1E-8 || 34594039_Serum albumin levels_ADAM15_rs11589479_Rsq1_2E-42 || 30643258_Adventurousness_ADAM15_rs11589479_Rsq1_3E-11 || 28199695_Mosquito bite size_ADAM15_rs11589479_Rsq1_6E-6 || 27182965_Chin dimples_ADAM15_rs11589479_Rsq1_5E-11	34594039_Varicose veins_rs11589479__or_ADAM15 || 34594039_Serum albumin levels_rs11589479__or_ADAM15 || 34446935_Externalizing behaviour (multivariate analysis)_rs41264285__or_ADAM15 || 34411106_Facial morphology (segment 41)_rs58409393__or_ADAM15 || 34021172_Hip circumference adjusted for BMI_rs146564277_ADAM15_or_ADAM15 || 33462484_Calcium levels_rs6427128_NR_or_ADAM15 || 33462484_Gamma glutamy…		SKIN, MUS	GTEx2015_v6,Adipose_Visceral_Omentum,GBAP1,6.50344037807988e-06;GTEx2015_v6,Artery_Aorta,GBAP1,1.31486032929921e-06;GTEx2015_v6,Brain_Cerebellum,EFNA1,1.05407262706804e-06;GTEx2015_v6,Cells_Transformed_fibroblasts,ADAM15,1.6627787526324e-06;GTEx2015_v6,Skin_Sun_Exposed_Lower_leg,DCST2,1.96321544984898e-06;GTEx2015_v6,Whole_Blood,RP11-263K19.4,5.36170292856009e-07;GTEx2015_v6,Whole_Blood,THBS3,9.9…	VCDR
rs4657477	1	165736175	T	C	-0.319166	0.0126339	8.20996412025744E-141	0.875689	0	-0.3051	0.0143	2.59E-100	-0.310467	0.0153096	1.96117655227E-91	-0.0527275	0.00693042	2.78109284454739E-14	-0.109895	0.00596166	7.06113696684529E-76	-0.241533	0.00808021	1.10280417045769E-187	4.36603120305413E-219	FALSE	intronic	TMCO1	TMCO1	TMCO1(0)	ALDH9A1(+68.28kb)|LOC400794(+184.8kb)|LOC440700(+56.98kb)|MGST3(+110.8kb)|MIR3658(-141kb)|TMCO1(0)|UCK2(-60.56kb)	ALDH9A1(+68.28kb)|FAM78B(-303.1kb)|LOC400794(+184.8kb)|LOC440700(+56.98kb)|LRRC52(+203kb)|MGST3(+110.8kb)|MIR921(-387.8kb)|MIR3658(-141kb)|RXRG(+321.6kb)|TMCO1(0)|UCK2(-60.56kb)	ALDH9A1(+68.28kb)|FAM78B(-303.1kb)|FMO9P(-837kb)|LMX1A(+410.2kb)|LOC400794(+184.8kb)|LOC440700(+56.98kb)|LOC100505795(+992.3kb)|LRRC52(+203kb)|MGST3(+110.8kb)|MIR921(-387.8kb)|MIR3658(-141kb)|PBX1(+915.1kb)|RXRG(+321.6kb)|TMCO1(0)|UCK2(-60.56kb)	ENSG00000143183.11	31959993_Vertical cup-disc ratio (adjusted for vertical disc diameter)_TMCO1_rs10918274_Rsq0.94_2E-6 || 31959993_Intraocular pressure_TMCO1_rs10918274_Rsq0.94_4E-67 || 31959993_Glaucoma (multi-trait analysis)_TMCO1_rs10918274_Rsq0.94_6E-92 || 31959993_Glaucoma_TMCO1_rs10918274_Rsq0.94_4E-43 || 30054594_Intraocular pressure_TMCO1_rs10918274_Rsq0.94_8E-68 || 30054594_Glaucoma_TMCO1_rs10918274_Rsq0.…	34642315_Human papilloma virus 16 negative oropharyngeal cancer_rs77570135__or_ALDH9A1 - TMCO1 || 34594039_Glaucoma_rs2790052__or_TMCO1, TMCO1-AS1 || 34594039_Medication use (antiglaucoma preparations and miotics)_rs2814471__or_TMCO1, TMCO1-AS1 || 34337005_Hearing function (0.5 kHz)_rs77570135__or_ALDH9A1 - TMCO1 || 33627673_Glaucoma (primary open-angle)_rs2790049_TMCO1_or_TMCO1, TMCO1-AS1 || 336…		BLD, SKIN, LIV, GI	GTEx2015_v6,Adipose_Subcutaneous,RP11-466F5.8,7.53906740583607e-09;GTEx2015_v6,Artery_Aorta,RP11-466F5.8,6.50563116473972e-09;GTEx2015_v6,Artery_Tibial,ALDH9A1,5.42903568097341e-07;GTEx2015_v6,Artery_Tibial,RP11-466F5.8,4.11045316770534e-12;GTEx2015_v6,Artery_Tibial,TMCO1,2.43487735713101e-07;GTEx2015_v6,Cells_EBV-transformed_lymphocytes,RP11-466F5.8,8.67174837487991e-07;GTEx2015_v6,Cells_Transfo…	IOP
rs59795179	1	184137162	A	C	0.0508843	0.00927318	4.08234855653728E-08	0.684352	1	0.0435	0.0099	1.13E-05	0.0382372	0.0114056	0.000800885	0.00691916	0.00492748	0.16026	0.0178137	0.0042321	2.56281164108062E-05	0.0245186	0.00621831	7.87134035299566E-05	1.9612100189625E-05	TRUE	intergenic	TSEN15;C1orf21	TSEN15	.	COLGALT2(+130.3kb)|TSEN15(+93.82kb)	C1orf21(-219kb)|COLGALT2(+130.3kb)|RGL1(+239.5kb)|TSEN15(+93.82kb)	APOBEC4(+514.7kb)|ARPC5(+532.1kb)|C1orf21(-219kb)|COLGALT2(+130.3kb)|EDEM3(-522.5kb)|FAM129A(-623kb)|LAMC2(+922.9kb)|NCF2(+577.1kb)|NMNAT2(+749.5kb)|RGL1(+239.5kb)|RNF2(-877.4kb)|SMG7(+613.8kb)|SMG7-AS1(+696kb)|SWT1(-989kb)|TRMT1L(-950.1kb)|TSEN15(+93.82kb)	ENSG00000199840.1	34021172_Waist circumference adjusted for body mass index_TSEN15 - Y_R_rs67913556_Rsq0.9_2E-8 || 34021172_Hip circumference adjusted for BMI_TSEN15 - Y_R_rs67913556_Rsq0.9_9E-10 ||			HRT	.	IOP
rs3767392	1	202547101	T	G	-0.0495447	0.00860965	8.68691862395094E-09	0.50629	1	-0.0357	0.0095	0.0001686	-0.0434777	0.0105533	3.79153039443E-05	-0.0184579	0.00458012	5.57752838523685E-05	-0.0120546	0.00393425	0.00218386	-0.0157987	0.00970085	0.103387	0.0782295	TRUE	intronic	PPP1R12B	PPP1R12B	PPP1R12B(0)	KDM5B(-149.4kb)|PPP1R12B(0)|SYT2(-12.62kb)	ADIPOR1(-362.9kb)|CYB5R1(-383.9kb)|KDM5B(-149.4kb)|KLHL12(-313.1kb)|LGR6(+258.2kb)|LOC148709(-283.8kb)|LOC641515(-242.3kb)|PCAT6(-233kb)|PPP1R12B(0)|PTPRVP(+388.5kb)|RABIF(-300.3kb)|SYT2(-12.62kb)|UBE2T(+236kb)	ADIPOR1(-362.9kb)|ADORA1(-549.7kb)|ARL8A(+433.2kb)|BTG2(-727.6kb)|CHI3L1(-601kb)|CHIT1(-638.1kb)|CYB5R1(-383.9kb)|ELF3(+560.8kb)|FMOD(-762.6kb)|GPR37L1(+448.5kb)|IPO9(+693.7kb)|IPO9-AS1(+748.4kb)|KDM5B(-149.4kb)|KLHL12(-313.1kb)|LGR6(+258.2kb)|LINC01136(-720.8kb)|LMOD1(+631.4kb)|LOC148709(-283.8kb)|LOC641515(-242.3kb)|LOC100506747(-408.5kb)|LOC100506775(-709.2kb)|MIR1231(+769.3kb)|MIR5191(+858.3k…	ENSG00000077157.15		33888908_Biological sex_rs2696961_NA_or_PPP1R12B || 32824824_Chronic obstructive pulmonary disease_rs12741415_PPP1R12B_or_PPP1R12B || 26763874_Sex ratio_rs1819043_PPP1R12B_or_PPP1R12B || 24778558_Coronary heart disease_rs12734338_PPP1R12B_or_PPP1R12B || 23936387_Celiac disease_rs12734338_UBE2T, PPP1R12B, SYT2_or_PPP1R12B || 23251661_Obesity-related traits_rs12739262_PPP1R12B_or_PPP1R12B	IPSC	ESC, ESDR, LNG, IPSC, FAT, STRM, BRST, MUS, SKIN, VAS, GI, ADRL, HRT, KID, PLCNT, CRVX, LIV, BRN, BONE	.	VCDR
rs1481345	1	218827855	T	C	0.0476441	0.00867754	4.00786130455775E-08	0.411254	0	0.043	0.0091	2.303E-06	0.0338593	0.0106731	0.00151183	0.0173864	0.00465134	0.000185537	0.0108029	0.0039974	0.00688258	0.0198072	0.00648247	0.00225601	0.000958	TRUE	ncRNA_intronic	MIR548F3	TGFB2	.	.	LOC728463(+308.8kb)|RRP15(+316.5kb)|TGFB2(+209.9kb)	LINC00210(+733.7kb)|LOC643723(-426.5kb)|LOC728463(+308.8kb)|LOC101929631(+595.4kb)|LYPLAL1(-519.3kb)|RRP15(+316.5kb)|SPATA17(+787.4kb)|TGFB2(+209.9kb)	ENSG00000212610.1	33020668_Coronary artery disease__rs1481345_Rsq1_5E-10 || 30595370_Lung function (FEV1/FVC)__rs17048367_Rsq0.99_8E-18	34594039_Height_rs1046017__or_TGFB2, TGFB2-OT1 || 34594039_Body mass index_rs852042__or_U3 - RNU6-27P || 34594039_Weight_rs12048049__or_TGFB2 || 34594039_Weight_rs34172563__or_RBMS3 - U3 || 34594039_Calcium levels_rs9428344__or_LINC01779 - U3 || 34594039_C-reactive protein_rs35146027__or_OR8U3 - OR5M4P || 34594039_Weight_rs852050__or_U3 - RNU6-27P || 34594039_Diastolic blood pressure_rs35146027__…			GTEx2015_v6,Cells_Transformed_fibroblasts,TGFB2,8.62076703134184e-06	VCDR
rs73111535	1	219222850	A	C	-0.136584	0.0174428	4.86345731803891E-15	0.067409	0	-0.1405	0.0218	1.053E-10	-0.156688	0.0215294	3.39068662848E-13	-0.01181	0.0091889	0.198705	-0.0609818	0.00784499	7.64458942985663E-15	-0.115419	0.011761	2.38200682967727E-23	5.03468761434069E-27	TRUE	ncRNA_intronic	MIR548F3	LOC643723	.	LOC643723(-31.47kb)|LYPLAL1(-124.3kb)	LOC643723(-31.47kb)|LYPLAL1(-124.3kb)	EPRS(-919.1kb)|LOC643723(-31.47kb)|LOC728463(+703.8kb)|LOC101929631(+990.4kb)|LYPLAL1(-124.3kb)|RNU5F-1(-823.8kb)|RRP15(+711.5kb)|SLC30A10(-864.8kb)|TGFB2(+604.9kb)	ENSG00000228063.1	29617998_Intraocular pressure_LYPLAL1-DT_rs1700874_Rsq0.85_3E-26 || 29235454_Intraocular pressure_LINC01710 - LYPLAL1-DT_rs596169_Rsq0.82_4E-12 || 30573740_Male-pattern baldness_LINC01710 - LYPLAL1-DT_rs618205_Rsq0.81_5E-11 || 33627673_Glaucoma (primary open-angle)_LYPLAL1-DT_rs6667536_Rsq1_2E-17 || 32352494_Intraocular pressure_LYPLAL1-DT_rs73111535_Rsq1_2E-9 || 31959993_Intraocular pressure_LYP…	34021172_Waist-to-hip ratio adjusted for BMI_rs17049035_RP11-135J2.4_or_LYPLAL1-DT || 34021172_Waist-to-hip ratio adjusted for BMI_rs61823192_RP11-135J2.4_or_LYPLAL1-DT || 34021172_Hip index_rs17049035_RP11-135J2.4_or_LYPLAL1-DT || 34021172_Hip index_rs61823192_RP11-135J2.4_or_LYPLAL1-DT || 34021172_Waist-hip index_rs17049035_RP11-135J2.4_or_LYPLAL1-DT || 34021172_Waist-hip index_rs61823192_RP11-…	GI, LNG	LNG, FAT, STRM, MUS, GI	.	IOP
rs2605103	1	219645192	A	T	0.0571721	0.00898981	2.02214785175049E-10	0.343512	0	0.0481	0.0096	5.855E-07	0.0527455	0.0110439	1.78845328013E-06	0.0254965	0.00482214	1.24076304110251E-07	0.0102108	0.00414203	0.0136944	0.0379202	0.00586828	1.11643655438036E-10	3.06613787506974E-12	TRUE	ncRNA_intronic	LYPLAL1-AS1	LYPLAL1	.	.	LOC643723(+298.1kb)|LYPLAL1(+259kb)	AURKAPS1(-794.3kb)|BPNT1(-585.6kb)|EPRS(-496.7kb)|IARS2(-622.3kb)|LOC643723(+298.1kb)|LYPLAL1(+259kb)|MIR194-1(-646.3kb)|MIR215(-646kb)|MIR664A(-728.7kb)|RAB3GAP2(-676.4kb)|RNU5F-1(-401.4kb)|SLC30A10(-442.4kb)|SNORA36B(-728.7kb)	ENSG00000230024.1	33627673_Glaucoma (primary open-angle)_LYPLAL1-AS1 - _rs1531093_Rsq0.81_8E-8 || 33627673_Glaucoma (primary open-angle)_LYPLAL1-AS1 - _rs1531093_Rsq0.81_1E-8 || 31669095_Waist circumference adjusted for body mass index_LYPLAL1-AS1 - _rs1531094_Rsq0.81_8E-11 || 30239722_Waist-hip ratio_LYPLAL1-AS1 - _rs1563355_Rsq0.81_2E-49 || 33888516_Haemorrhoidal disease_LYPLAL1-AS1 - _rs2605097_Rsq0.81_4E-9 || …	34594039_Body mass index_rs71640847__or_LYPLAL1-AS1 || 34594039_Varicose veins_rs78190323__or_LYPLAL1-AS1 - ZC3H11B || 34594039_Weight_rs377711944__or_LYPLAL1-AS1 || 34594039_Serum albumin levels_rs199867305__or_LYPLAL1-AS1 - ZC3H11B || 34594039_Gamma glutamyl transpeptidase_rs1337101__or_LYPLAL1-AS1 - ZC3H11B || 34594039_HDL cholesterol_rs34340969__or_LYPLAL1-AS1 - ZC3H11B || 34594039_Inguinal h…			GTEx2015_v6,Skin_Not_Sun_Exposed_Suprapubic,RP11-392O17.1,6.52808832246815e-06;GTEx2015_v6,Skin_Sun_Exposed_Lower_leg,RP11-392O17.1,3.43971680573255e-09	VCDR
rs78359867	1	219814705	A	G	-0.084062	0.0120548	3.09573712597426E-12	0.857248	1	-0.0739	0.0145	3.329E-07	-0.0444417	0.0149316	0.00291689	-0.0305718	0.00653238	2.86815139714532E-06	-0.014808	0.0056228	0.00844953	-0.0706952	0.00795401	1.07405116623889E-18	1.36468145929994E-21	TRUE	intergenic	ZC3H11B;SLC30A10	RNU5F	.	.	EPRS(-327.2kb)|RNU5F-1(-231.9kb)|SLC30A10(-272.9kb)	AURKAPS1(-624.8kb)|BPNT1(-416.1kb)|EPRS(-327.2kb)|IARS2(-452.7kb)|LOC643723(+467.6kb)|LYPLAL1(+428.5kb)|MARK1(-886.8kb)|MIR194-1(-476.8kb)|MIR215(-476.5kb)|MIR664A(-559.2kb)|RAB3GAP2(-506.9kb)|RNU5F-1(-231.9kb)|SLC30A10(-272.9kb)|SNORA36B(-559.2kb)	ENSG00000252240.1		34417442_Alcohol consumption x experiences in childhood (felt loved by family member) interaction_rs186110361__or_GREM2 - RNU5F-8P || 34021172_Hip index_rs17006312_AC096643.1_or_ZC3H11B - SLC30A10 || 34021172_Hip circumference adjusted for BMI_rs4472763_AC096643.1_or_ZC3H11B - SLC30A10 || 31719535_Triglyceride levels x long total sleep time interaction (1df test)_rs1857237_RNU5F-1_or_SLC30A10 || …			.	VCDR
rs4477888	2	12129369	T	C	-0.0544722	0.00927945	4.35293176391326E-09	0.298983	1	-0.0516	0.0101	3.384E-07	-0.0580744	0.0115596	5.06294341642E-07	-0.010476	0.00500271	0.0362536	-0.0188447	0.00429645	1.15398912609783E-05	-0.0171609	0.00599459	0.00416393	0.00194557	TRUE	intergenic	MIR4262;MIR3681HG	MIR4262	.	LOC100506457(-17.87kb)|LPIN1(+161.8kb)|MIR4262(+152.3kb)	GREB1(+346.5kb)|LOC100506457(-17.87kb)|LPIN1(+161.8kb)|MIR4262(+152.3kb)|NTSR2(+319kb)	C2orf50(+842.5kb)|E2F6(+523.1kb)|FLJ33534(+857.1kb)|GREB1(+346.5kb)|LINC00570(+586.2kb)|LOC100506457(-17.87kb)|LOC100506474(-977.5kb)|LPIN1(+161.8kb)|MIR3125(-748.1kb)|MIR4262(+152.3kb)|MIR4429(+448.6kb)|NTSR2(+319kb)|PQLC3(+810.4kb)|ROCK2(+644.7kb)|TRIB2(-727.6kb)	ENSG00000224184.1		34127860_Type 1 diabetes_rs10169963_AC096559.1_or_MIR3681HG || 32888494_Hematocrit_rs2255293_AC096559.1_or_MIR3681HG || 32888494_Hemoglobin_rs2255293_AC096559.1_or_MIR3681HG || 31015401_Medication use (thyroid preparations)_rs1534430_AC096559.1_or_MIR3681HG || 24076602_Multiple sclerosis_rs1534422_MIR4262, TRIB2_or_MIR3681HG	FAT, SKIN	MUS	.	IOP
rs2113818	2	12890860	T	C	0.0674357	0.00850885	2.2749270451087E-15	0.501662	0	0.0677	0.0093	2.8E-13	0.051867	0.0105326	8.46031573525E-07	0.0275075	0.00457979	1.89837995535763E-09	0.00837436	0.00393396	0.0332761	0.0391733	0.00550971	1.158169168843E-12	1.49100404034767E-14	TRUE	intergenic	TRIB2;LOC100506474	TRIB2	.	LOC100506457(+172.4kb)|MIR3125(+13.29kb)|TRIB2(+8.002kb)	LOC100506457(+172.4kb)|LOC100506474(-216kb)|MIR3125(+13.29kb)|TRIB2(+8.002kb)	LOC100506457(+172.4kb)|LOC100506474(-216kb)|LPIN1(+923.3kb)|MIR3125(+13.29kb)|MIR4262(+913.7kb)|TRIB2(+8.002kb)	ENSG00000071575.7	25631615_Optic cup area_TRIB2 - _rs2113818_Rsq1_1E-9 || 25631615_Optic cup area_TRIB2 - _rs2113818_Rsq1_4E-8(EA) || 34127677_Cataracts_TRIB2_rs35330522_Rsq0.83_1E-8 || 32888493_Platelet count_TRIB2_rs35330522_Rsq0.83_3E-26 || 32888494_Platelet count_TRIB2_rs35330522_Rsq0.83_2E-19	34594039_Blood urea nitrogen levels_rs4669879__or_TRIB2 - LINC00276 || 34594039_Hemoglobin_rs11685678__or_TRIB2 - LINC00276 || 34594039_Hematocrit_rs201757987__or_TRIB2 - LINC00276 || 34594039_Lymphocyte counts_rs34903249__or_TRIB2 - LINC00276 || 34594039_Neutrophil count_rs113470064__or_TRIB2 - LINC00276 || 34594039_White blood cell count_rs34903249__or_TRIB2 - LINC00276 || 34594039_Monocyte cou…			GTEx2015_v6,Nerve_Tibial,MIR3125,1.1046639994359e-06;Westra2013,Whole_Blood,TRIB2,1.3627871493544926E-8	VCDR
rs851336	2	19370746	T	C	-0.192786	0.0353277	4.840051703863E-08	0.01419	1	-0.0925	0.0295	0.001689	-0.186486	0.0464309	5.90910752171E-05	-0.142382	0.0194817	2.70113894235759E-13	-0.0224807	0.0166307	0.176451	-0.107958	0.0208274	1.44329338540735E-07	1.2911145725479E-08	FALSE	intergenic	LINC01376;MIR4757	MIR4757	.	MIR4757(-177.4kb)|OSR1(-180.5kb)	MIR4757(-177.4kb)|OSR1(-180.5kb)	LAPTM4A(-861.7kb)|LINC00954(-697.9kb)|LOC101928222(-819.2kb)|MATN3(-821.1kb)|MIR4757(-177.4kb)|NT5C1B(+599.9kb)|NT5C1B-RDH14(+599.9kb)|OSR1(-180.5kb)|RDH14(+628.8kb)|TTC32(-725.8kb)|WDR35(-739.3kb)	ENSG00000236204.1	31959993_Vertical cup-disc ratio (adjusted for vertical disc diameter)_LINC01376_rs851321_Rsq0.8_3E-6 || 31959993_Vertical cup-disc ratio (multi-trait analysis)_LINC01376_rs851321_Rsq0.8_8E-9 ||	31959993_Vertical cup-disc ratio (adjusted for vertical disc diameter)_rs4666465_NT5C1B, MIR4757_or_LINC01376 || 31959993_Vertical cup-disc ratio (adjusted for vertical disc diameter)_rs851321_NT5C1B, MIR4757_or_LINC01376 || 31959993_Vertical cup-disc ratio (multi-trait analysis)_rs4666465_NT5C1B, MIR4757_or_LINC01376 || 31959993_Vertical cup-disc ratio (multi-trait analysis)_rs851321_NT5C1B, MIR…			.	VCDR
rs851414	2	19441582	T	C	-0.063228	0.00991878	1.83469149237466E-10	0.75902	1	-0.0528	0.0111	1.953E-06	-0.0410674	0.0122246	0.000781072	-0.0308833	0.00535701	8.16423990019398E-09	-0.0120758	0.00459918	0.00864871	-0.0332144	0.00641205	2.37140495651853E-07	2.30117237413587E-08	TRUE	intergenic	LINC01376;MIR4757	MIR4757	.	MIR4757(-106.6kb)|OSR1(-109.7kb)	MIR4757(-106.6kb)|OSR1(-109.7kb)	LAPTM4A(-790.8kb)|LINC00954(-627kb)|LOC101928222(-748.4kb)|MATN3(-750.2kb)|MIR4757(-106.6kb)|NT5C1B(+670.7kb)|NT5C1B-RDH14(+670.7kb)|OSR1(-109.7kb)|RDH14(+699.6kb)|SDC1(-959kb)|TTC32(-654.9kb)|WDR35(-668.4kb)	ENSG00000236204.1		31959993_Vertical cup-disc ratio (adjusted for vertical disc diameter)_rs4666465_NT5C1B, MIR4757_or_LINC01376 || 31959993_Vertical cup-disc ratio (adjusted for vertical disc diameter)_rs851321_NT5C1B, MIR4757_or_LINC01376 || 31959993_Vertical cup-disc ratio (multi-trait analysis)_rs4666465_NT5C1B, MIR4757_or_LINC01376 || 31959993_Vertical cup-disc ratio (multi-trait analysis)_rs851321_NT5C1B, MIR…		ESDR	.	VCDR
rs6741499	2	28369436	T	C	0.079426	0.0096565	1.9498379082207E-16	0.261163	0	0.0564	0.0103	4.717E-08	0.0826085	0.011894	3.77418810113E-12	0.0296562	0.00521283	1.277255547719E-08	0.0230286	0.00447782	2.70654972842232E-07	0.0407929	0.00621416	5.85592634678314E-11	1.44527808325421E-12	TRUE	intronic	BABAM2	BRE	BRE 0.00	BRE(0)|LOC100505716(-161.1kb)|MIR4263(+150.1kb)	BRE(0)|BRE-AS1(+255.5kb)|FLJ31356(-237.8kb)|FOSL2(-246.3kb)|LOC100505716(-161.1kb)|MIR4263(+150.1kb)|MRPL33(+366.8kb)|PLB1(-349.5kb)|RBKS(+256.2kb)	ATRAID(+929.4kb)|BRE(0)|BRE-AS1(+255.5kb)|C2orf16(+563.8kb)|C2orf71(-915.1kb)|CAD(+902.8kb)|CCDC121(+517.5kb)|CLIP4(-951.1kb)|DNAJC5G(+865.1kb)|EIF2B4(+776.1kb)|FAM179A(-834.7kb)|FLJ31356(-237.8kb)|FNDC4(+651.3kb)|FOSL2(-246.3kb)|FTH1P3(+753kb)|GCKR(+622.9kb)|GPN1(+495.7kb)|GTF3C2(+789.5kb)|GTF3C2-AS1(+808.8kb)|IFT172(+656.8kb)|KRTCAP3(+700.1kb)|LOC100505716(-161.1kb)|MIR4263(+150.1kb)|MPV17(+823…	ENSG00000158019.15	30054594_Intraocular pressure_BABAM2_rs10189434_Rsq0.99_2E-9 || 29785010_Intraocular pressure_BABAM2_rs10189434_Rsq0.99_1E-9 || 29617998_Intraocular pressure_BABAM2_rs17006576_Rsq1_2E-15 || 31959993_Intraocular pressure_BABAM2_rs6741499_Rsq1_1E-8 || 29617998_Intraocular pressure_BABAM2_rs6741499_Rsq1_4E-15 ||	34059833_Fasting glucose_rs115640879_BRE_or_BABAM2 || 34021172_Hip index_rs12622788_BRE_or_BABAM2 || 34021172_Hip index_rs60751755_BRE_or_BABAM2 || 34021172_Hip index_rs12468596_BRE_or_BABAM2 || 34021172_Hip circumference adjusted for BMI_rs10186858_BRE_or_BABAM2 || 34021172_Hip circumference adjusted for BMI_rs870969_BRE_or_BABAM2 || 34021172_Hip circumference adjusted for BMI_rs13428826_BRE_or_…			.	VCDR
rs34447926	2	33588869	A	C	-0.0614951	0.00969167	2.22210740562441E-10	0.734343	1	-0.0528	0.0104	3.549E-07	-0.0634435	0.0118165	7.91415147868E-08	-0.00759449	0.00518578	0.143062	-0.023605	0.00445335	1.15490117801079E-07	-0.0382069	0.00621994	8.91267290289185E-10	3.45101686368393E-11	TRUE	intronic	LTBP1	LTBP1	LTBP1(0)	LTBP1(0)|RASGRP3(-72.55kb)	FAM98A(-219.9kb)|LTBP1(0)|MYADML(-362.3kb)|RASGRP3(-72.55kb)	BIRC6(+744.9kb)|FAM98A(-219.9kb)|LINC00486(+426.6kb)|LOC100271832(+417.7kb)|LTBP1(0)|MIR558(+831.6kb)|MIR4765(+728.5kb)|MYADML(-362.3kb)|RASGRP3(-72.55kb)|TTC27(+542.8kb)	ENSG00000049323.10	29785010_Intraocular pressure_LTBP1_rs34447926_Rsq1_3E-8	34594039_Weight_rs59246149__or_LTBP1 || 34594039_Height_rs3769528__or_LTBP1 || 34594039_Weight_rs116072427__or_LTBP1 || 34594039_Height_rs11685108__or_LTBP1 || 34450027_Osteoarthritis of the hip or knee_rs7581446__or_LTBP1 || 34101054_Arthritis (juvenile idiopathic)_rs219158_LTBP1_or_LTBP1 || 34046847_L1-L4 bone mineral density x serum urate levels interaction_rs78692521_LTBP1_or_ || 34021172_Wai…		STRM, BRST, MUS, SKIN, GI, LNG, BONE	.	IOP
rs149290349	2	43451957	A	G	0.12507	0.0164875	3.30487897807661E-14	0.074976	0	0.0912	0.0199	4.886E-06	0.129539	0.0197474	5.38834904537E-11	0.0308885	0.00866651	0.000365069	0.0510831	0.00746895	7.95292096903778E-12	0.0790106	0.0106659	2.10743164547242E-13	2.04388072152327E-15	TRUE	exonic	ZFP36L2	ZFP36L2	ZFP36L2(0)	LINC01126(-2.392kb)|LOC102723854(+185.3kb)|THADA(-6.017kb)|ZFP36L2(0)	LINC01126(-2.392kb)|LOC102723854(+185.3kb)|THADA(-6.017kb)|ZFP36L2(0)	ABCG5(-587.7kb)|ABCG8(-614.1kb)|COX7A2L(+863.6kb)|DYNC2LI1(-549.2kb)|EML4(+892.3kb)|HAAO(+432.2kb)|KCNG3(+730.7kb)|LINC01126(-2.392kb)|LOC728819(-450.3kb)|LOC102723854(+185.3kb)|LRPPRC(-661.4kb)|MTA3(+467.9kb)|OXER1(+460.6kb)|PLEKHH2(-412.5kb)|PPM1B(-944kb)|THADA(-6.017kb)|ZFP36L2(0)	ENSG00000152518.5	34594039_Mean corpuscular volume_THADA_rs113542380_Rsq0.85_1E-27 || 34594039_Lymphocyte counts_THADA_rs113542380_Rsq0.85_6E-48 || 33972514_Liver enzyme levels (gamma-glutamyl transferase)_THADA_rs113542380_Rsq0.85_2E-11 || 32888493_Lymphocyte counts_THADA_rs113542380_Rsq0.85_8E-77 || 32888494_Eosinophil counts_THADA_rs113542380_Rsq0.85_3E-11 || 32888494_Lymphocyte counts_THADA_rs113542380_Rsq0.85…	34594039_Hematocrit_rs4952981__or_LINC02580 - ZFP36L2 || 34594039_Red blood cell count_rs12614953__or_LINC02580 - ZFP36L2 || 34594039_Urolithiasis_rs1430083__or_LINC02580 - ZFP36L2 || 34594039_Hemoglobin_rs10171620__or_LINC02580 - ZFP36L2 || 34594039_Hematocrit_rs12614953__or_LINC02580 - ZFP36L2 || 34594039_Mean corpuscular hemoglobin_rs149290349__or_ZFP36L2 || 34594039_Neutrophil count_rs1126945…	ESC, ESDR, FAT, STRM, BRST, BLD, BRN, LIV, GI, ADRL, KID, PANC, MUS, PLCNT, OVRY, HRT, LNG, CRVX, VAS, SKIN		GTEx2015_v6,Thyroid,AC010883.5,1.46847286018795e-05	IOP
rs163524	2	45157553	A	C	0.0684283	0.0110711	6.37836110946188E-10	0.178589	0	0.0449	0.0112	5.703E-05	0.0791833	0.0135905	5.66526215416E-09	0.0100035	0.00597301	0.0939761	0.0355639	0.00513558	4.35974334278242E-12	0.0197378	0.00712958	0.00571694	0.00280574	TRUE	ncRNA_intronic	LINC01833	SIX3	.	CAMKMT(+157.8kb)|SIX2(-74.77kb)|SIX3(-11.48kb)|SIX3-AS1(-9.739kb)	CAMKMT(+157.8kb)|LINC01121(-243.9kb)|MIR548AD(+380.9kb)|SIX2(-74.77kb)|SIX3(-11.48kb)|SIX3-AS1(-9.739kb)	CAMKMT(+157.8kb)|LINC01121(-243.9kb)|LRPPRC(+934.4kb)|MIR548AD(+380.9kb)|PPM1B(+695.8kb)|PREPL(+568.6kb)|PRKCE(-721.5kb)|SIX2(-74.77kb)|SIX3(-11.48kb)|SIX3-AS1(-9.739kb)|SLC3A1(+609.6kb)|SRBD1(-458.3kb)	ENSG00000259439.1	31959993_Intraocular pressure_LINC01833_rs163524_Rsq1_2E-8 || 31809533_Optic disc size_LINC01833_rs163524_Rsq1_1E-8 || 30054594_Intraocular pressure_LINC01833_rs163524_Rsq1_3E-8 || 29785010_Intraocular pressure_LINC01833_rs163524_Rsq1_3E-9 || 29617998_Intraocular pressure_LINC01833_rs163524_Rsq1_1E-9	34594039_Glucose levels_rs12712928__or_SIX3 - KRTCAP2P1 || 34594039_Hemoglobin A1c levels_rs12712928__or_SIX3 - KRTCAP2P1 || 34211149_Age at first sexual intercourse_chr2:45184406_SIX3_or_ || 34059833_Fasting glucose_rs5830819_SIX3_or_SIX3 - KRTCAP2P1 || 34059833_Glycated hemoglobin levels_rs12712928_SIX3_or_SIX3 - KRTCAP2P1 || 33842983_Fasting blood glucose_rs895636_SIX2, SIX3_or_SIX3 - KRTCAP2P…	ESC, IPSC, BLD, HRT	ESDR, ESC, IPSC, FAT, BLD, BRN, SKIN, LIV, GI, ADRL, MUS, THYM, HRT, LNG, PANC, SPLN	GTEx2015_v6,Brain_Nucleus_accumbens_basal_ganglia,AC012354.6,1.2678137275554e-06	IOP
rs687914	2	45878760	T	G	-0.0615921	0.0100578	9.13611680820656E-10	0.252906	0	-0.0742	0.0121	8.885E-10	-0.0553351	0.0121951	5.69305704106E-06	-0.00324386	0.00526974	0.538183	-0.0191604	0.00452512	2.29344907998384E-05	-0.0400381	0.00663279	1.41693892236163E-09	5.92295036334988E-11	TRUE	upstream	PRKCE	PRKCE	.	PRKCE(-0.282kb)|SRBD1(+40.33kb)	LINC01121(+396.7kb)|PRKCE(-0.282kb)|SRBD1(+40.33kb)	ATP6V1E2(-860.2kb)|CAMKMT(+879kb)|CRIPT(-965.6kb)|EPAS1(-645.8kb)|LINC01121(+396.7kb)|LOC100506142(-916.6kb)|LOC101805491(-777.6kb)|PIGF(-929.7kb)|PRKCE(-0.282kb)|RHOQ(-891.1kb)|SIX2(+642.2kb)|SIX3(+705.5kb)|SIX3-AS1(+709.7kb)|SRBD1(+40.33kb)|TMEM247(-827.9kb)	ENSG00000171132.9	32888494_Hemoglobin_PRKCE_rs588206_Rsq0.82_1E-10 || 32888494_Hematocrit_PRKCE_rs665783_Rsq0.86_2E-11 || 30595370_Red blood cell count_PRKCE_rs665783_Rsq0.86_4E-10 || 30048462_Heel bone mineral density_PRKCE_rs665783_Rsq0.86_7E-24 || 34594039_Mean arterial pressure_PRKCE_rs687914_Rsq1_3E-9 || 34594039_Medication use (agents acting on the renin-angiotensin system)_PRKCE_rs687914_Rsq1_5E-8 || 328884…	34594039_Hemoglobin_rs10168349__or_PRKCE || 34594039_Hematocrit_rs10168349__or_PRKCE || 34594039_Diastolic blood pressure_rs10168349__or_PRKCE || 34594039_Red blood cell count_rs10168349__or_PRKCE || 34594039_Hematocrit_rs10495928__or_PRKCE || 34594039_Mean arterial pressure_rs687914__or_PRKCE || 34594039_Pulse pressure_rs11690961__or_PRKCE || 34594039_Total bilirubin levels_rs10495928__or_PRKCE …	ESC, ESDR, LNG, IPSC, FAT, STRM, BRST, BLD, MUS, BRN, SKIN, VAS, LIV, GI, ADRL, KID, PANC, PLCNT, THYM, HRT, OVRY, SPLN, CRVX, BONE		.	IOP
rs7565034	2	54646852	T	G	-0.0703363	0.0113666	6.09457561313208E-10	0.166323	0	-0.0493	0.0111	9.212E-06	-0.087657	0.0142672	8.04817280504E-10	-0.008441	0.00615697	0.170385	-0.0344229	0.00528229	7.18840516528834E-11	-0.0260783	0.0073377	0.000367094	0.000117011	TRUE	intergenic	C2orf73;SPTBN1	SPTBN1	.	ACYP2(+114.4kb)|C2orf73(+58.14kb)|RPL23AP32(-109.5kb)|SPTBN1(-36.6kb)|TSPYL6(+163.4kb)	ACYP2(+114.4kb)|C2orf73(+58.14kb)|EML6(-305.3kb)|RPL23AP32(-109.5kb)|SPTBN1(-36.6kb)|TSPYL6(+163.4kb)	ACYP2(+114.4kb)|ASB3(+632.7kb)|C2orf73(+58.14kb)|CCDC88A(-868.1kb)|CHAC2(+644.6kb)|CLHC1(-752.8kb)|EML6(-305.3kb)|ERLEC1(+600.9kb)|GPR75(+559.7kb)|GPR75-ASB3(+559.7kb)|MIR3682(+570.5kb)|MIR4426(-814.4kb)|MTIF2(-816.9kb)|PRORSD1P(-862.6kb)|PSME4(+448.9kb)|RPL23AP32(-109.5kb)|RPS27A(-812.2kb)|RTN4(-552.5kb)|SPTBN1(-36.6kb)|TSPYL6(+163.4kb)	ENSG00000177994.11	30054594_Intraocular pressure_C2orf73 - SPTBN1_rs4627617_Rsq0.97_8E-9 || 29617998_Intraocular pressure_C2orf73 - SPTBN1_rs4627617_Rsq0.97_1E-9 || 29785010_Intraocular pressure_C2orf73 - SPTBN1_rs4671217_Rsq0.95_3E-9 || 31959993_Intraocular pressure_C2orf73 - SPTBN1_rs74259971_Rsq0.97_8E-9 ||	34594039_Blood urea nitrogen levels_rs5831298__or_C2orf73 || 34594039_Serum alkaline phosphatase levels_rs4305309__or_SPTBN1 || 34594039_Calcium levels_rs62134669__or_SPTBN1 || 34594039_Neutrophil count_rs75475627__or_SPTBN1 || 34594039_White blood cell count_rs75475627__or_SPTBN1 || 34594039_Serum creatinine levels_rs941352__or_C2orf73 || 34108613_Age-related hearing impairment_rs6545432_SPTBN1_…	FAT, MUS	STRM, FAT, BRN, ADRL, HRT, LNG, MUS, GI, VAS, SKIN, BONE	Westra2013,Whole_Blood,SPTBN1,0.0020464987672734066	IOP
rs2627761	2	55933014	T	C	-0.0847553	0.011091	2.14187400460016E-14	0.823228	0	-0.0967	0.011	1.367E-18	-0.0791721	0.0135962	5.77707726731E-09	-0.0030766	0.00601201	0.608831	-0.0258328	0.00515621	5.44175891332382E-07	-0.0528617	0.00710903	1.34241521989E-13	1.20784459001201E-15	TRUE	intergenic	PNPT1;EFEMP1	PNPT1	.	CCDC104(+160.8kb)|EFEMP1(-160.1kb)|PNPT1(+11.97kb)|SMEK2(+88.15kb)	CCDC88A(+286kb)|CCDC104(+160.8kb)|EFEMP1(-160.1kb)|MIR216A(-283.1kb)|MIR216B(-294.8kb)|MIR217(-277.1kb)|PNPT1(+11.97kb)|SMEK2(+88.15kb)	CCDC85A(-478.2kb)|CCDC88A(+286kb)|CCDC104(+160.8kb)|CLHC1(+473.3kb)|EFEMP1(-160.1kb)|EML6(+733.9kb)|MIR216A(-283.1kb)|MIR216B(-294.8kb)|MIR217(-277.1kb)|MIR4426(+471kb)|MTIF2(+436.6kb)|PNPT1(+11.97kb)|PRORSD1P(+421.4kb)|RPS27A(+470kb)|RTN4(+655.3kb)|SMEK2(+88.15kb)	ENSG00000138035.9	34594039_Glaucoma_PNPT1 - EFEMP1_rs2627761_Rsq1_7E-11 || 33627673_Glaucoma (primary open-angle)_PNPT1 - EFEMP1_rs2627761_Rsq1_4E-9 || 33627673_Glaucoma (primary open-angle)_PNPT1 - EFEMP1_rs2627761_Rsq1_3E-8 || 29891935_Glaucoma (primary open-angle)_PNPT1 - EFEMP1_rs2627761_Rsq1_6E-10 ||	34594039_Uterine prolapse_rs181661155__or_PNPT1 - EFEMP1 || 34594039_Hypothyroidism_rs11420448__or_PPP4R3B - PNPT1 || 34594039_Glaucoma_rs2627761__or_PNPT1 - EFEMP1 || 34594039_Medication use (thyroid preparations)_rs10204169__or_PNPT1 || 34021172_Waist circumference adjusted for body mass index_rs6755214_PNPT1_or_PNPT1 - NA || 34021172_Waist circumference adjusted for body mass index_rs17369379_…			GTEx2015_v6,Artery_Tibial,CLHC1,6.63843449837102e-06	IOP
rs17047290	2	56105934	T	C	-0.0740258	0.0123835	2.26219022099812E-09	0.862843	0	-0.0245	0.0127	0.05367	-0.0711742	0.0151503	2.62886274897E-06	-0.0195995	0.00665377	0.0032231	-0.033604	0.00571771	4.17306103382061E-09	-0.0316722	0.0078585	5.88258916104647E-05	1.39864256687655E-05	TRUE	intronic	EFEMP1	EFEMP1	EFEMP1(0)	EFEMP1(0)|MIR216A(-110.2kb)|MIR216B(-121.9kb)|MIR217(-104.2kb)|PNPT1(+184.9kb)	CCDC85A(-305.3kb)|CCDC104(+333.7kb)|EFEMP1(0)|MIR216A(-110.2kb)|MIR216B(-121.9kb)|MIR217(-104.2kb)|PNPT1(+184.9kb)|SMEK2(+261.1kb)	CCDC85A(-305.3kb)|CCDC88A(+458.9kb)|CCDC104(+333.7kb)|CLHC1(+646.2kb)|EFEMP1(0)|EML6(+906.8kb)|MIR216A(-110.2kb)|MIR216B(-121.9kb)|MIR217(-104.2kb)|MIR4426(+643.9kb)|MTIF2(+609.6kb)|PNPT1(+184.9kb)|PRORSD1P(+594.3kb)|RPS27A(+642.9kb)|RTN4(+828.2kb)|SMEK2(+261.1kb)	ENSG00000115380.14		34594039_Height_rs3791679__or_EFEMP1 || 34594039_Uterine prolapse_rs181661155__or_PNPT1 - EFEMP1 || 34594039_Carpal tunnel syndrome_rs3791679__or_EFEMP1 || 34594039_Weight_rs3791679__or_EFEMP1 || 34594039_Inguinal hernia_rs3791679__or_EFEMP1 || 34594039_Glaucoma_rs2627761__or_PNPT1 - EFEMP1 || 34594039_Pulse pressure_rs11899888__or_EFEMP1 || 34128465_Lung volume_rs3791663_EFEMP1_or_EFEMP1 || 3402…		FAT, VAS, BONE	.	IOP
rs4588174	2	66537359	A	G	0.0805745	0.00891703	1.6247268673843E-19	0.365482	0	0.0766	0.0098	6.63E-15	0.0669582	0.0108836	7.64091520829E-10	0.026616	0.00475514	2.17711601522518E-08	0.0225587	0.00408453	3.33317519666414E-08	0.0567097	0.00589986	8.3591732395209E-22	3.20651925812906E-25	FALSE	intergenic	SPRED2;MIR4778	MIR4778	.	MEIS1(-125.2kb)|MEIS1-AS3(-113.1kb)|MIR4778(-48.02kb)	LOC100507073(-263.8kb)|LOC101927577(-386.8kb)|MEIS1(-125.2kb)|MEIS1-AS3(-113.1kb)|MIR4778(-48.02kb)	LOC644838(-813.1kb)|LOC100507073(-263.8kb)|LOC101060019(-594.2kb)|LOC101927577(-386.8kb)|LOC101927661(-903.2kb)|LOC102724321(-611.3kb)|LOC102800447(-776.2kb)|MEIS1(-125.2kb)|MEIS1-AS3(-113.1kb)|MIR4778(-48.02kb)|SPRED2(+877.7kb)	ENSG00000225815.2	29785010_Intraocular pressure_ - MIR4778_rs12713563_Rsq0.98_7E-10 || 29617998_Intraocular pressure_ - MIR4778_rs12713563_Rsq0.98_3E-9 || 29891935_Glaucoma (primary open-angle)_PELI1 - MIR4778_rs2860235_Rsq0.89_4E-8 || 29617998_Intraocular pressure_PELI1 - MIR4778_rs2860235_Rsq0.89_1E-8 || 33627673_Glaucoma (primary open-angle)_ - MIR4778_rs4414666_Rsq0.99_4E-16 ||	33887147_Calcium levels_rs12468920_NR_or_KRT18P33 - MIR4778 || 33627673_Glaucoma (primary open-angle)_rs4414666_SPRED2, MIR4778_or_NA - MIR4778 || 33627673_Glaucoma (primary open-angle)_rs2946370_MIR4778-LOC729348_or_MIR4778 - LINC01873 || 33483693_Major depressive episode treated with electroconvulsive therapy_rs148363926_NR_or_NA - MIR4778 || 33339817_Gamma glutamyl transferase levels_rs6728083…			.	VCDR
rs6732795	2	69411517	A	C	-0.066374	0.0087337	2.96677885731366E-14	0.610586	0	-0.054	0.0098	3.471E-08	-0.0738028	0.0107673	7.16364089092E-12	-0.0078455	0.0046943	0.0946665	-0.02893	0.00403383	7.39934876919094E-13	-0.0505643	0.00560328	2.03355597795805E-19	1.95624546338585E-22	TRUE	intronic	ANTXR1	ANTXR1	ANTXR1(0)	ANTXR1(0)|GFPT1(-135.4kb)|MIR3126(+80.63kb)	AAK1(-273.6kb)|ANTXR1(0)|ARHGAP25(+357.6kb)|BMP10(+312.9kb)|GFPT1(-135.4kb)|GKN1(+203.4kb)|GKN2(+231.4kb)|MIR3126(+80.63kb)|NFU1(-211.7kb)|SNORA36C(-335.7kb)	AAK1(-273.6kb)|ANTXR1(0)|ANXA4(-557.6kb)|APLF(+604.2kb)|ARHGAP25(+357.6kb)|ASPRV1(-775.7kb)|BMP10(+312.9kb)|C2orf42(-965.5kb)|CNRIP1(+864.3kb)|FBXO48(+717.1kb)|GFPT1(-135.4kb)|GKN1(+203.4kb)|GKN2(+231.4kb)|GMCL1(-645.3kb)|LOC100133985(-939.6kb)|MIR3126(+80.63kb)|MXD1(-730.7kb)|NFU1(-211.7kb)|PCBP1(-903.1kb)|PCBP1-AS1(-777.9kb)|PLEK(+786.9kb)|PPP3R1(+931.9kb)|PROKR1(+528.8kb)|SNORA36C(-335.7kb)|SN…	ENSG00000169604.15	33627673_Glaucoma (primary open-angle)_ANTXR1_rs6732795_Rsq1_1E-8 || 32352494_Intraocular pressure_ANTXR1_rs6732795_Rsq1_8E-10 || 31959993_Intraocular pressure_ANTXR1_rs6732795_Rsq1_2E-11 || 30054594_Intraocular pressure_ANTXR1_rs6732795_Rsq1_3E-11 || 30054594_Glaucoma_ANTXR1_rs6732795_Rsq1_2E-6 || 29617998_Intraocular pressure_ANTXR1_rs6732795_Rsq1_9E-17 || 29235454_Intraocular pressure_ANTXR1_r…	34594039_Height_rs4241349__or_ANTXR1 || 34594039_Height_rs6710260__or_ANTXR1 || 34226706_Platelet distribution width_rs141308086__or_ANTXR1 || 34031191_Small vessel stroke_rs149587156__or_ANTXR1 - GFPT1 || 34021172_Hip circumference adjusted for BMI_rs68146531_ANTXR1_or_ANTXR1 || 34021172_Hip circumference adjusted for BMI_rs1106518_ANTXR1_or_ANTXR1 || 33937227_Orofacial cleft x maternal periconc…		ESDR, BRST, MUS, SKIN, HRT, LNG	Westra2013,Whole_Blood,GFPT1,0.003034709816482259;Westra2013,Whole_Blood,GFPT1,7.7227778171603E-9	IOP
rs12613800	2	71651939	A	T	0.0489379	0.008606	1.2967831077347E-08	0.42651	0	0.0587	0.0093	2.549E-10	0.0381291	0.0106075	0.000324956	0.0133725	0.00463073	0.00387967	0.00322033	0.00397713	0.418105	0.026573	0.00557049	1.86291537563783E-06	2.53156987679354E-07	TRUE	intronic	ZNF638	ZNF638	ZNF638(0)|=missense	DYSF(-28.81kb)|PAIP2B(+197.7kb)|ZNF638(0)|=missense	DYSF(-28.81kb)|MCEE(+294.5kb)|MPHOSPH10(+274.7kb)|NAGK(+345.9kb)|OR7E91P(+394.9kb)|PAIP2B(+197.7kb)|ZNF638(0)|=missense	ADD2(+656.6kb)|ANKRD53(+439.3kb)|ATP6V1B1(+459.4kb)|CD207(+589kb)|CLEC4F(+604.2kb)|CYP26B1(-704.4kb)|DYSF(-28.81kb)|EXOC6B(-754.5kb)|FIGLA(+634.2kb)|LOC101927750(+476.2kb)|MCEE(+294.5kb)|MPHOSPH10(+274.7kb)|NAGK(+345.9kb)|OR7E91P(+394.9kb)|PAIP2B(+197.7kb)|TEX261(+429.9kb)|TGFA(+870.8kb)|TGFA-IT1(+943.2kb)|VAX2(+491.4kb)|ZNF638(0)|=missense	ENSG00000075292.12	30048462_Heel bone mineral density_ZNF638_rs10445946_Rsq0.95_2E-9 || 33547301_Aspartate aminotransferase levels_ZNF638_rs17743415_Rsq0.88_2E-10 || 32888493_Mean corpuscular volume_ZNF638_rs17743415_Rsq0.88_2E-19 || 32888493_Mean corpuscular volume_ZNF638_rs17743415_Rsq0.88_3E-18 || 30595370_Heel bone mineral density_ZNF638_rs17743415_Rsq0.88_4E-14 || 29186694_Cognitive ability_ZNF638_rs1990774_Rs…	34594039_Aspartate aminotransferase levels_rs6546692__or_ZNF638 || 34594039_Weight_rs56408212__or_ZNF638 || 34594039_Mean corpuscular volume_rs6717013__or_ZNF638 || 34594039_Mean corpuscular hemoglobin_rs6717013__or_ZNF638 || 34594039_Lymphocyte counts_rs6726122__or_ZNF638 || 34594039_Height_rs3077435__or_ZNF638 || 34594039_Pulse pressure_rs4852257__or_ZNF638 - DYSF || 34594039_Serum total protei…		BLD, SKIN, BRN, VAS	GTEx2015_v6,Artery_Aorta,ZNF638,2.50612185664268e-08;GTEx2015_v6,Artery_Tibial,ZNF638,9.61573757124025e-08;GTEx2015_v6,Thyroid,ZNF638,9.6362501745095e-09	VCDR
rs72818971	2	101602749	T	C	0.0757723	0.0122923	7.0839325763456E-10	0.856442	0	0.0558	0.0151	0.0002162	0.0866151	0.0150818	9.30078259898E-09	0.0216005	0.00651594	0.000916352	0.0315666	0.00560963	1.83153052065114E-08	0.0421155	0.00821584	2.62527023033474E-07	2.59029810169399E-08	TRUE	intronic	NPAS2	NPAS2	NPAS2(0)	LOC101927142(+9.126kb)|NPAS2(0)|RPL31(-15.94kb)|TBC1D8(-20.94kb)	CNOT11(-266.6kb)|CREG2(-362.1kb)|LOC101927142(+9.126kb)|MIR5696(-323.2kb)|NPAS2(0)|RNF149(-289.3kb)|RPL31(-15.94kb)|SNORD89(-286.6kb)|TBC1D8(-20.94kb)	AFF3(+843.7kb)|CHST10(+568.6kb)|CNOT11(-266.6kb)|CREG2(-362.1kb)|LINC01104(+734.8kb)|LINC01127(-997.2kb)|LOC101927142(+9.126kb)|LONRF2(+663.6kb)|MAP4K4(-711.4kb)|MIR5696(-323.2kb)|NMS(+503kb)|NPAS2(0)|PDCL3(+409.5kb)|RFX8(-411.1kb)|RNF149(-289.3kb)|RPL31(-15.94kb)|SNORD89(-286.6kb)|TBC1D8(-20.94kb)	ENSG00000170485.12	33356394_Urate levels_TBC1D8, RPL31_rs1062062_Rsq0.95_2E-10 || 29083408_Total cholesterol levels_TBC1D8, RPL31_rs1062062_Rsq0.95_7E-8 || 29083408_Total cholesterol levels_TBC1D8, RPL31_rs1062062_Rsq0.95_4E-6 || 33972514_Liver enzyme levels (gamma-glutamyl transferase)_RPL31, TBC1D8_rs1079259_Rsq0.99_3E-13 || 29785010_Intraocular pressure_TBC1D8_rs55771809_Rsq0.94_2E-9 || 34594039_Gamma glutamyl t…	34594039_Aspartate aminotransferase levels_rs34509802__or_NPAS2-AS1, NPAS2 || 34594039_Pulse pressure_rs57069400__or_NPAS2 || 34594039_Total bilirubin levels_rs1053095__or_NPAS2 || 34594039_Serum uric acid levels_rs72818964__or_NPAS2 || 34021172_Hip circumference adjusted for BMI_rs57069400_NPAS2_or_NPAS2 || 34021172_Hip circumference adjusted for BMI_rs6747755_NPAS2_or_NPAS2 || 34021172_Hip circ…			GTEx2015_v6,Testis,AC016738.3,2.16641684696486e-13;Lappalainen2013,Lymphoblastoid_EUR_exonlevel,ENSG00000071082.5_101635460_101636078,6.98631905825995e-17;Lappalainen2013,Lymphoblastoid_EUR_exonlevel,ENSG00000071082.5_101640087_101640494,4.69291469269075e-10	IOP
rs9308689	2	111638775	T	C	-0.061184	0.0091236	1.99866738207934E-11	0.360916	0	-0.0629	0.0098	1.532E-10	-0.0466733	0.0109679	2.08637464285E-05	-0.0505558	0.00476958	2.99162403922681E-26	0.00495693	0.00409558	0.226159	-0.0269935	0.00573328	2.43820097248332E-06	3.46182342036153E-07	TRUE	intronic	ACOXL	ACOXL	ACOXL(0)	ACOXL(0)	ACOXL(0)|BCL2L11(-239.7kb)|BUB1(+203.1kb)|RGPD5(+302.5kb)|RGPD6(+302.5kb)	ACOXL(0)|ANAPC1(-886.4kb)|BCL2L11(-239.7kb)|BUB1(+203.1kb)|LIMS3(+408.1kb)|LIMS3-LOC440895(+408.1kb)|LIMS3L(+408.1kb)|LINC00116(+658.3kb)|LINC01106(+496.7kb)|LINC01123(+496.7kb)|LOC440895(+457.4kb)|LOC100288570(+457.4kb)|LOC100507334(+614.6kb)|MALL(+764.6kb)|MIR4267(+811.2kb)|MIR4435-1(-439.8kb)|MIR4435-1HG(-485.8kb)|MIR4435-2(-439.8kb)|MIR4436B1(+596.3kb)|MIR4436B2(+596.3kb)|NPHP1(+676.1kb)|RGPD…	ENSG00000153093.14	31959993_Vertical cup-disc ratio (adjusted for vertical disc diameter)_ACOXL_rs2880192_Rsq0.81_9E-12 || 31959993_Vertical cup-disc ratio (multi-trait analysis)_ACOXL_rs2880192_Rsq0.81_4E-15 || 30275531_HDL cholesterol_ACOXL_rs6720034_Rsq0.92_2E-9 ||	34594039_Aspartate aminotransferase levels_rs2880112__or_ACOXL, MIR4435-2HG || 34594039_Gamma glutamyl transpeptidase_rs77004761__or_ACOXL, ACOXL-AS1, MIR4435-2HG || 34594039_Eosinophil counts_rs72836346__or_ACOXL, MIR4435-2HG || 34594039_Serum total protein level_rs11354102__or_MIR4435-2HG, ACOXL || 34594039_Monocyte count_rs3789087__or_MIR4435-2HG, ACOXL || 34594039_Medication use (drugs used i…			.	VCDR
rs72823439	2	112490328	T	G	0.0591976	0.0105482	1.99863037809711E-08	0.767585	1	-0.0127	0.0123	0.3031				0.00705674	0.00542381	0.193236	0.0544818	0.00465695	1.28910622180934E-31	-0.00965949	0.00698508	0.166994	0.135104	FALSE	intergenic	MIR4435-2HG;ANAPC1	ANAPC1	.	ANAPC1(-34.88kb)|MERTK(-165.9kb)	ANAPC1(-34.88kb)|MERTK(-165.9kb)|MIR4435-1HG(+237.6kb)|TMEM87B(-322.5kb)	ACOXL(+614.5kb)|ANAPC1(-34.88kb)|BCL2L11(+564.3kb)|CHCHD5(-851.7kb)|FBLN7(-405.6kb)|FLJ42351(-909.1kb)|MERTK(-165.9kb)|MIR4435-1(+411.7kb)|MIR4435-1HG(+237.6kb)|MIR4435-2(+411.7kb)|POLR1B(-809.2kb)|RGPD5(-635.6kb)|RGPD8(-635.6kb)|SLC20A1(-913.1kb)|TMEM87B(-322.5kb)|TTL(-749.4kb)|ZC3H6(-542.8kb)|ZC3H8(-483.1kb)	ENSG00000153107.7	22504420_Femoral neck bone mineral density_APC1_rs17040773_Rsq0.89_2E-9 || 30595370_Lung function (FEV1/FVC)_APC1_rs72823439_Rsq1_2E-8 || 32888494_Platelet count_APC1_rs74267315_Rsq0.91_3E-10 || 30894546_Corneal endothelial cell density_APC1_rs78658973_Rsq0.91_2E-314 || 30054594_Intraocular pressure_APC1_rs78658973_Rsq0.91_2E-31	34594039_Weight_rs55941720__or_ANAPC10 || 34594039_Height_rs111228444__or_ANAPC16 || 34594039_Hematocrit_rs17269655__or_ANAPC15P1 - NOLC1P1 || 34594039_Weight_rs138811966__or_HHIP - ANAPC10 || 34594039_Weight_rs75524223__or_ANAPC16 - DDIT4 || 34594039_Hemoglobin_rs138776890__or_ANAPC15P1 - NOLC1P1 || 34594039_Red blood cell count_rs111386834__or_ANAPC15P1 - NOLC1P1 || 34594039_Hemoglobin_rs667395…			Lappalainen2013,Lymphoblastoid_EUR_exonlevel,ENSG00000153107.7_112549939_112550132,5.64772759490516e-07;Lappalainen2013,Lymphoblastoid_EUR_exonlevel,ENSG00000153107.7_112551655_112551708,3.22951946501377e-11	IOP
rs6434068	2	153357541	C	G	0.112866	0.00860775	2.80539756952801E-39	0.572613	0	0.0897	0.0102	1.687E-18	0.110259	0.0106463	3.90654312782E-25	0.0262391	0.00462934	1.44471692029545E-08	0.0430903	0.00397609	2.28956126330975E-27	0.0867402	0.0055869	1.43448300426888E-54	1.70326862808265E-63	TRUE	intronic	FMNL2	FMNL2	FMNL2(0)	FMNL2(0)|PRPF40A(-150.6kb)	ARL6IP6(-216.9kb)|FMNL2(0)|PRPF40A(-150.6kb)|STAM2(+325kb)	ARL5A(+672.5kb)|ARL6IP6(-216.9kb)|CACNB4(+401.9kb)|FMNL2(0)|NEB(+766.5kb)|PRPF40A(-150.6kb)|RPRM(-976.3kb)|STAM2(+325kb)	ENSG00000157827.15	29617998_Intraocular pressure_FMNL2_rs12471183_Rsq0.85_5E-19 || 33627673_Glaucoma (primary open-angle)_FMNL2_rs1579050_Rsq0.95_3E-37 || 32352494_Intraocular pressure_FMNL2_rs1579050_Rsq0.95_2E-23 || 31959993_Vertical cup-disc ratio (adjusted for vertical disc diameter)_FMNL2_rs1579050_Rsq0.95_4E-9 || 31959993_Intraocular pressure_FMNL2_rs1579050_Rsq0.95_4E-26 || 30306274_Corneal astigmatism_FMNL2…	34642315_Human papilloma virus 16 negative oropharyngeal cancer_rs72861983__or_FMNL2 || 34594039_Lymphocyte counts_rs561935387__or_FMNL2 || 34594039_White blood cell count_rs10179385__or_FMNL2 || 33627673_Glaucoma (primary open-angle)_rs1579050_FMNL2_or_FMNL2 || 33627673_Glaucoma (primary open-angle)_rs6434068_FMNL2_or_FMNL2 || 32888493_Lymphocyte counts_rs2345872_NR_or_FMNL2 || 32888493_Lymphocy…		ESC, ESDR, IPSC, FAT, MUS, BRN, OVRY, LNG	.	IOP
rs12613876	2	190352766	T	G	0.0599725	0.00910747	4.54952678946646E-11	0.323463	1	0.0425	0.0095	7.366E-06	0.0584045	0.0112021	1.85082997015E-07	0.0278652	0.00489117	1.21899832024124E-08	0.0176665	0.00420474	2.65061789533737E-05	0.0364714	0.00594601	9.11270654908551E-10	3.54143001360043E-11	TRUE	intergenic	WDR75;SLC40A1	WDR75	.	ANKAR(-187.9kb)|ASNSD1(-173.4kb)|SLC40A1(-72.55kb)|WDR75(+12.5kb)	ANKAR(-187.9kb)|ASNSD1(-173.4kb)|COL5A2(+308.2kb)|MIR3129(+354.9kb)|ORMDL1(-282.2kb)|OSGEPL1(-258.6kb)|OSGEPL1-AS1(-274.7kb)|PMS1(-296kb)|SLC40A1(-72.55kb)|WDR75(+12.5kb)	ANKAR(-187.9kb)|ASNSD1(-173.4kb)|C2orf88(-649.7kb)|COL3A1(+475.3kb)|COL5A2(+308.2kb)|DIRC1(+697.9kb)|GULP1(+892.1kb)|HIBCH(-716.6kb)|INPP1(-855.4kb)|MFSD6(-920.3kb)|MIR1245A(+509.9kb)|MIR1245B(+509.9kb)|MIR3129(+354.9kb)|MIR3606(+492.3kb)|MSTN(-567.7kb)|ORMDL1(-282.2kb)|OSGEPL1(-258.6kb)|OSGEPL1-AS1(-274.7kb)|PMS1(-296kb)|SLC40A1(-72.55kb)|WDR75(+12.5kb)	ENSG00000115368.5		32665545_Subcortical volume (MOSTest)_rs35045014_COL3A1, COL5A2, WDR75_or_BEND3 || 32665545_Brain morphology (min-P)_rs12570727_COL3A1, COL5A2, WDR75_or_SLC39A12 - CACNB2 || 32665545_Cortical surface area (MOSTest)_rs980014_COL3A1, COL5A2, WDR75_or_LINC02523 - HEY2 || 32665545_Brain morphology (MOSTest)_rs13391332_COL3A1, COL5A2, WDR75_or_COL5A2 || 32665545_Cortical thickness (MOSTest)_rs9937293_…		ESDR, LIV, GI, PLCNT, MUS	GTEx2015_v6,Skin_Sun_Exposed_Lower_leg,WDR75,3.76149173871343e-08;Westra2013,Whole_Blood,SLC40A1,2.3291665944049093E-13;Westra2013,Whole_Blood,WDR75,4.6840973110528507E-4	VCDR
rs12477797	2	205991157	A	G	-0.0595127	0.0101805	5.04237336765436E-09	0.22389	0	-0.0486	0.0104	3.266E-06	-0.0694828	0.012669	4.14717966712E-08	-0.00186232	0.00549271	0.73457	-0.0266366	0.00471865	1.65216366499129E-08	-0.0473636	0.00666746	1.00183522707768E-12	1.25904297838861E-14	TRUE	intronic	PARD3B	PARD3B	PARD3B(0)	PARD3B(0)	PARD3B(0)	GCSHP3(-989.1kb)|INO80D(-867.3kb)|NDUFS1(-996.6kb)|NRP2(-556.1kb)|PARD3B(0)	ENSG00000116117.13	32352494_Intraocular pressure_PARD3B_rs11899425_Rsq0.93_7E-11 || 29875488_Blood protein levels_PARD3B_rs16837000_Rsq0.94_9E-13(Neuropilin-2, NRP2.6590.54.3) || 30054594_Intraocular pressure_PARD3B_rs16837021_Rsq0.94_6E-10 || 31959993_Intraocular pressure_PARD3B_rs62172701_Rsq0.99_1E-9 || 29785010_Intraocular pressure_PARD3B_rs73057184_Rsq0.93_2E-10 || 29617998_Intraocular pressure_PARD3B_rs756001…	34594039_Body mass index_rs4405740__or_DSTNP5 - PARD3B || 34594039_Weight_rs4405740__or_DSTNP5 - PARD3B || 33980691_Metabolic biomarkers (multivariate analysis)_rs10804146__or_PARD3B || 33980691_Body fat percentage_rs10804146__or_PARD3B || 33824429_HDL levels x SSRI defined daily dose interaction in schizophrenia or bipolar disorder_chr2:205603512_PARD3B_or_ || 32902719_Triglyceride levels_rs1374…			.	IOP
rs4307771	2	213723819	A	G	0.08996	0.0125776	8.52659358856884E-13	0.862632	0	0.0922	0.0145	1.784E-10				-4.15138107221037E-05	0.00666178	0.995028	0.0274718	0.00571402	1.52603338882833E-06	0.0630338	0.00809558	4.6004271675335E-15	2.36042010060289E-17	TRUE	intergenic	LINC01878;MIR4776-1	SPAG16	.	IKZF2(-140.6kb)|MIR4776-1(-67.16kb)|MIR4776-2(-67.16kb)	ERBB4(+320.5kb)|IKZF2(-140.6kb)|MIR4776-1(-67.16kb)|MIR4776-2(-67.16kb)	ERBB4(+320.5kb)|IKZF2(-140.6kb)|LOC100130451(-417.5kb)|MIR548F2(+432.7kb)|MIR4776-1(-67.16kb)|MIR4776-2(-67.16kb)|SPAG16(-425.3kb)	ENSG00000144451.13		34594039_C-reactive protein_rs1441169__or_LINC01953 - SPAG16-DT || 33479212_Attention deficit hyperactivity disorder (MTAG)_rs13023832_NR_or_SPAG16 || 32606422_Attention deficit hyperactivity disorder_rs9677504_NR_or_SPAG16 || 32606422_Attention deficit hyperactivity disorder (MTAG)_rs9677504_NR_or_SPAG16 || 32450446_Neurofibrillary tangles (SNP x SNP interaction)_rs10875746 x rs13007666_NR x NR_…			.	IOP
rs150160188	2	218484881	A	T	0.260811	0.0455732	1.04724045807252E-08	0.989513	1	0.212	0.0601	0.0004164	0.203998	0.0530034	0.000118711	0.0489808	0.0227292	0.0311638	0.0888102	0.019309	4.23685438373684E-06	0.0921435	0.0311267	0.00273917	0.00119901	TRUE	ncRNA_intronic	DIRC3	DIRC3	DIRC3(0)	DIRC3(0)|TNS1(-179.6kb)	DIRC3(0)|MIR6809(-280.4kb)|TNS1(-179.6kb)	AAMP(-644kb)|ARPC2(-596.9kb)|CATIP(-736.7kb)|CATIP-AS1(-746.5kb)|CTDSP1(-778.2kb)|CXCR1(-542.7kb)|CXCR2(-505.1kb)|CXCR2P1(-439kb)|DIRC3(0)|GPBAR1(-640.9kb)|IGFBP2(+955.7kb)|IGFBP5(+924.6kb)|MIR26B(-782.5kb)|MIR6513(-660kb)|MIR6809(-280.4kb)|MIR6810(-721.8kb)|PLCD4(-987.6kb)|PNKD(-650.2kb)|RQCD1(-948.4kb)|RUFY4(-414.8kb)|SLC11A1(-761.9kb)|TMBIM1(-654kb)|TNP1(+760.1kb)|TNS1(-179.6kb)|USP37(-830.1kb…	ENSG00000231672.2		34642315_Oropharynx cancer and human papilloma virus 16 negative oropharyngeal cancer_rs1479575211__or_DIRC3 || 34594039_Height_rs994532__or_DIRC3 || 34594039_Carpal tunnel syndrome_rs10221933__or_DIRC3-AS1 || 34594039_Weight_rs1118151__or_DIRC3 || 34594039_Thyroid cancer_rs16857609__or_DIRC3 || 34594039_Height_rs7594625__or_DIRC3 || 34127677_Cataracts_rs140625707_DIRC3_or_ || 34046847_Femur bone…		ESDR, MUS	.	IOP
rs3791979	2	218667372	T	C	-0.05151	0.00878689	4.5693764217034E-09	0.396029	1	-0.0309	0.0095	0.001147	-0.0553508	0.0108477	3.35090603232E-07	-0.00698673	0.00468034	0.135494	-0.0235181	0.00402185	4.98722484889714E-09	-0.0410363	0.00594904	4.95754182463317E-12	8.12512963014616E-14	TRUE	UTR3	TNS1	TNS1	TNS1(0)|=missense	DIRC3(+46.06kb)|MIR6809(-97.86kb)|TNS1(0)|=missense	CXCR1(-360.2kb)|CXCR2(-322.6kb)|CXCR2P1(-256.5kb)|DIRC3(+46.06kb)|MIR6809(-97.86kb)|RUFY4(-232.3kb)|TNS1(0)|=missense	AAMP(-461.5kb)|ARPC2(-414.4kb)|BCS1L(-857kb)|CATIP(-554.2kb)|CATIP-AS1(-564kb)|CTDSP1(-595.7kb)|CXCR1(-360.2kb)|CXCR2(-322.6kb)|CXCR2P1(-256.5kb)|CYP27A1(-979.1kb)|DIRC3(+46.06kb)|GPBAR1(-458.4kb)|MIR26B(-600kb)|MIR6513(-477.5kb)|MIR6809(-97.86kb)|MIR6810(-539.3kb)|PLCD4(-805.1kb)|PNKD(-467.7kb)|RNF25(-861.2kb)|RQCD1(-765.9kb)|RUFY4(-232.3kb)|SLC11A1(-579.4kb)|STK36(-869.4kb)|TMBIM1(-471.5kb)|TNP…	ENSG00000079308.11	29235454_Intraocular pressure_TNS1_rs1035673_Rsq0.95_7E-12 || 28135244_Diastolic blood pressure_TNS1_rs1063281_Rsq0.98_1E-12 || 27841878_Diastolic blood pressure_TNS1_rs1063281_Rsq0.98_1E-12 || 27841878_Systolic blood pressure_TNS1_rs1063281_Rsq0.98_2E-10 || 27841878_Diastolic blood pressure_TNS1_rs1063281_Rsq0.98_5E-6(EA) || 27841878_Diastolic blood pressure_TNS1_rs1063281_Rsq0.98_5E-6 || 345940…	34594039_Type 2 diabetes_rs2288176__or_TNS1 || 34594039_Diastolic blood pressure_rs66678720__or_TNS1 || 34594039_Type 2 diabetes_rs16858462__or_TNS1 || 34594039_Mean arterial pressure_rs66678720__or_TNS1 || 34594039_Systolic blood pressure_rs2571445__or_TNS1 || 33909500_Chronic obstructive pulmonary disease_rs2571445_TNS1_or_TNS1 || 33532862_Myocardial infarction_rs2161967_TNS1_or_TNS1 || 3310921…		FAT, ADRL, HRT, GI, LNG, MUS, OVRY	.	IOP
rs11687981	2	228185544	T	C	-0.060667	0.0106601	1.26284553812076E-08	0.805502	1	-0.0378	0.0111	0.0006672	-0.048395	0.0132084	0.000248351	-0.00412848	0.00578573	0.475497	-0.0182574	0.00496943	0.000238843	-0.0247102	0.00694676	0.000385869	0.000123976	TRUE	ncRNA_intronic	MFF-DT	COL4A3	LOC654841(0)	AGFG1(-151.3kb)|COL4A3(+6.036kb)|COL4A4(+156.3kb)|LOC654841(0)|MFF(-4.322kb)|MIR5703(-151.3kb)|TM4SF20(-41.33kb)	AGFG1(-151.3kb)|C2orf83(-289.3kb)|COL4A3(+6.036kb)|COL4A4(+156.3kb)|LOC654841(0)|MFF(-4.322kb)|MIR5703(-151.3kb)|RHBDD1(+321.6kb)|SLC19A3(-364.4kb)|TM4SF20(-41.33kb)	AGFG1(-151.3kb)|C2orf83(-289.3kb)|CCL20(-493kb)|COL4A3(+6.036kb)|COL4A4(+156.3kb)|DAW1(-550.8kb)|IRS1(+522kb)|LOC654841(0)|MFF(-4.322kb)|MIR5702(+662kb)|MIR5703(-151.3kb)|RHBDD1(+321.6kb)|SLC19A3(-364.4kb)|SPHKAP(-659.1kb)|TM4SF20(-41.33kb)	ENSG00000236432.2		34594039_Hematocrit_rs12471801__or_COL4A3, MFF-DT || 32888493_Hematocrit_rs62279162_NR_or_COL4A3, MFF-DT || 32888494_Mean platelet volume_rs7733436_COL4A3BP_or_CERT1 || 32888494_Platelet count_rs7733436_COL4A3BP_or_CERT1 || 32804141_Cerebral glucose metabolic decline (right angular gyrus)_rs11884740__or_MFF-DT, COL4A3 || 32528159_Central corneal thickness_rs62279162_COL4A3_or_COL4A3, MFF-DT || 32…		ESDR, BLD	GTEx2015_v6,Artery_Aorta,MFF,6.33247533612017e-06;GTEx2015_v6,Artery_Tibial,MFF,3.58772701070148e-11;GTEx2015_v6,Brain_Cerebellar_Hemisphere,MFF,1.09054472585799e-06;GTEx2015_v6,Cells_Transformed_fibroblasts,MFF,2.45497881087794e-08;GTEx2015_v6,Esophagus_Muscularis,MFF,1.27341632692001e-06;GTEx2015_v6,Heart_Atrial_Appendage,MFF,2.24338781295602e-06;GTEx2015_v6,Heart_Left_Ventricle,MFF,6.194841418…	IOP
rs57435966	2	239311369	T	C	-0.0861948	0.0157436	4.37752100197365E-08	0.087257	1	-0.0134	0.0187	0.4743	-0.0986898	0.0185868	1.09825963088E-07	-0.0338584	0.0081559	3.30445306037681E-05	-0.0400952	0.00696984	8.78425781173054E-09	-0.0273504	0.0102419	0.00738073	0.00376795	TRUE	intergenic	TRAF3IP1;ASB1	TRAF3IP1	.	ASB1(-24.26kb)|HES6(+162.6kb)|ILKAP(+199kb)|LINC01107(-108kb)|LOC151174(+171.1kb)|LOC643387(+168.4kb)|PER2(+114.2kb)|TRAF3IP1(+1.828kb)	ASB1(-24.26kb)|ESPNL(+269.4kb)|FAM132B(+233.8kb)|HES6(+162.6kb)|ILKAP(+199kb)|KLHL30(+249.8kb)|LINC01107(-108kb)|LOC151174(+171.1kb)|LOC643387(+168.4kb)|PER2(+114.2kb)|SCLY(+303.3kb)|TRAF3IP1(+1.828kb)|UBE2F(+359.9kb)|UBE2F-SCLY(+303.3kb)	ASB1(-24.26kb)|COL6A3(+988.5kb)|ESPNL(+269.4kb)|FAM132B(+233.8kb)|FLJ43879(-529.6kb)|HDAC4(-658.5kb)|HES6(+162.6kb)|ILKAP(+199kb)|KLHL30(+249.8kb)|LINC01107(-108kb)|LOC151174(+171.1kb)|LOC643387(+168.4kb)|LRRFIP1(+621.1kb)|MGC16025(-803.7kb)|MIR2467(-962kb)|MIR4269(-915.8kb)|MIR4440(-679.1kb)|MIR4441(-696.2kb)|MIR6811(+891.7kb)|MLPH(+847.4kb)|PER2(+114.2kb)|PRLH(+835.6kb)|RAB17(+811.6kb)|RAMP1(+4…	ENSG00000204104.7	30804565_Morningness_TRAF3IP1_rs11900963_Rsq1_3E-32 || 29617998_Intraocular pressure_TRAF3IP1_rs3739070_Rsq0.93_1E-8 || 21835309_Iris characteristics_TRAF3IP1_rs3739070_Rsq0.93_6E-6(Crypts) || 21835309_Iris characteristics_TRAF3IP1_rs3739070_Rsq0.93_2E-12(Furrows) || 30054594_Intraocular pressure_TRAF3IP1 - RNU6-234P_rs57435966_Rsq1_7E-9 || 29785010_Intraocular pressure_TRAF3IP1 - RNU6-234P_rs574…	33830181_Low myopia vs hyperopia_rs548179_NR_or_TRAF3IP1 - RNU6-234P || 32231278_Refractive error_rs7596847_TRAF3IP1, ASB1_or_TRAF3IP1 - RNU6-234P || 31959993_Vertical cup-disc ratio (adjusted for vertical disc diameter)_rs74409360_TRAF3IP1_or_TRAF3IP1 || 31959993_Vertical cup-disc ratio (multi-trait analysis)_rs74409360_TRAF3IP1_or_TRAF3IP1 || 30804560_FEV1_rs6710301_TRAF3IP1_or_LINC01107 || 308…			GTEx2015_v6,Adipose_Subcutaneous,AC016757.3,2.47905873228156e-11;GTEx2015_v6,Artery_Tibial,AC016757.3,1.142716770284e-09;GTEx2015_v6,Breast_Mammary_Tissue,AC016757.3,2.68377128016399e-07;GTEx2015_v6,Cells_Transformed_fibroblasts,AC016757.3,7.77456272461186e-11;GTEx2015_v6,Heart_Left_Ventricle,AC016757.3,5.96249718661805e-06;GTEx2015_v6,Lung,AC016757.3,2.82680311812592e-06;GTEx2015_v6,Skin_Sun_Exp…	IOP
rs1286771	3	25581512	T	C	0.101877	0.0128687	2.43877082284329E-15	0.872313	0	0.0925	0.0132	2.738E-12	0.104889	0.0159573	4.92727646722E-11	0.0259728	0.00686268	0.000153928	0.0346704	0.00589369	4.03794152387969E-09	0.0628303	0.00849645	9.66470619419725E-14	8.23328284748246E-16	TRUE	intronic	RARB	RARB	RARB(0)	MIR4442(-124.9kb)|NGLY1(-178.9kb)|RARB(0)|TOP2B(-57.88kb)	LINC00692(-318.5kb)|MIR4442(-124.9kb)|NGLY1(-178.9kb)|OXSM(-250kb)|RARB(0)|TOP2B(-57.88kb)	LINC00692(-318.5kb)|MIR4442(-124.9kb)|NGLY1(-178.9kb)|OXSM(-250kb)|RARB(0)|TOP2B(-57.88kb)	ENSG00000077092.14	33627673_Glaucoma (primary open-angle)_RARB_rs1286770_Rsq1_6E-10 || 31959993_Intraocular pressure_RARB_rs1286771_Rsq1_8E-8 || 29785010_Intraocular pressure_RARB_rs1286771_Rsq1_5E-9 ||	34594039_Chronic obstructive pulmonary disease_rs1529672__or_RARB || 34594039_Weight_rs7619139__or_RNA5SP125 - RARB || 34594039_Blood urea nitrogen levels_rs7619139__or_RNA5SP125 - RARB || 34594039_Body mass index_rs10628337__or_RNA5SP125 - RARB || 34594039_Eosinophil counts_rs1656878__or_RARB || 34594039_Mean corpuscular volume_rs977226__or_RARB || 34594039_Mean corpuscular hemoglobin_rs4681049_…		BRST, BRN, HRT, KID	.	IOP
rs11710720	3	32854006	A	G	0.0616001	0.0104679	3.98915141991637E-09	0.78125	1	0.0397	0.0117	0.0006733	0.0495206	0.0127976	0.000109048	0.0410735	0.00553905	1.21390558317192E-13	0.00980482	0.00475804	0.0393331	0.0321777	0.00679646	2.07202298541743E-06	2.86496338316337E-07	TRUE	intergenic	CNOT10;TRIM71	TRIM71	.	CCR4(-139.1kb)|CNOT10(+38.64kb)|GLB1(-184.1kb)|TRIM71(-5.503kb)	CCR4(-139.1kb)|CMTM6(+309.6kb)|CMTM7(+357.7kb)|CNOT10(+38.64kb)|CRTAP(-301.4kb)|DYNC1LI1(+241.6kb)|GLB1(-184.1kb)|SUSD5(-337.5kb)|TMPPE(-277.9kb)|TRIM71(-5.503kb)	CCR4(-139.1kb)|CLASP2(-683.7kb)|CMTM6(+309.6kb)|CMTM7(+357.7kb)|CMTM8(+442.2kb)|CNOT10(+38.64kb)|CRTAP(-301.4kb)|DYNC1LI1(+241.6kb)|FBXL2(-464.9kb)|GLB1(-184.1kb)|GPD1L(+643.8kb)|OSBPL10(+830.7kb)|PDCD6IP(-986.1kb)|SUSD5(-337.5kb)|TMPPE(-277.9kb)|TRIM71(-5.503kb)|UBP1(-575.8kb)|ZNF860(+820.8kb)	ENSG00000206557.3		31959993_Vertical cup-disc ratio (adjusted for vertical disc diameter)_rs34010125_TRIM71_or_TRIM71 || 31959993_Vertical cup-disc ratio (multi-trait analysis)_rs56131903_TRIM71_or_TRIM71 || 31959851_Asthma_rs35570272_GLB1, CCR4, TMPPE, CRTAP, TRIM71, SUSD5_or_GLB1 || 31484785_Parental longevity (father's age at death)_rs9832642_NR_or_TRIM71 || 31604244_Multiple sclerosis_rs11919880_TRIM71_or_TRIM7…		BLD	.	VCDR
rs9839427	3	50301584	A	G	-0.0599542	0.00908991	4.23287831712619E-11	0.646066	0	-0.0442	0.0098	6.087E-06	-0.0608565	0.0109998	3.15647901399E-08	-0.0165822	0.00478777	0.000533292	-0.0197524	0.00411337	1.57095010912294E-06	-0.0288669	0.00587124	9.04155671070469E-07	1.09202028699175E-07	TRUE	intergenic	GNAI2;SEMA3B-AS1	SEMA3B	.	CACNA2D2(-98.46kb)|CYB561D2(-86.54kb)|GNAI2(+4.798kb)|GNAT1(+66.46kb)|HYAL1(-35.74kb)|HYAL2(-53.64kb)|HYAL3(-28.67kb)|IFRD2(-23.58kb)|LSMEM2(-14.93kb)|MIR5787(+36.66kb)|MIR6872(-9.082kb)|NAT6(-32.25kb)|NPRL2(-83.33kb)|RASSF1(-65.63kb)|RASSF1-AS1(-73.36kb)|RBM5(+145.2kb)|RBM5-AS1(+163.2kb)|RBM6(+186.9kb)|SEMA3B(-3.405kb)|SEMA3B-AS1(-2.488kb)|SEMA3F(+75.08kb)|SLC38A3(+43.17kb)|TMEM115(-90.6kb)|TUSC…	C3orf18(-293.9kb)|CACNA2D2(-98.46kb)|CAMKV(+394.2kb)|CISH(-342.3kb)|CYB561D2(-86.54kb)|GNAI2(+4.798kb)|GNAT1(+66.46kb)|HEMK1(-305.3kb)|HYAL1(-35.74kb)|HYAL2(-53.64kb)|HYAL3(-28.67kb)|IFRD2(-23.58kb)|LSMEM2(-14.93kb)|MAPKAPK3(-347.7kb)|MIR5787(+36.66kb)|MIR6872(-9.082kb)|MON1A(+334.1kb)|MST1R(+360.3kb)|NAT6(-32.25kb)|NPRL2(-83.33kb)|RASSF1(-65.63kb)|RASSF1-AS1(-73.36kb)|RBM5(+145.2kb)|RBM5-AS1(+16…	AMIGO3(+544.3kb)|AMT(+841.5kb)|APEH(+580.6kb)|BSN(+592.6kb)|BSN-AS2(+709.8kb)|C3orf18(-293.9kb)|C3orf62(+987.1kb)|CACNA2D2(-98.46kb)|CAMKV(+394.2kb)|CDHR4(+464.3kb)|CISH(-342.3kb)|CYB561D2(-86.54kb)|DAG1(+728.5kb)|DOCK3(-411.1kb)|FAM212A(+459.1kb)|GMPPB(+540.2kb)|GNAI2(+4.798kb)|GNAT1(+66.46kb)|GPX1(+905.8kb)|HEMK1(-305.3kb)|HYAL1(-35.74kb)|HYAL2(-53.64kb)|HYAL3(-28.67kb)|IFRD2(-23.58kb)|IP6K1(+4…	ENSG00000230454.1	30595370_Neuroticism_GI2 - SEMA3B-AS1_rs9839427_Rsq1_1E-7	34021172_Waist circumference adjusted for body mass index_rs55689339_SEMA3B_or_SEMA3B || 31669095_Waist circumference adjusted for body mass index_rs762705_NR_or_SEMA3B || 31669095_Waist-to-hip ratio adjusted for BMI_rs762705_NR_or_SEMA3B || 30846698_Sleep duration (short sleep)_rs2014830_AMT, APEH, RHOA, DAG1, GNAI2, GNAT1, GPX1, HYAL1, MST1, MST1R, SEMA3F, TCTA, IFRD2, SEMA3B, BSN, CACNA2D2, IP…	CRVX, LIV	ESC, ESDR, LNG, IPSC, FAT, BRST, STRM, MUS, BRN, SKIN, ADRL, HRT, GI, PLCNT, OVRY, PANC, BLD, BONE	GTEx2015_v6,Cells_Transformed_fibroblasts,CACNA2D2,1.06670105138189e-05	IOP
rs7636889	3	56874033	A	G	0.0596455	0.0100757	3.225077826359E-09	0.76237	0	0.0631	0.0106	2.512E-09	0.0604243	0.0124557	1.22755232448E-06	0.00957196	0.00538584	0.0755277	0.016787	0.00462129	0.000280655	0.0353095	0.00652962	5.88170580303127E-08	4.54101128979497E-09	TRUE	intronic	ARHGEF3	ARHGEF3	ARHGEF3(0)	ARHGEF3(0)|ARHGEF3-AS1(-100kb)|FAM208A(+156.9kb)	APPL1(-387.7kb)|ARHGEF3(0)|ARHGEF3-AS1(-100kb)|CCDC66(+218.2kb)|ERC2(+371.6kb)|FAM208A(+156.9kb)|HESX1(-357.9kb)|IL17RD(-250kb)|SPATA12(-220.4kb)	APPL1(-387.7kb)|ARF4(-683.1kb)|ARHGEF3(0)|ARHGEF3-AS1(-100kb)|ASB14(-428.3kb)|CCDC66(+218.2kb)|DENND6A(-737.1kb)|DNAH12(-453.7kb)|ERC2(+371.6kb)|FAM208A(+156.9kb)|HESX1(-357.9kb)|IL17RD(-250kb)|MIR3938(+987.4kb)|PDE12(-667.9kb)|SLMAP(-869.1kb)|SPATA12(-220.4kb)	ENSG00000163947.7	33627673_Glaucoma (primary open-angle)_ARHGEF3_rs1500708_Rsq0.98_2E-6 || 32888494_Mean platelet volume_ARHGEF3_rs9311623_Rsq0.94_4E-12	34737425_Severe insulin-deficient type 2 diabetes_rs1361338_CCDC107, ARHGEF39_or_ARHGEF39 || 34594039_Calcium levels_rs1354034__or_ARHGEF3 || 34594039_Platelet count_rs1354034__or_ARHGEF3 || 34594039_Hemoglobin_rs2029466__or_ARHGEF3 || 34594039_Mean corpuscular hemoglobin concentration_rs398084552__or_ARHGEF37 || 34594039_Hematocrit_rs6445817__or_TASOR - ARHGEF3 || 34594039_Lymphocyte counts_rs13…	LNG	ESC, ESDR, LNG, IPSC, FAT, BRST, BLD, STRM, SKIN, THYM, PLCNT, LIV, MUS, BRN, BONE	.	IOP
rs57161291	3	58011419	A	G	0.0674162	0.00938605	6.84024616582492E-13	0.291246	1	0.0507	0.0099	2.854E-07	0.0412116	0.0115558	0.000362038	0.0499678	0.00504641	4.09409287089223E-23	0.00641064	0.00432932	0.138673	0.0417117	0.0060527	6.18081040279531E-12	1.05076006411297E-13	TRUE	intronic	FLNB	FLNB	FLNB(0)	DNASE1L3(-166.9kb)|FLNB(0)|SLMAP(+96.52kb)	ABHD6(-211.8kb)|DENND6A(+332.6kb)|DNASE1L3(-166.9kb)|FLNB(0)|PXK(-307.2kb)|RPP14(-280.6kb)|SLMAP(+96.52kb)	ABHD6(-211.8kb)|ACOX2(-479.4kb)|APPL1(+703.9kb)|ARF4(+428.2kb)|ARHGEF3(+898.1kb)|ASB14(+684.7kb)|C3orf67(-716.3kb)|C3orf67-AS1(-798.8kb)|DENND6A(+332.6kb)|DNAH12(+481.3kb)|DNASE1L3(-166.9kb)|FAM3D(-608.2kb)|FAM107A(-538.4kb)|FLNB(0)|HESX1(+777.1kb)|IL17RD(+812kb)|KCTD6(-466.4kb)|PDE12(+463.7kb)|PDHB(-401.9kb)|PXK(-307.2kb)|RPP14(-280.6kb)|SLMAP(+96.52kb)|SPATA12(+902kb)	ENSG00000136068.10		34594039_White blood cell count_rs56388610__or_FLNB || 34021172_A body shape index_rs2686635_FLNB_or_FLNB || 34021172_Hip index_rs9916346_RP5-1029F21.3_or_RFLNB - VPS53 || 34021172_Hip index_rs8067220_RP5-1029F21.3_or_RFLNB - VPS53 || 34021172_Waist circumference adjusted for body mass index_rs2708318_FLNB_or_FLNB || 34021172_Hip circumference adjusted for BMI_rs11871257_FAM101B_or_C17orf97 - RFL…	GI, LNG	ESC, ESDR, LNG, IPSC, BRST, BLD, SKIN, FAT, LIV, BRN, GI, ADRL, HRT, MUS, THYM, PANC, SPLN, CRVX, VAS, BONE	.	VCDR
rs7629637	3	66863065	C	G	-0.0883097	0.0092772	1.74851908959965E-21	0.304102	0	-0.0495	0.0095	1.901E-07	-0.0920662	0.0114829	1.07763847176E-15	-0.029391	0.00498289	3.67081860459449E-09	-0.0321416	0.00427577	5.59814435566173E-14	-0.0529837	0.00612237	3.86213401014466E-18	6.07739940544857E-21	TRUE	intergenic	LOC105377143;KBTBD8	KBTBD8	.	KBTBD8(-185.7kb)	KBTBD8(-185.7kb)|LRIG1(+312.2kb)	KBTBD8(-185.7kb)|LRIG1(+312.2kb)|MAGI1(+838.6kb)|MAGI1-AS1(+952.1kb)|MIR4272(-412.8kb)|SLC25A26(+433.7kb)|SUCLG2(-547.8kb)|SUCLG2-AS1(-842.1kb)	ENSG00000163376.7	31959993_Intraocular pressure__rs1867409_Rsq0.95_9E-15 || 30054594_Intraocular pressure__rs6781336_Rsq0.92_4E-14 || 29785010_Intraocular pressure__rs6781336_Rsq0.92_3E-18 ||	34594039_Blood urea nitrogen levels_rs13059418__or_RPL21P41 - KBTBD8 || 34594039_Blood urea nitrogen levels_rs13080378__or_RPL21P41 - KBTBD8 || 34594039_Hemoglobin_rs12631955__or_RPL21P41 - KBTBD8 || 33888907_COVID-19 (hospitalized covid vs population)_rs78459863__or_RPL21P41 - KBTBD8 || 32888494_Hemoglobin_rs12631955__or_RPL21P41 - KBTBD8 || 32231278_Refractive error_rs35667547_THOC7, ATXN7, ADA…		FAT, SKIN, GI, BLD, BRN	.	IOP
rs34201102	3	85137499	A	G	0.0862389	0.00868718	3.17201350598424E-23	0.405893	0	0.0868	0.0095	5.098E-20	0.0767911	0.0106488	5.54356956523E-13	0.0197155	0.00466249	2.35216488264067E-05	0.0211646	0.00400552	1.26500041051233E-07	0.0519153	0.00562347	2.99146767697849E-20	2.08843240347532E-23	TRUE	intronic	CADM2	CADM2	CADM2(0)	CADM2(0)	CADM2(0)|LINC00971(+218.8kb)|MIR5688(-297.4kb)	CADM2(0)|CADM2-AS2(-711.6kb)|LINC00971(+218.8kb)|MIR5688(-297.4kb)	ENSG00000175161.9	34016946_Bipolar disorder (early vs late onset)_CADM2_rs11127876_Rsq0.99_5E-8 || 29617998_Intraocular pressure_CADM2_rs13061527_Rsq0.95_2E-8 || 34594039_Glaucoma_CADM2_rs13101042_Rsq0.85_3E-12 || 31959993_Glaucoma_CADM2_rs66500121_Rsq1_2E-11 || 31669095_Body mass index_CADM2_rs6775464_Rsq0.8_2E-17 || 31015401_Medication use (antiglaucoma preparations and miotics)_CADM2_rs6791035_Rsq0.99_1E-10 || …	34741163_Irritable bowel syndrome_rs1248825_NR_or_LINC02025 - CADM2 || 34594039_Body mass index_rs12493563__or_CADM2 || 34594039_Weight_rs5023755__or_CADM2 || 34594039_Glaucoma_rs13101042__or_CADM2 || 34594039_Pulse pressure_rs146071762__or_CADM2 || 34594039_Medication use (antiglaucoma preparations and miotics)_rs7636138__or_CADM2 || 34446935_Externalizing behaviour (multivariate analysis)_rs993…		FAT, BRN	.	IOP
rs9875836	3	88409534	T	C	-0.0573185	0.00858984	2.50932083044593E-11	0.564937	1	-0.0343	0.0092	0.0002029	-0.0448816	0.0105727	2.18548212481E-05	-0.0421545	0.00462062	7.29889962431063E-20	-0.00218536	0.00396754	0.581763	-0.0368668	0.00557492	3.83666681285214E-11	8.82852105365471E-13	TRUE	intronic	CSNKA2IP	C3orf38	.	.	C3orf38(+202.4kb)|CGGBP1(+210.5kb)|HTR1F(+366.6kb)|ZNF654(+215.7kb)	C3orf38(+202.4kb)|CGGBP1(+210.5kb)|EPHA3(-747.1kb)|HTR1F(+366.6kb)|ZNF654(+215.7kb)	ENSG00000207316.1	31959993_Vertical cup-disc ratio (multi-trait analysis)_CSNKA2IP_rs9879264_Rsq0.93_1E-13 ||				.	VCDR
rs4928176	3	98972835	A	G	0.0622955	0.00867796	7.04381895501834E-13	0.593188	1	0.0495	0.0094	1.539E-07	0.0464674	0.0107529	1.55048689429E-05	0.0469804	0.00466191	6.94680304208206E-24	0.00264579	0.00400409	0.508759	0.0250238	0.00553691	6.14040430726073E-06	1.01311587463407E-06	TRUE	intergenic	DCBLD2;COL8A1	MIR548G	.	.	COL8A1(-384.6kb)|DCBLD2(+352.3kb)|MIR548G(-300.3kb)	CLDND1(+730.9kb)|CMSS1(-563.8kb)|COL8A1(-384.6kb)|CPOX(+660.4kb)|DCBLD2(+352.3kb)|FILIP1L(-579.2kb)|GPR15(+720.8kb)|HP09053(-562.6kb)|MIR548G(-300.3kb)|MIR3921(-710.3kb)|OR5H2(+970.2kb)|OR5H6(+988.7kb)|OR5K1(+783.5kb)|OR5K2(+755.4kb)|OR5K3(+862.4kb)|OR5K4(+899.2kb)|ST3GAL6(+458.1kb)|ST3GAL6-AS1(+521.3kb)|TMEM30C(-931.8kb)	ENSG00000266030.1	31959993_Vertical cup-disc ratio (adjusted for vertical disc diameter)_ACTG1P13 - _rs4928176_Rsq1_5E-15 ||	34594039_Weight_rs201027279__or_TTC29 - MIR548G || 34594039_Monocyte count_rs1366691__or_MIR548G - PRMT5P1 || 34594039_Neutrophil count_rs2163012__or_MIR548G - PRMT5P1 || 34594039_White blood cell count_rs2163012__or_MIR548G - PRMT5P1 || 34594039_Medication use (beta blocking agents)_rs80157433__or_MIR548G - PRMT5P1 || 34021172_Waist circumference adjusted for body mass index_rs2929439_AC078828.1…		LNG	.	VCDR
rs73134321	3	99236518	A	G	-0.094828	0.0156394	1.33269673701591E-09	0.08205	1	-0.0587	0.0154	0.0001389	-0.0624602	0.0190737	0.00105786	-0.0405884	0.00835625	1.19026512064601E-06	-0.0329316	0.00716718	4.33207328596785E-06	-0.0905634	0.0101207	1.49317777278457E-19	1.36409639528009E-22	TRUE	intergenic	DCBLD2;COL8A1	MIR548G	.	COL8A1(-120.9kb)|MIR548G(-36.63kb)	CMSS1(-300.2kb)|COL8A1(-120.9kb)|FILIP1L(-315.5kb)|HP09053(-299kb)|MIR548G(-36.63kb)	CLDND1(+994.6kb)|CMSS1(-300.2kb)|COL8A1(-120.9kb)|CPOX(+924.1kb)|DCBLD2(+616kb)|FILIP1L(-315.5kb)|GPR15(+984.5kb)|HP09053(-299kb)|LNP1(-883.5kb)|MIR548G(-36.63kb)|MIR3921(-446.6kb)|NIT2(-817kb)|ST3GAL6(+721.8kb)|ST3GAL6-AS1(+785kb)|TBC1D23(-743.1kb)|TMEM30C(-668.1kb)|TMEM45A(-974.9kb)|TOMM70A(-845.8kb)	ENSG00000243089.1		34594039_Weight_rs201027279__or_TTC29 - MIR548G || 34594039_Monocyte count_rs1366691__or_MIR548G - PRMT5P1 || 34594039_Neutrophil count_rs2163012__or_MIR548G - PRMT5P1 || 34594039_White blood cell count_rs2163012__or_MIR548G - PRMT5P1 || 34594039_Medication use (beta blocking agents)_rs80157433__or_MIR548G - PRMT5P1 || 34021172_A body shape index_rs2700588_RP11-779P15.2_or_ || 34021172_A body sha…			.	IOP
rs142287284	3	100627655	T	C	0.0632445	0.0112444	1.8599051056934E-08	0.819725	1	0.0491	0.0133	0.0002321	0.0504886	0.0137572	0.00024258	0.0500516	0.00595227	4.14174239856532E-17	0.00295247	0.00511676	0.563926	0.0365265	0.00722896	3.98406438434599E-07	4.20870325478765E-08	TRUE	intronic	ABI3BP	ABI3BP	ABI3BP(0)	ABI3BP(0)|TFG(+159.8kb)	ABI3BP(0)|GPR128(+213.3kb)|IMPG2(-313.7kb)|TFG(+159.8kb)|TMEM45A(+331.4kb)	ABI3BP(0)|CEP97(-815.8kb)|CMSS1(+730.2kb)|FAM172BP(-610.1kb)|FILIP1L(+794.3kb)|GPR128(+213.3kb)|IMPG2(-313.7kb)|LNP1(+452.5kb)|MIR548G(+910.6kb)|MIR3921(+944.4kb)|NFKBIZ(-919.2kb)|NIT2(+553.2kb)|NXPE3(-870.4kb)|PCNP(-665.4kb)|PDCL3P4(-803.6kb)|RPL24(-772.3kb)|SENP7(-415.4kb)|TBC1D23(+583.6kb)|TFG(+159.8kb)|TMEM30C(+714.6kb)|TMEM45A(+331.4kb)|TOMM70A(+507.4kb)|TRMT10C(-653kb)|ZBTB11(-740.6kb)|ZBTB…	ENSG00000154175.12	31959993_Vertical cup-disc ratio (multi-trait analysis)_ABI3BP_rs17398137_Rsq1_9E-12 || 31809533_Optic disc size_ABI3BP_rs17398137_Rsq1_4E-26 || 31959993_Vertical cup-disc ratio (adjusted for vertical disc diameter)_ABI3BP_rs9827694_Rsq0.98_9E-10 || 28073927_Optic disc area_ABI3BP_rs9843102_Rsq0.98_2E-9(EA) || 28073927_Optic disc area_ABI3BP_rs9843102_Rsq0.98_5E-12 || 25631615_Optic disc area_ABI…	33208821_Gut microbiota relative abundance (Faecalibacterium)_rs1449311_ABI3BP_or_ABI3BP || 32778093_Protein quantitative trait loci (liver)_rs115920108_NR_or_ABI3BP || 32231278_Refractive error_rs9824877_CPOX, ST3GAL6, DCBLD2, COL8A1, CMSS1, FILIP1L, TBC1D23, NIT2, TOMM70A, LNP1, TMEM45A, GPR128, TFG, ABI3BP_or_NA - ACTG1P13 || 32042192_Sex hormone-binding globulin levels_rs532797767_NR_or_ABI3B…			.	VCDR
rs6437582	3	105073472	A	C	-0.0593918	0.00873914	1.07511320489108E-11	0.39579	0	-0.0505	0.0092	3.76E-08	-0.0502808	0.0107738	3.05682736634E-06	-0.012003	0.00468528	0.0104114	-0.016711	0.00402227	3.25826014028545E-05	-0.0509169	0.00576533	9.04221319926959E-19	1.11631381700644E-21	FALSE	intergenic	MIR548AB;ALCAM	ALCAM	.	ALCAM(-12.08kb)	ALCAM(-12.08kb)|CBLB(-303.6kb)	ALCAM(-12.08kb)|CBLB(-303.6kb)	ENSG00000170017.8	33627673_Glaucoma (primary open-angle)_ - ALCAM_rs6437582_Rsq1_8E-13 || 29617998_Intraocular pressure_ - ALCAM_rs6437582_Rsq1_2E-15 ||	34594039_Body mass index_rs58948644__or_RAP1BP2 - ALCAM || 34446935_Externalizing behaviour (multivariate analysis)_rs7614520__or_RAP1BP2 - ALCAM || 33980691_Body fat percentage_rs1436348__or_RAP1BP2 - ALCAM || 33980691_Metabolic biomarkers (multivariate analysis)_rs1436348__or_RAP1BP2 - ALCAM || 33627673_Glaucoma (primary open-angle)_rs6437582_ALCAM_or_NA - ALCAM || 33074286_Alzheimer's disease_…	ESC, LNG, IPSC, FAT, STRM, BLD, SKIN, MUS, VAS, BRN, BONE	ESC, ESDR, IPSC, BRST, BLD, MUS, SKIN, BRN, ADRL, HRT, KID, GI, PLCNT	Westra2013,Whole_Blood,ALCAM,1.0780751734388773E-9	IOP
rs893830	3	124433550	A	G	0.0778261	0.0114578	1.10265246186302E-11	0.163815	0	0.0194	0.011	0.07706	0.0815169	0.0141189	7.75922508275E-09	0.0206223	0.00617583	0.000840215	0.0275384	0.00531458	2.1990244795642E-07	0.0396413	0.00749778	1.38629259004554E-07	1.23195911316369E-08	TRUE	intronic	KALRN	KALRN	KALRN(0)	ITGB5(-48.24kb)|KALRN(0)|MUC13(-190.7kb)|UMPS(-15.66kb)	HEG1(-251kb)|ITGB5(-48.24kb)|KALRN(0)|MIR6083(+340.3kb)|MUC13(-190.7kb)|SLC12A8(-367.9kb)|UMPS(-15.66kb)	CCDC14(+753.3kb)|HEG1(-251kb)|ITGB5(-48.24kb)|KALRN(0)|MIR5002(+581.7kb)|MIR5092(-436.8kb)|MIR6083(+340.3kb)|MUC13(-190.7kb)|MYLK(+830.4kb)|OSBPL11(-814.2kb)|ROPN1(+723.4kb)|SLC12A8(-367.9kb)|SNX4(-731.9kb)|UMPS(-15.66kb)|ZNF148(-511kb)	ENSG00000160145.10	31959993_Intraocular pressure_KALRN_rs893830_Rsq1_7E-7	34594039_Gamma glutamyl transpeptidase_rs6771416__or_KALRN || 34594039_Glaucoma_rs3863066__or_KALRN || 34594039_Hemoglobin_rs398071936__or_KALRN || 34594039_Hematocrit_rs2713650__or_KALRN || 34226706_Platelet count_rs56407180__or_KALRN || 34226706_Mean platelet volume_rs56407180__or_KALRN || 33972514_Liver enzyme levels (gamma-glutamyl transferase)_rs6771416_KALRN_or_KALRN || 33831438_Human milk …		FAT, GI, HRT, PLCNT	GTEx2015_v6,Cells_Transformed_fibroblasts,RP11-71H17.9,5.69524029765177e-06;Lappalainen2013,Lymphoblastoid_EUR_exonlevel,ENSG00000114491.9_124450353_124450451,1.82074249862821e-06;Westra2013,Whole_Blood,ITGB5,0.001180293709223427;Westra2013,Whole_Blood,UMPS,0.0010923242909510501	IOP
rs60340844	3	129274814	A	G	0.0746384	0.012786	5.29852037009853E-09	0.128555	1	0.049	0.0122	5.852E-05	0.0810659	0.0155686	1.91915879539E-07	0.0119094	0.00683453	0.0814148	0.0336932	0.00587669	9.84547181123868E-09	0.0478733	0.00808468	3.80834150885649E-09	1.87398049640165E-10	TRUE	UTR3	PLXND1	PLXND1	PLXND1(0)	EFCAB12(+127.3kb)|H1FOO(+4.61kb)|IFT122(+35.46kb)|MBD4(+115.8kb)|PLXND1(0)|RHO(+20.63kb)|RPL32P3(+156.5kb)|SNORA7B(+158.6kb)|TMCC1(-91.82kb)	CNBP(+372kb)|COPG1(+278.2kb)|EFCAB12(+127.3kb)|H1FOO(+4.61kb)|H1FX(+239.7kb)|H1FX-AS1(+231.4kb)|HMCES(+250.7kb)|IFT122(+35.46kb)|ISY1(+394.7kb)|ISY1-RAB43(+394.7kb)|MBD4(+115.8kb)|MIR6826(+283.7kb)|PLXND1(0)|RHO(+20.63kb)|RPL32P3(+156.5kb)|SNORA7B(+158.6kb)|TMCC1(-91.82kb)|TMCC1-AS1(-337.9kb)	ACAD9(+642.9kb)|ALG1L2(-525.9kb)|C3orf27(+979.9kb)|CNBP(+372kb)|COL6A4P2(-656.8kb)|COL6A5(-789.5kb)|COPG1(+278.2kb)|EFCAB12(+127.3kb)|EFCC1(+515.2kb)|FAM86HP(-541.8kb)|GP9(+493.6kb)|H1FOO(+4.61kb)|H1FX(+239.7kb)|H1FX-AS1(+231.4kb)|HMCES(+250.7kb)|IFT122(+35.46kb)|ISY1(+394.7kb)|ISY1-RAB43(+394.7kb)|KIAA1257(+561.8kb)|LOC653712(+684.4kb)|MBD4(+115.8kb)|MIR6826(+283.7kb)|PLXND1(0)|RAB7A(+741.2kb)|R…	ENSG00000004399.8	32154731_Low density lipoprotein cholesterol levels_PLXND1_rs56299595_Rsq0.98_2E-8 ||	34594039_Hemoglobin A1c levels_rs9853950__or_PLXND1 - TMCC1 || 34594039_Lymphocyte counts_rs111531342__or_PLXND1 - TMCC1 || 34021172_A body shape index_rs2811469_PLXND1_or_PLXND1 || 34021172_A body shape index_rs2625975_PLXND1_or_PLXND1 || 34021172_A body shape index_rs72628504_PLXND1_or_PLXND1 || 34021172_A body shape index_rs2625963_PLXND1_or_PLXND1 || 34021172_A body shape index_rs1108584_PLXN…		ESDR, LNG, IPSC, FAT, BLD, MUS, BRN, SKIN, GI, ADRL, HRT, PLCNT, THYM, OVRY, SPLN	GTEx2015_v6,Nerve_Tibial,IFT122,2.07693002701128e-05;Lappalainen2013,Lymphoblastoid_EUR_exonlevel,ENSG00000163913.6_129198628_129198765,2.00527140886477e-06;Lappalainen2013,Lymphoblastoid_EUR_exonlevel,ENSG00000163913.6_129214289_129214450,8.4600815642377e-06;Lappalainen2013,Lymphoblastoid_EUR_exonlevel,ENSG00000163913.6_129226508_129226605,1.43792432302319e-06	IOP
rs11710845	3	150065280	T	C	-0.0624257	0.00989858	2.8536624172785E-10	0.25805	0	-0.0681	0.0114	2.603E-09	-0.0720983	0.0121139	2.65366900707E-09	-0.00741325	0.00523613	0.156838	-0.0218955	0.00449529	1.11173636462875E-06	-0.0428853	0.00655189	5.1746646093983E-11	1.25124127451326E-12	TRUE	intergenic	LINC01214;TSC22D2	TSC22D2	.	EIF2A(-199.3kb)|LINC01213(+107.3kb)|LINC01214(+23.75kb)|SERP1(-194.5kb)|TSC22D2(-61.51kb)	EIF2A(-199.3kb)|ERICH6(-312.4kb)|LINC01213(+107.3kb)|LINC01214(+23.75kb)|LOC646903(+374.3kb)|PFN2(+376.5kb)|RNF13(+385.4kb)|SELT(-255.8kb)|SERP1(-194.5kb)|SIAH2(-393.6kb)|TSC22D2(-61.51kb)	ANKUB1(+554.7kb)|CLRN1(-578.7kb)|CLRN1-AS1(-625.2kb)|COMMD2(+595kb)|EIF2A(-199.3kb)|ERICH6(-312.4kb)|GPR87(-946.6kb)|GPR171(-850.3kb)|LINC01213(+107.3kb)|LINC01214(+23.75kb)|LOC646903(+374.3kb)|MED12L(-739.4kb)|P2RY12(-989.4kb)|P2RY13(-978.8kb)|P2RY14(-864.6kb)|PFN2(+376.5kb)|RNF13(+385.4kb)|SELT(-255.8kb)|SERP1(-194.5kb)|SIAH2(-393.6kb)|TM4SF1(+969.7kb)|TM4SF1-AS1(+960.9kb)|TM4SF4(+844.1kb)|TSC2…	ENSG00000243550.2	30054594_Glaucoma_LINC01214 - TSC22D2_rs11710139_Rsq0.96_5E-8 || 33627673_Glaucoma (primary open-angle)_LINC01214 - TSC22D2_rs11710845_Rsq1_4E-12 || 31959993_Glaucoma_LINC01214 - TSC22D2_rs11710845_Rsq1_2E-7 || 29235454_Intraocular pressure_LINC01214 - TSC22D2_rs11710845_Rsq1_7E-9 ||	34594039_Weight_rs2903834__or_TSC22D2 || 34594039_HDL cholesterol_rs9844972__or_LINC01214 - TSC22D2 || 34594039_Type 2 diabetes_rs9844972__or_LINC01214 - TSC22D2 || 34594039_Triglycerides_rs9844972__or_LINC01214 - TSC22D2 || 34594039_Red blood cell count_rs62271373__or_LINC01214 - TSC22D2 || 34594039_Medication use (agents acting on the renin-angiotensin system)_rs9844972__or_LINC01214 - TSC22D2 …	FAT, MUS, SKIN, LNG	ESC, ESDR, LNG, IPSC, STRM, BRST, BRN, SKIN, FAT, GI, HRT, KID, MUS, PLCNT, CRVX, VAS, BONE	.	IOP
rs13090630	3	168918019	T	C	0.0863587	0.0119748	5.52620179901088E-13	0.845896	0	0.0796	0.014	1.29E-08	0.0703436	0.0147089	1.73242086621E-06	0.019254	0.00637512	0.00252627	0.0283939	0.00544793	1.86940771675286E-07	0.0319075	0.00807416	7.34606453992649E-05	1.81013105000872E-05	TRUE	intronic	MECOM	MECOM	MECOM(0)	MECOM(0)	EGFEM1P(+369.6kb)|LOC100507661(+278.2kb)|MECOM(0)	ACTRT3(-566.7kb)|EGFEM1P(+369.6kb)|GPR160(-837.7kb)|LOC100128164(-743.8kb)|LOC100507661(+278.2kb)|LRRC31(-639kb)|LRRC34(-593.2kb)|LRRIQ4(-621.7kb)|MECOM(0)|MIR551B(+648.3kb)|MYNN(-572.8kb)|PHC3(-887.3kb)|SAMD7(-711.5kb)|SEC62(-766.6kb)|TERC(-564.4kb)	ENSG00000085276.13		34594039_Height_rs75193859__or_MECOM || 34594039_Blood urea nitrogen levels_rs76273615__or_MECOM || 34594039_Glucose levels_rs73174306__or_MECOM-AS1, MECOM || 34594039_Diastolic blood pressure_rs34583012__or_MECOM, MECOM-AS1 || 34594039_Serum creatinine levels_rs200122273__or_MECOM || 34594039_Platelet count_rs3980919__or_MECOM || 34594039_Hemoglobin_rs67112032__or_MECOM || 34594039_Hematocrit_rs…		GI	.	IOP
rs9816799	3	169222771	T	C	-0.0641638	0.00856284	6.71709946029602E-14	0.560522	0	-0.0547	0.009	1.182E-09	-0.069632	0.0105694	4.45575253649E-11	-0.0185165	0.00461151	5.93782785505064E-05	-0.0196663	0.00396307	6.96312691653557E-07	-0.0362538	0.00553511	5.90917229847627E-11	1.46060759639422E-12	TRUE	intronic	MECOM	MECOM	MECOM(0)	MECOM(0)	ACTRT3(-261.9kb)|LRRC31(-334.3kb)|LRRC34(-288.4kb)|LRRIQ4(-316.9kb)|MECOM(0)|MYNN(-268.1kb)|TERC(-259.6kb)	ACTRT3(-261.9kb)|CLDN11(-913.9kb)|EGFEM1P(+674.4kb)|GPR160(-533kb)|LOC100128164(-439kb)|LOC100507661(+583kb)|LRRC31(-334.3kb)|LRRC34(-288.4kb)|LRRIQ4(-316.9kb)|MECOM(0)|MIR551B(+953kb)|MIR6828(-918.1kb)|MYNN(-268.1kb)|PHC3(-582.6kb)|PRKCI(-717.4kb)|SAMD7(-406.7kb)|SEC62(-461.8kb)|SKIL(-852.7kb)|SLC7A14(-954.6kb)|TERC(-259.6kb)	ENSG00000085276.13	33627673_Glaucoma (primary open-angle)_MECOM_rs4361323_Rsq0.9_4E-6 || 33627673_Glaucoma (primary open-angle)_MECOM_rs4361323_Rsq0.9_3E-7 || 33627673_Glaucoma (primary open-angle)_MECOM_rs4361323_Rsq0.9_4E-8 || 31959993_Intraocular pressure_MECOM_rs9816799_Rsq1_8E-6 ||	34594039_Height_rs75193859__or_MECOM || 34594039_Blood urea nitrogen levels_rs76273615__or_MECOM || 34594039_Glucose levels_rs73174306__or_MECOM-AS1, MECOM || 34594039_Diastolic blood pressure_rs34583012__or_MECOM, MECOM-AS1 || 34594039_Serum creatinine levels_rs200122273__or_MECOM || 34594039_Platelet count_rs3980919__or_MECOM || 34594039_Hemoglobin_rs67112032__or_MECOM || 34594039_Hematocrit_rs…			.	IOP
rs73174388	3	169345824	T	C	0.10107	0.0173419	5.60806795194693E-09	0.058082	0	0.1032	0.0199	2.214E-07	0.0922305	0.022237	3.35950196384E-05	0.0148398	0.009793	0.129685	0.0296255	0.00840949	0.000426903	0.0611428	0.0109238	2.75889148528357E-08	1.88089915342702E-09	TRUE	intronic	MECOM	MECOM	MECOM(0)	ACTRT3(-138.9kb)|LRRC34(-165.4kb)|LRRIQ4(-193.9kb)|MECOM(0)|MYNN(-145kb)|TERC(-136.6kb)	ACTRT3(-138.9kb)|LOC100128164(-315.9kb)|LRRC31(-211.2kb)|LRRC34(-165.4kb)|LRRIQ4(-193.9kb)|MECOM(0)|MYNN(-145kb)|SAMD7(-283.7kb)|SEC62(-338.8kb)|TERC(-136.6kb)	ACTRT3(-138.9kb)|CLDN11(-790.8kb)|EGFEM1P(+797.4kb)|GPR160(-409.9kb)|LOC100128164(-315.9kb)|LOC100507661(+706kb)|LRRC31(-211.2kb)|LRRC34(-165.4kb)|LRRIQ4(-193.9kb)|MECOM(0)|MIR6828(-795.1kb)|MYNN(-145kb)|PHC3(-459.5kb)|PRKCI(-594.4kb)|SAMD7(-283.7kb)|SEC62(-338.8kb)|SKIL(-729.6kb)|SLC7A14(-831.5kb)|TERC(-136.6kb)	ENSG00000085276.13		34594039_Height_rs75193859__or_MECOM || 34594039_Blood urea nitrogen levels_rs76273615__or_MECOM || 34594039_Glucose levels_rs73174306__or_MECOM-AS1, MECOM || 34594039_Diastolic blood pressure_rs34583012__or_MECOM, MECOM-AS1 || 34594039_Serum creatinine levels_rs200122273__or_MECOM || 34594039_Platelet count_rs3980919__or_MECOM || 34594039_Hemoglobin_rs67112032__or_MECOM || 34594039_Hematocrit_rs…		ESC, IPSC, THYM, GI	.	IOP
rs62283811	3	171820890	T	C	0.153135	0.0189196	5.77526752182603E-16	0.051882	0	0.1386	0.0162	1.088E-17	0.118293	0.0232299	3.53819319392E-07	0.00636292	0.0102918	0.536408	0.0602848	0.00886865	1.06434666825366E-11	0.0346609	0.0121675	0.0045605	0.00216118	TRUE	intronic	FNDC3B	FNDC3B	FNDC3B(0)	FNDC3B(0)	FNDC3B(0)|GHSR(-340.2kb)|PLD1(+292.6kb)|TMEM212(+243.8kb)	ECT2(-647.6kb)|FNDC3B(0)|GHSR(-340.2kb)|MIR569(+996.3kb)|NCEH1(-527.5kb)|PLD1(+292.6kb)|SPATA16(-786.3kb)|TMEM212(+243.8kb)|TNFSF10(-402.4kb)|TNIK(+642.7kb)	ENSG00000075420.8	34594039_Medication use (antiglaucoma preparations and miotics)_FNDC3B_rs148967108_Rsq0.97_9E-9 || 34594039_Glaucoma_FNDC3B_rs4308305_Rsq0.97_2E-9 || 32514122_Glaucoma_FNDC3B_rs4308305_Rsq0.97_4E-9 || 33627673_Glaucoma (primary open-angle)_FNDC3B_rs57552558_Rsq0.94_1E-11 || 34594039_Medication use (antiglaucoma preparations and miotics)_FNDC3B_rs62283809_Rsq0.92_2E-12 || 33627673_Glaucoma (primar…	34737425_Severe autoimmune type 2 diabetes_rs73037143_TNK_or_TMEM212 - FNDC3B || 34594039_Height_rs4423796__or_RPS27AP8, FNDC3B || 34594039_Glaucoma_rs4308305__or_FNDC3B || 34594039_Medication use (antiglaucoma preparations and miotics)_rs148967108__or_FNDC3B || 34594039_Glaucoma_rs16845236__or_FNDC3B || 34594039_Mean corpuscular hemoglobin_rs4894797__or_FNDC3B || 34594039_Hemoglobin A1c levels_r…	STRM, BLD, SKIN, LIV, BRN	ESC, ESDR, IPSC, FAT, BRST, BLD, STRM, MUS, BRN, SKIN, LIV, GI, HRT, KID, LNG, THYM, PLCNT, CRVX, VAS, BONE	.	IOP
rs6445055	3	171992387	A	G	-0.0894063	0.0113116	2.7020547666105E-15	0.173928	0	-0.0927	0.0117	2.403E-15				-0.0216289	0.00604955	0.000349839	-0.0246927	0.00518924	1.95088990774346E-06	-0.0750227	0.00754203	1.23870606655034E-23	2.34644082819669E-27	TRUE	intronic	FNDC3B	FNDC3B	FNDC3B(0)	FNDC3B(0)|GHSR(-168.7kb)	FNDC3B(0)|GHSR(-168.7kb)|NCEH1(-356kb)|TNFSF10(-230.9kb)	ECT2(-476.1kb)|FNDC3B(0)|GHSR(-168.7kb)|NCEH1(-356kb)|PLD1(+464.1kb)|SPATA16(-614.8kb)|TMEM212(+415.3kb)|TNFSF10(-230.9kb)|TNIK(+814.2kb)	ENSG00000075420.8	33649486_Keratoconus_FNDC3B_rs4894414_Rsq0.82_1E-26 || 30224653_Pulse pressure_FNDC3B_rs4894535_Rsq0.89_5E-11 || 23291589_Corneal structure_FNDC3B_rs4894535_Rsq0.89_5E-12 || 31246245_Corneal resistance factor_FNDC3B_rs6445054_Rsq1_1E-8 || 29235454_Intraocular pressure_FNDC3B_rs6445055_Rsq1_2E-32 || 25173106_Intraocular pressure_FNDC3B_rs6445055_Rsq1_4E-8 || 31798171_Intraocular pressure_FNDC3B_rs…	34737425_Severe autoimmune type 2 diabetes_rs73037143_TNK_or_TMEM212 - FNDC3B || 34594039_Height_rs4423796__or_RPS27AP8, FNDC3B || 34594039_Glaucoma_rs4308305__or_FNDC3B || 34594039_Medication use (antiglaucoma preparations and miotics)_rs148967108__or_FNDC3B || 34594039_Glaucoma_rs16845236__or_FNDC3B || 34594039_Mean corpuscular hemoglobin_rs4894797__or_FNDC3B || 34594039_Hemoglobin A1c levels_r…		LNG, GI, MUS	.	IOP
rs34323411	3	186059382	A	C	0.0581346	0.0101788	1.12072516207397E-08	0.228248	0	0.0389	0.0112	0.00053	0.0461115	0.0124726	0.000218136	0.0105003	0.00545772	0.0543632	0.0252474	0.00468657	7.15717376730246E-08	0.0274228	0.00665213	3.88973675106783E-05	8.65212621860193E-06	TRUE	intronic	DGKG	DGKG	DGKG(0)	CRYGS(-196.8kb)|DGKG(0)|LOC253573(-113.4kb)	AHSG(-271.5kb)|CRYGS(-196.8kb)|DGKG(0)|DNAJB11(-229.1kb)|ETV5(+232.5kb)|FETUB(-298.8kb)|HRG(-324.4kb)|KNG1(-375.7kb)|LOC253573(-113.4kb)|LOC344887(+360.7kb)|TBCCD1(-204.5kb)	ADIPOQ(-501.1kb)|ADIPOQ-AS1(-510.3kb)|AHSG(-271.5kb)|C3orf65(+623.4kb)|CRYGS(-196.8kb)|DGKG(0)|DNAJB11(-229.1kb)|EIF4A2(-442kb)|ETV5(+232.5kb)|FETUB(-298.8kb)|HRG(-324.4kb)|IGF2BP2(+516.6kb)|KNG1(-375.7kb)|LIPH(+789kb)|LOC253573(-113.4kb)|LOC344887(+360.7kb)|LOC101929106(-855.5kb)|MAP3K13(+852.5kb)|MASP1(-874.5kb)|MIR1248(-445.1kb)|RFC4(-448.3kb)|RPL39L(-779.4kb)|RTP1(-855.9kb)|SENP2(+710.5kb)|SN…	ENSG00000058866.10		34594039_Body mass index_rs869400__or_ETV5, DGKG || 34594039_Glaucoma_rs9853115__or_DGKG - LINC02020 || 34594039_Hemoglobin_rs4686419__or_DGKG || 34594039_White blood cell count_rs16860532__or_DGKG || 34241534_Carotid artery intima-media thickness in type 2 diabetes_rs7619004__or_DGKG || 33627673_Glaucoma (primary open-angle)_rs56233426_DGKG-LOC253573_or_DGKG - LINC02020 || 33627673_Glaucoma (pri…		BLD	.	IOP
rs9853115	3	186131600	A	T	-0.135051	0.00857793	7.55481331965774E-56	0.498196	0	-0.0849	0.0095	2.846E-19	-0.138835	0.010534	1.14765490911E-39	-0.0190503	0.0045798	3.1876343344063E-05	-0.0623404	0.00393396	1.48073326357949E-56	-0.0930077	0.00562378	1.69395914838162E-61	1.3670296107963E-71	TRUE	intergenic	DGKG;LINC02020	LOC253573	.	AHSG(-199.2kb)|CRYGS(-124.6kb)|DGKG(+51.58kb)|DNAJB11(-156.9kb)|LOC253573(-41.17kb)|TBCCD1(-132.3kb)	AHSG(-199.2kb)|CRYGS(-124.6kb)|DGKG(+51.58kb)|DNAJB11(-156.9kb)|EIF4A2(-369.8kb)|ETV5(+304.7kb)|FETUB(-226.5kb)|HRG(-252.1kb)|KNG1(-303.5kb)|LOC253573(-41.17kb)|MIR1248(-372.9kb)|RFC4(-376.1kb)|SNORA4(-373.8kb)|SNORA63(-373.5kb)|SNORA81(-372.9kb)|SNORD2(-371kb)|TBCCD1(-132.3kb)	ADIPOQ(-428.9kb)|ADIPOQ-AS1(-438.1kb)|AHSG(-199.2kb)|C3orf65(+695.6kb)|CRYGS(-124.6kb)|DGKG(+51.58kb)|DNAJB11(-156.9kb)|EIF4A2(-369.8kb)|ETV5(+304.7kb)|FETUB(-226.5kb)|HRG(-252.1kb)|IGF2BP2(+588.8kb)|KNG1(-303.5kb)|LIPH(+861.2kb)|LOC253573(-41.17kb)|LOC344887(+432.9kb)|LOC101929106(-783.3kb)|MAP3K13(+924.7kb)|MASP1(-802.3kb)|MIR1248(-372.9kb)|RFC4(-376.1kb)|RPL39L(-707.1kb)|RTP1(-783.7kb)|RTP4(-9…	ENSG00000234548.1	34594039_Glaucoma_DGKG - LINC02020_rs9853115_Rsq1_9E-9 || 32352494_Intraocular pressure_DGKG - LINC02020_rs9853115_Rsq1_2E-42 || 31959993_Intraocular pressure_DGKG - LINC02020_rs9853115_Rsq1_2E-44 || 31959993_Glaucoma (multi-trait analysis)_DGKG - LINC02020_rs9853115_Rsq1_1E-39 || 31959993_Glaucoma_DGKG - LINC02020_rs9853115_Rsq1_6E-10 || 31798171_Intraocular pressure_DGKG - LINC02020_rs9853115_R…	33627673_Glaucoma (primary open-angle)_rs56233426_DGKG-LOC253573_or_DGKG - LINC02020 || 33627673_Glaucoma (primary open-angle)_rs56233426_DGKG, LOC253573_or_DGKG - LINC02020 || 31959993_Intraocular pressure_rs9853115_LOC253573_or_DGKG - LINC02020 || 31959993_Glaucoma (multi-trait analysis)_rs9853115_LOC253573_or_DGKG - LINC02020 || 31959993_Glaucoma_rs9853115_LOC253573_or_DGKG - LINC02020 || 3179…	ESC, ESDR, IPSC, FAT, STRM, BRST, BLD, MUS, BRN, SKIN, VAS, LIV, GI, HRT, PANC, BONE	ESDR, LNG, BRST, BLD, BRN, GI, KID, THYM, OVRY, HRT, SPLN, CRVX, LIV, SKIN	.	IOP
rs6771736	3	188066437	C	G	-0.0639433	0.00980281	6.89361847404639E-11	0.255924	0	-0.0685	0.0102	1.642E-11	-0.0747904	0.0121592	7.70408976274E-10	0.00443052	0.00525473	0.399144	-0.0263704	0.00450747	4.90486733617617E-09	-0.0593079	0.00663816	2.94640444377673E-19	3.01569888093428E-22	FALSE	intronic	LPP	LPP	LPP(0)	FLJ42393(+167.8kb)|LPP(0)|LPP-AS2(+194.6kb)	FLJ42393(+167.8kb)|LPP(0)|LPP-AS1(-213.6kb)|LPP-AS2(+194.6kb)	BCL6(+602.9kb)|FLJ42393(+167.8kb)|LOC100131635(+616.2kb)|LPP(0)|LPP-AS1(-213.6kb)|LPP-AS2(+194.6kb)|RTP2(+646.1kb)|RTP4(+977.1kb)|SST(+678.2kb)|TPRG1(-823.3kb)|TPRG1-AS2(-890kb)	ENSG00000145012.8	29235454_Intraocular pressure_LPP_rs13076750_Rsq0.92_1E-13 || 29785010_Intraocular pressure_LPP_rs4132172_Rsq0.97_2E-10 || 31959993_Intraocular pressure_LPP_rs4420855_Rsq0.81_4E-8 || 31959993_Glaucoma_LPP_rs4420855_Rsq0.81_6E-7 || 29617998_Intraocular pressure_LPP_rs4420855_Rsq0.81_1E-12 || 29891935_Glaucoma (primary open-angle)_LPP_rs6771736_Rsq1_5E-8 || 34594039_Glaucoma_LPP_rs6787621_Rsq0.95_9…	34594039_Asthma_rs13098877__or_LPP || 34594039_Blood urea nitrogen levels_rs9860469__or_LINC01991 - LPP-AS2 || 34594039_Interstitial lung disease_rs561398374__or_PLPPR1, PLPPR1 || 34594039_Blood urea nitrogen levels_rs9880162__or_LINC01991 - LPP-AS2 || 34594039_Body mass index_rs11441027__or_LPP || 34594039_Graves' disease_rs6780858__or_LPP || 34594039_Angina pectoris_rs72664318__or_PLPP3 || 3459…	FAT, STRM, MUS, SKIN, GI, HRT, BRST, BLD, BRN, BONE	ESC, ESDR, LNG, IPSC, FAT, BRST, BLD, SKIN, LIV, BRN, GI, ADRL, MUS, HRT, OVRY, PANC, PLCNT, CRVX, VAS	Westra2013,Whole_Blood,-,3.663727638911283E-6	IOP
rs4689872	4	7813292	C	G	-0.054144	0.00852151	2.10054120590841E-10	0.492709	0	-0.056	0.0092	9.943E-10	-0.040842	0.0105002	0.000100397	-0.0121577	0.00458019	0.0079445	-0.0190666	0.00393435	1.25866104545171E-06	-0.0240742	0.00551861	1.28420741071987E-05	2.38815282965401E-06	TRUE	intronic	AFAP1	AFAP1	AFAP1(0)	ABLIM2(-153.7kb)|AFAP1(0)|AFAP1-AS1(+32.64kb)|SORCS2(+68.73kb)	ABLIM2(-153.7kb)|AFAP1(0)|AFAP1-AS1(+32.64kb)|MIR4274(+351.4kb)|PSAPL1(+376.6kb)|SH3TC1(-387.8kb)|SORCS2(+68.73kb)	ABLIM2(-153.7kb)|ACOX3(-554.7kb)|AFAP1(0)|AFAP1-AS1(+32.64kb)|CCDC96(+768.6kb)|CPZ(-781.1kb)|FLJ36777(+708.2kb)|GPR78(-768.7kb)|GRPEL1(+743.5kb)|HTRA3(-458.2kb)|KIAA0232(+927.4kb)|LOC100129931(+765.3kb)|MIR4274(+351.4kb)|MIR4798(+501kb)|PSAPL1(+376.6kb)|SH3TC1(-387.8kb)|SORCS2(+68.73kb)|TADA2B(+753.6kb)|TBC1D14(+778.4kb)|TRMT44(-629.2kb)	ENSG00000196526.6		34594039_Glaucoma_rs6811851__or_AFAP1 || 34594039_Chronic obstructive pulmonary disease_rs4488938__or_AFAP1 || 34594039_Pulse pressure_rs7655918__or_AFAP1 || 34594039_Medication use (antiglaucoma preparations and miotics)_rs7686202__or_AFAP1 || 33888516_Haemorrhoidal disease_rs1563319_intergenic_or_MTCO1P24 - AFAP1L1 || 33627673_Glaucoma (primary open-angle)_rs6845653_AFAP1_or_AFAP1 || 33627673_G…	GI, MUS	ESC, ESDR, IPSC, FAT, BRST, SKIN, GI, ADRL, HRT, KID, LNG, MUS, PLCNT, OVRY, SPLN, BRN	.	IOP
rs9330348	4	7883887	C	G	0.161577	0.00863087	3.34872728158373E-78	0.401135	0	0.1411	0.0095	8.638E-50	0.143407	0.0106776	3.99945175496E-41	0.0322364	0.00467009	5.10101572640986E-12	0.0529464	0.00401317	9.60507006869423E-40	0.104236	0.00557473	1.07935611062446E-77	1.61600695854533E-90	TRUE	intronic	AFAP1	AFAP1	AFAP1(0)	ABLIM2(-83.15kb)|AFAP1(0)|AFAP1-AS1(+103.2kb)|SORCS2(+139.3kb)	ABLIM2(-83.15kb)|AFAP1(0)|AFAP1-AS1(+103.2kb)|HTRA3(-387.6kb)|SH3TC1(-317.2kb)|SORCS2(+139.3kb)	ABLIM2(-83.15kb)|ACOX3(-484.1kb)|AFAP1(0)|AFAP1-AS1(+103.2kb)|CCDC96(+839.2kb)|CPZ(-710.5kb)|FLJ36777(+778.8kb)|GPR78(-698.1kb)|GRPEL1(+814.1kb)|HMX1(-984.9kb)|HTRA3(-387.6kb)|KIAA0232(+998kb)|LOC100129931(+835.9kb)|MIR4274(+422kb)|MIR4798(+571.6kb)|PSAPL1(+447.2kb)|SH3TC1(-317.2kb)|SORCS2(+139.3kb)|TADA2B(+824.2kb)|TBC1D14(+849kb)|TRMT44(-558.6kb)	ENSG00000196526.6	33627673_Glaucoma (primary open-angle)_AFAP1_rs12641498_Rsq0.87_2E-13 || 27623284_Glaucoma (primary open-angle)_AFAP1_rs1320074_Rsq0.88_2E-6 || 32352494_Intraocular pressure_AFAP1_rs28795989_Rsq0.92_3E-31 || 31959993_Intraocular pressure_AFAP1_rs28795989_Rsq0.92_4E-33 || 31959993_Glaucoma (multi-trait analysis)_AFAP1_rs28795989_Rsq0.92_6E-42 || 31959993_Glaucoma_AFAP1_rs28795989_Rsq0.92_4E-17 || …	34594039_Glaucoma_rs6811851__or_AFAP1 || 34594039_Chronic obstructive pulmonary disease_rs4488938__or_AFAP1 || 34594039_Pulse pressure_rs7655918__or_AFAP1 || 34594039_Medication use (antiglaucoma preparations and miotics)_rs7686202__or_AFAP1 || 33888516_Haemorrhoidal disease_rs1563319_intergenic_or_MTCO1P24 - AFAP1L1 || 33627673_Glaucoma (primary open-angle)_rs6845653_AFAP1_or_AFAP1 || 33627673_G…		LNG, FAT, STRM, BRST, BLD, BRN, BONE	GTEx2015_v6,Brain_Cerebellar_Hemisphere,AFAP1,2.74898727264288e-09;GTEx2015_v6,Brain_Cerebellum,AFAP1,3.16312494409244e-06;GTEx2015_v6,Esophagus_Mucosa,AFAP1,7.46211189166406e-06;GTEx2015_v6,Skin_Not_Sun_Exposed_Suprapubic,AFAP1,1.94698410013216e-10;GTEx2015_v6,Skin_Not_Sun_Exposed_Suprapubic,AFAP1-AS1,1.77953304557711e-06;GTEx2015_v6,Skin_Sun_Exposed_Lower_leg,AFAP1,1.75978012994256e-15;GTEx2015…	IOP
rs73250939	4	54022996	A	G	-0.0828699	0.0109362	3.52161519688779E-14	0.184157	0	-0.0734	0.0117	3.161E-10	-0.0647455	0.0136415	2.0724963148E-06	-0.0184159	0.00591485	0.00184885	-0.0198811	0.00507458	8.93625639173831E-05	-0.0628048	0.00717874	1.38039437697359E-18	1.82904527957907E-21	TRUE	intronic	SCFD2	SCFD2	SCFD2(0)	SCFD2(0)	FIP1L1(-220.8kb)|LNX1(-303.4kb)|LNX1-AS1(-343.2kb)|LOC152578(+341.4kb)|RASL11B(+290kb)|SCFD2(0)	CHIC2(-853kb)|DANCR(+442.7kb)|ERVMER34-1(+405.2kb)|FIP1L1(-220.8kb)|GSX2(-943.3kb)|LNX1(-303.4kb)|LNX1-AS1(-343.2kb)|LNX1-AS2(-436.1kb)|LOC152578(+341.4kb)|MIR4449(+444.1kb)|RASL11B(+290kb)|RPL21P44(-828.7kb)|SCFD2(0)|SNORA26(+443.5kb)|USP46(+497.5kb)	ENSG00000184178.11	33627673_Glaucoma (primary open-angle)_SCFD2_rs10517281_Rsq1_3E-9 ||	34594039_Neutrophil count_rs62325967__or_SCFD2 || 34594039_White blood cell count_rs112124703__or_SCFD2 || 33887147_Calcium levels_rs4864709_NR_or_SCFD2 || 33627673_Glaucoma (primary open-angle)_rs10517281_SCFD2_or_SCFD2 || 33104735_interferon-related traits_rs35660880_NR_or_SCFD2 || 32888493_Platelet count_rs13120717_NR_or_SCFD2 || 32888493_White blood cell count_rs6826663_NR_or_SCFD2 || 3288849…			.	IOP
rs7680754	4	54989545	A	G	-0.0573297	0.00896441	1.60270025471984E-10	0.655525	1	-0.0326	0.0097	0.0007556	-0.041139	0.0110336	0.0001926	-0.0408804	0.00481773	2.1495623315823E-17	-0.0024196	0.00413927	0.558851	-0.0312553	0.00583352	8.72295610314387E-08	7.18468024333913E-09	TRUE	intergenic	GSX2;PDGFRA	GSX2	.	CHIC2(+58.73kb)|GSX2(+21.42kb)|PDGFRA(-105.7kb)|RPL21P44(+136.1kb)	CHIC2(+58.73kb)|GSX2(+21.42kb)|PDGFRA(-105.7kb)|RPL21P44(+136.1kb)	CHIC2(+58.73kb)|FIP1L1(+663.4kb)|GSX2(+21.42kb)|KDR(-954.9kb)|KIT(-534.5kb)|LNX1(+531.8kb)|LNX1-AS1(+600.1kb)|LNX1-AS2(+518kb)|PDGFRA(-105.7kb)|RPL21P44(+136.1kb)|SCFD2(+757.3kb)	ENSG00000145216.11	31809533_Optic disc size_GSX2 - RPL22P13_rs2033054_Rsq0.92_1E-10 || 31959993_Vertical cup-disc ratio (adjusted for vertical disc diameter)_GSX2 - RPL22P13_rs2162137_Rsq0.96_2E-13 || 31959993_Vertical cup-disc ratio (multi-trait analysis)_GSX2 - RPL22P13_rs2162137_Rsq0.96_1E-15 ||	34594039_Serum creatinine levels_rs10434434__or_FIP1L1 || 33169155_Schizophrenia_rs1132998_GSX2_or_GSX2 || 32888493_Lymphocyte counts_rs890205_NR_or_GSX2 - RPL22P13 || 32888493_Lymphocyte counts_rs6554158_NR_or_GSX2 - RPL22P13 || 32888494_Lymphocyte counts_rs7437961_FIP1L1_or_GSX2 - RPL22P13 || 32665545_Subcortical volume (MOSTest)_rs11245347_FIP1L1, CHIC2, AC110792.1_or_FAM53B || 32665545_Cortic…			GTEx2015_v6,Skin_Sun_Exposed_Lower_leg,GSX2,3.459529679632e-10	VCDR
rs11931307	4	62241650	T	C	0.0593621	0.00961262	6.59847449991893E-10	0.264618	1	0.0524	0.0105	6.303E-07	0.0432253	0.0118935	0.000278654	0.0024863	0.00518618	0.631648	0.0224226	0.00445893	4.93831224994159E-07	0.038293	0.0065256	4.80990348096954E-09	2.4596997182383E-10	TRUE	intronic	ADGRL3	LPHN3	.	LPHN3(-121.2kb)	LPHN3(-121.2kb)	LOC101927186(-695.8kb)|LPHN3(-121.2kb)	ENSG00000150471.10		32439900_PR interval_rs28540500_LPHN3_or_ADGRL3 || 32231278_Refractive error_rs10030755_LPHN3_or_ADGRL3 || 31085060_Emotional lability in attention deficit hyperactivity disorder_rs2165472_LPHN3_or_TLR10 - NA || 30224653_Diastolic blood pressure_rs6551716_LPHN3_or_ || 29346644_Disease progression in age-related macular degeneration (adjusted for baseline)_rs11131465_TECRL, LPHN3-AS1_or_ || 266342…		ESDR, ESC, IPSC, BRST, BLD	.	IOP
rs10024506	4	89764197	C	G	-0.0564591	0.00996462	1.46210875356111E-08	0.236192	0	-0.0445	0.0104	1.895E-05	-0.0486637	0.0123851	8.52281277178E-05	-0.019011	0.00538268	0.000412597	-0.0190465	0.00463097	3.90802094308308E-05	-0.0426812	0.00649291	4.26596648742555E-11	9.99040734465842E-13	TRUE	intronic	FAM13A	FAM13A	FAM13A(0)	FAM13A(0)|FAM13A-AS1(+112.9kb)|HERC3(+134.5kb)|NAP1L5(+145.2kb)	FAM13A(0)|FAM13A-AS1(+112.9kb)|HERC3(+134.5kb)|HERC5(+336.9kb)|HERC6(+399.9kb)|NAP1L5(+145.2kb)|PIGY(+319.2kb)|PYURF(+319.2kb)|TIGD2(-269.8kb)	ABCG2(+611.7kb)|FAM13A(0)|FAM13A-AS1(+112.9kb)|GPRIN3(-401.2kb)|HERC3(+134.5kb)|HERC5(+336.9kb)|HERC6(+399.9kb)|LOC644248(-993.4kb)|MEPE(+996.2kb)|NAP1L5(+145.2kb)|PIGY(+319.2kb)|PKD2(+765.3kb)|PPM1K(+558.2kb)|PYURF(+319.2kb)|SNCA(-881.1kb)|SPP1(+859.6kb)|TIGD2(-269.8kb)	ENSG00000138640.10	29808027_Myopia (age of diagnosis)_FAM13A_rs10011267_Rsq0.97_8E-9 || 34021172_A body shape index_FAM13A_rs28514678_Rsq0.98_1E-16 || 34021172_Waist circumference adjusted for body mass index_FAM13A_rs28514678_Rsq0.98_2E-15 || 34021172_Waist-to-hip ratio adjusted for BMI_FAM13A_rs28514678_Rsq0.98_1E-23 || 34021172_Waist-hip index_FAM13A_rs28514678_Rsq0.98_6E-24 || 34594039_Pulse pressure_FAM13A_rs5…	34594039_Chronic obstructive pulmonary disease_rs1585258__or_FAM13A || 34594039_Chronic obstructive pulmonary disease_rs1246642__or_FAM13A || 34594039_HDL cholesterol_rs2167750__or_FAM13A || 34594039_Triglycerides_rs2167750__or_FAM13A || 34594039_Pulse pressure_rs57400569__or_FAM13A || 34594039_Systolic blood pressure_rs28767574__or_FAM13A || 34446935_Externalizing behaviour (multivariate analysi…			.	IOP
rs1501086	4	101460676	A	T	-0.0761625	0.0119897	2.12059582067275E-10	0.15069	1	-0.0382	0.0121	0.00163	-0.0721649	0.0148082	1.09753133038E-06	-0.0141095	0.00640227	0.027536	-0.0371967	0.00549822	1.33104533151368E-11	-0.0440362	0.00797519	2.91728082032922E-08	2.0072192054512E-09	TRUE	intergenic	EMCN;LINC01216	EMCN	.	EMCN(+21.43kb)|LINC01216(-120.8kb)	DDIT4L(+349kb)|EMCN(+21.43kb)|LINC01216(-120.8kb)	C4orf17(+997.2kb)|DAPP1(+669.3kb)|DDIT4L(+349kb)|DNAJB14(+592.8kb)|EMCN(+21.43kb)|FLJ20021(-808.3kb)|H2AFZ(+589.2kb)|LAMTOR3(+645kb)|LINC01216(-120.8kb)|LOC256880(+587.1kb)|MIR8066(-701.3kb)|MTTP(+915.5kb)|PPP3CA(-483.9kb)|TRMT10A(+975.5kb)	ENSG00000164035.5	32352494_Intraocular pressure_EMCN_rs1501086_Rsq1_3E-10 || 30054594_Intraocular pressure_EMCN_rs1501086_Rsq1_2E-10 || 29785010_Intraocular pressure_EMCN_rs1501086_Rsq1_5E-9 ||	34594039_Serum creatinine levels_rs34601034__or_H2AZ1-DT - EMCN || 34594039_Serum creatinine levels_rs28642089__or_H2AZ1-DT - EMCN || 34594039_Serum uric acid levels_rs6532852__or_H2AZ1-DT - EMCN || 34020725_Cerebral amyloid angiopathy x APOEe4 status interaction in Alzheimer’s disease_rs58143459_LOC101929353_or_H2AZ1-DT - EMCN || 34020725_Cerebral amyloid angiopathy in APOEe4 non-carrier Alzheim…	BLD	BLD, VAS	.	IOP
rs17527016	4	111963719	T	C	-0.0788703	0.0100411	4.0050634692634E-15	0.256149	0	-0.077	0.012	1.6E-10	-0.0440095	0.0120329	0.000254766	-0.0153471	0.00525436	0.00349104	-0.0192099	0.00450617	2.01684862191859E-05	-0.0697068	0.00726603	5.42197362983933E-22	1.93439387774856E-25	FALSE	intergenic	MIR297;FAM241A	PITX2	.	.	.	ELOVL6(+843.9kb)|ENPEP(+479.2kb)|PITX2(+400.4kb)	ENSG00000215961.1	33627673_Glaucoma (primary open-angle)_LYPLA1P2 - _rs17527016_Rsq1_6E-10 || 29235454_Intraocular pressure_LYPLA1P2 - _rs17527016_Rsq1_3E-10	34594039_Atrial fibrillation/atrial flutter_rs4540107__or_PITX2 - LINC01438 || 34594039_Ventricular arrhythmia_rs1906596__or_PITX2 - LINC01438 || 34594039_Medication use (beta blocking agents)_rs2200733__or_PITX2 - LINC01438 || 34594039_Cardiac valvular disease_rs10024267__or_PITX2 - LINC01438 || 34594039_Medication use (antithrombotic agents)_rs1906596__or_PITX2 - LINC01438 || 34594039_Chronic h…		ESC	.	IOP
rs4833323	4	112808032	A	T	-0.0487672	0.00859677	1.40537455621609E-08	0.569589	1	-0.0461	0.0092	5.631E-07	-0.0227014	0.0105914	0.0320824	-0.0340526	0.00462351	1.77013683876578E-13	-0.00267877	0.0039726	0.500113	-0.0232513	0.00560903	3.42355042141119E-05	7.45998738357566E-06	TRUE	intergenic	MIR297;FAM241A	C4orf32	.	.	AP1AR(-344.9kb)|C4orf32(-258.5kb)|TIFA(-388.7kb)	ALPK1(-410.5kb)|ANK2(-931.2kb)|AP1AR(-344.9kb)|C4orf32(-258.5kb)|LARP7(-750.1kb)|MIR302A(-761.3kb)|MIR302B(-761.6kb)|MIR302C(-761.5kb)|MIR302D(-761.1kb)|MIR367(-761kb)|NEUROG2(-626.6kb)|TIFA(-388.7kb)|ZGRF1(-652.5kb)	ENSG00000249815.1		32888494_Lymphocyte percentage of white cells_rs1521478_C4orf32_or_FAM241A || 32888494_Lymphocyte counts_rs4834221_C4orf32_or_FAM241A || 32888494_Neutrophil percentage of white cells_rs35758634_C4orf32_or_FAM241A || 32376654_Adult body size_rs1381010_C4orf32_or_ || 31809533_Optic disc size_rs906568_C4orf32_or_ || 31604244_Multiple sclerosis_rs4834222_C4orf32_or_FAM241A || 30643258_Smoking status …			.	VCDR
rs1354710	4	126386379	A	G	0.0524847	0.00938857	2.26706344647561E-08	0.705448	1	0.0407	0.0099	3.841E-05	0.0600464	0.0115816	2.16457080953E-07	0.0366307	0.00502256	3.02606357797285E-13	0.0056585	0.00431503	0.18974	0.0365049	0.0061145	2.18203296478817E-09	9.79479673873434E-11	TRUE	intronic	FAT4	FAT4	FAT4(0)|=missense	FAT4(0)|MIR2054(-42.03kb)|=missense	FAT4(0)|MIR2054(-42.03kb)|=missense	ANKRD50(+752.5kb)|FAT4(0)|LOC101927087(+906.8kb)|MIR2054(-42.03kb)|=missense	ENSG00000196159.7		33109212_Triglyceride levels in HIV infection_rs4130333_ANKRD50, FAT4_or_ || 32184442_Pelvic organ prolapse_rs7682992_FAT4_or_NA - LINC02379 || 31959993_Vertical cup-disc ratio (adjusted for vertical disc diameter)_rs1857901_FAT4_or_FAT4 || 31959993_Vertical cup-disc ratio (multi-trait analysis)_rs1857901_FAT4_or_FAT4 || 30279531_Eudaimonic well-being_rs2710596_NR_or_FAT4 || 29724592_Memory dysfu…			.	VCDR
rs6855419	4	126921645	T	C	0.0530108	0.00861758	7.67661183880752E-10	0.569657	1	0.0376	0.0092	4.658E-05	0.0462353	0.0106043	1.30041671781E-05	0.0130783	0.00462372	0.00467628	0.0210397	0.00397267	1.18295192525507E-07	0.0151215	0.00563385	0.00725515	0.00369406	TRUE	intergenic	MIR2054;INTU	MIR2054	.	.	.	FAT4(+507.6kb)|MIR2054(+493.2kb)	ENSG00000251649.1	17903303_Subclinical atherosclerosis traits (other)_ - LINC02379_rs1320267_Rsq0.97_7E-6(ABI) ||	30598549_Heel bone mineral density_rs62321667_MIR2054_or_NA - RBM48P1 || 26423011_Lung function in heavy smokers (high FEV1 vs average FEV1)_chr4:127454100_MIR2054, INTU_or_ || 26030696_Airway imaging phenotypes_rs142200419_MIR2054_or_ || 23823483_Metabolite levels_rs4314296_ANKRD50_or_FAT4 - MIR2054 || 19734545_Cognitive performance_rs12639834_FAT4_or_FAT4 - MIR2054 || 19247474_Smoking behavior_…			.	IOP
rs6813846	4	184770923	A	G	-0.057608	0.00934657	7.11341347811207E-10	0.30644	0	-0.0481	0.0097	7.236E-07	-0.0533372	0.011509	3.57981358181E-06	-0.00575432	0.00496798	0.246749	-0.0217568	0.0042666	3.40877661926623E-07	-0.019736	0.00606789	0.00113033	0.000430584	TRUE	intergenic	TRAPPC11;STOX2	STOX2	.	RWDD4(+190.6kb)|STOX2(-55.58kb)|TRAPPC11(+136.2kb)	ENPP6(-238.9kb)|ING2(+337.3kb)|LOC389247(+345.3kb)|RWDD4(+190.6kb)|STOX2(-55.58kb)|TRAPPC11(+136.2kb)	ACSL1(-905.8kb)|CASP3(-777.9kb)|CDKN2AIP(+401.9kb)|CENPU(-844.3kb)|CLDN22(+529kb)|CLDN24(+527.3kb)|DCTD(+932.3kb)|ENPP6(-238.9kb)|FAM92A1P2(+809.7kb)|ING2(+337.3kb)|IRF2(-538kb)|LOC389247(+345.3kb)|LOC728175(-491.3kb)|LOC731424(-993.5kb)|PRIMPOL(-799.8kb)|RWDD4(+190.6kb)|SLED1(-948.5kb)|STOX2(-55.58kb)|TRAPPC11(+136.2kb)|WWC2(+529kb)|WWC2-AS2(+750.6kb)	ENSG00000173320.5		33979322_Ganglion cell inner plexiform layer (GCIPL) thickness_rs66511946_NR_or_STOX2 || 33979322_Retinal nerve fibre layer thickness or ganglion cell inner plexiform layer thickness (MTAG)_rs66511946_NR_or_STOX2 || 33527407_Differentiated thyroid cancer_rs7659026_NR_or_STOX2 || 32450446_Total PHF-tau (SNP x SNP interaction)_rs11888507 x rs4391081_NR x NR_or_No mapped genes x STOX2 - ENPP6 || 310…		BRST, VAS, HRT	.	IOP
rs31916	5	14814883	A	G	0.094253	0.00952253	4.25100283480908E-23	0.719369	0	0.0665	0.0101	5.447E-11	0.10041	0.011795	1.69534095782E-17	0.025529	0.00510511	5.71294137159244E-07	0.0320719	0.00437777	2.36988285360926E-13	0.0658524	0.00619004	1.2200137896814E-26	7.23837500985382E-31	TRUE	intronic	ANKH	ANKH	ANKH(0)	ANKH(0)|FAM105A(+198.6kb)|LOC100130744(+98.24kb)|MIR4637(-11.15kb)|OTULIN(+115kb)	ANKH(0)|FAM105A(+198.6kb)|LOC100130744(+98.24kb)|LOC101929454(-376.9kb)|MIR4637(-11.15kb)|OTULIN(+115kb)|TRIO(+305.4kb)	ANKH(0)|CTD-2350J17.1(-787.4kb)|DNAH5(+870.3kb)|FAM105A(+198.6kb)|FBXL7(-685.4kb)|LOC100130744(+98.24kb)|LOC101929454(-376.9kb)|MIR4637(-11.15kb)|OTULIN(+115kb)|TRIO(+305.4kb)	ENSG00000154122.8	33627673_Glaucoma (primary open-angle)_ANKH_rs31916_Rsq1_8E-19 || 32352494_Intraocular pressure_ANKH_rs31916_Rsq1_4E-10 || 30054594_Intraocular pressure_ANKH_rs31918_Rsq1_1E-12 || 30054594_Glaucoma_ANKH_rs31918_Rsq1_6E-10 || 29785010_Intraocular pressure_ANKH_rs368503_Rsq1_5E-15 || 30054594_Glaucoma_ANKH_rs61394862_Rsq0.95_4E-10 || 31959993_Intraocular pressure_ANKH_rs76325372_Rsq0.99_3E-12 || 31…	34737426_Diabetes mellitus (UKB data field 2443)_rs146886108__or_ANKH || 34594039_Glucose levels_rs146886108__or_ANKH || 34594039_Type 2 diabetes_rs6885132__or_ANKH || 34594039_Hemoglobin A1c levels_rs146886108__or_ANKH || 34226706_Serum phosphate levels_rs146886108__or_ANKH || 34226706_Blood glucose levels_rs146886108__or_ANKH || 34226706_Hemoglobin A1c levels_rs146886108__or_ANKH || 33627673_Gl…		BLD	GTEx2015_v6,Esophagus_Mucosa,ANKH,7.38352812780621e-14	IOP
rs11742611	5	52063679	C	G	0.0524396	0.0086458	1.31686028248284E-09	0.579278	1	0.0447	0.0099	6.425E-06	0.0406523	0.0106669	0.000138363	0.0325675	0.0046402	2.24182035925042E-12	0.00793244	0.00398434	0.0464911	0.0341385	0.00565172	1.48924868092003E-09	6.27657299898865E-11	TRUE	intergenic	LINC02118;ITGA1	PELO	.	ITGA1(-20.46kb)|PELO(-20.09kb)	ITGA1(-20.46kb)|ITGA2(-221.5kb)|LOC257396(-342kb)|MOCS2(-327.8kb)|PELO(-20.09kb)	FST(-712.6kb)|ITGA1(-20.46kb)|ITGA2(-221.5kb)|LOC257396(-342kb)|MOCS2(-327.8kb)|NDUFS4(-792.8kb)|PELO(-20.09kb)	ENSG00000248898.1		34594039_Medication use (drugs used in diabetes)_rs3078994__or_PELO, ITGA1 || 34594039_LDL cholesterol_rs116734477__or_PELO, ITGA1 || 34594039_Total cholesterol levels_rs116734477__or_PELO, ITGA1 || 34226706_High light scatter reticulocyte count_rs202151315__or_PELO, ITGA1 || 33972514_Liver enzyme levels (alkaline phosphatase)_rs1499279_PELO_or_ITGA1 || 32888494_High light scatter reticulocyte pe…		ESDR, FAT, BRST, THYM, BLD, CRVX, SKIN	Westra2013,Whole_Blood,PELO|ITGA1,4.1234002323335557E-35	VCDR
rs158653	5	55578661	A	G	-0.0611912	0.00855405	8.46046840769161E-13	0.523222	0	-0.0466	0.0092	4.731E-07	-0.042901	0.0105255	4.58343950565E-05	-0.0424882	0.0045845	1.90018317965682E-20	-0.000537709	0.00393818	0.891397	-0.0285599	0.00571168	5.74159062256116E-07	6.43879227694804E-08	FALSE	intergenic	ANKRD55;LINC01948	ANKRD55	.	ANKRD55(+49.48kb)|LOC102467147(-175kb)	ANKRD55(+49.48kb)|FLJ31104(+279.2kb)|IL6ST(+287.8kb)|IL31RA(+360kb)|LOC101928448(-228.6kb)|LOC102467147(-175kb)	ANKRD55(+49.48kb)|DDX4(+465.7kb)|DHX29(+975.1kb)|FLJ31104(+279.2kb)|GPBP1(-891.1kb)|IL6ST(+287.8kb)|IL31RA(+360kb)|LOC101928448(-228.6kb)|LOC102467147(-175kb)|MAP3K1(-532.2kb)|MIER3(-636.8kb)|MIR5687(+773.9kb)|PPAP2A(+747.8kb)|RNF138P1(+748.3kb)|SETD9(-626.4kb)|SKIV2L2(+857.3kb)|SLC38A9(+570.5kb)	ENSG00000210678.1	31959993_Vertical cup-disc ratio (adjusted for vertical disc diameter)_PSMC1P4 - RNU6ATAC2P_rs158653_Rsq1_1E-9 || 31959993_Vertical cup-disc ratio (multi-trait analysis)_PSMC1P4 - RNU6ATAC2P_rs158653_Rsq1_2E-13	34594039_Rheumatoid arthritis_rs7731626__or_ANKRD55 || 34594039_Monocyte count_rs28722705__or_ANKRD55 || 34594039_Serum total protein level_rs6873385__or_ANKRD55 || 34127860_Type 1 diabetes_rs10213692_ANKRD55, IL6ST_or_ANKRD55 || 33619380_Body fat percentage and triglycerides (pairwise)_rs459193_ANKRD55-MAP3K1_or_RPL26P19 - C5orf67 || 33619380_Body fat percentage and triglycerides (pairwise)_rs96…		ESDR, LNG, BRST, MUS, BRN, SKIN, GI, VAS	.	VCDR
rs3852139	5	55750914	T	C	0.0511944	0.00869762	3.95603052639533E-09	0.595559	0	0.0491	0.0091	7.753E-08	0.0406819	0.0107182	0.000147289	0.0344541	0.00466774	1.5672019342914E-13	0.00296475	0.00400781	0.459456	0.019456	0.00559858	0.000506968	0.000170106	TRUE	intergenic	ANKRD55;LINC01948	ANKRD55	.	LOC101928448(-56.31kb)|LOC102467147(-2.707kb)	ANKRD55(+221.7kb)|LOC101928448(-56.31kb)|LOC102467147(-2.707kb)|MAP3K1(-360kb)	ANKRD55(+221.7kb)|DDX4(+637.9kb)|FLJ31104(+451.4kb)|GPBP1(-718.9kb)|IL6ST(+460.1kb)|IL31RA(+532.2kb)|LOC101928448(-56.31kb)|LOC102467147(-2.707kb)|MAP3K1(-360kb)|MIER3(-464.5kb)|MIR5687(+946.2kb)|PPAP2A(+920kb)|RNF138P1(+920.5kb)|SETD9(-454.2kb)|SLC38A9(+742.8kb)	ENSG00000265665.1		34594039_Rheumatoid arthritis_rs7731626__or_ANKRD55 || 34594039_Monocyte count_rs28722705__or_ANKRD55 || 34594039_Serum total protein level_rs6873385__or_ANKRD55 || 34127860_Type 1 diabetes_rs10213692_ANKRD55, IL6ST_or_ANKRD55 || 33619380_Body fat percentage and triglycerides (pairwise)_rs459193_ANKRD55-MAP3K1_or_RPL26P19 - C5orf67 || 33619380_Body fat percentage and triglycerides (pairwise)_rs96…		ESDR, PLCNT	GTEx2015_v6,Thyroid,AC008391.1,5.16186595323424e-06	VCDR
rs7710292	5	71741790	T	C	-0.052725	0.00857043	7.65291810972527E-10	0.564786	0	-0.0431	0.0098	1.019E-05	-0.0675188	0.010588	1.80704867652E-10	-0.00982881	0.0046188	0.0333369	-0.021502	0.00396738	5.9700876779689E-08	-0.0430691	0.00551746	6.149190327926E-15	3.3113651716323E-17	TRUE	intronic	ZNF366	ZNF366	ZNF366(0)	LOC102477328(-128.1kb)|LOC102503427(-111.1kb)|MRPS27(+125.7kb)|PTCD2(+86.61kb)|ZNF366(0)	LOC102477328(-128.1kb)|LOC102503427(-111.1kb)|MAP1B(+236.4kb)|MIR4803(+276.4kb)|MRPS27(+125.7kb)|PTCD2(+86.61kb)|TNPO1(-370.6kb)|ZNF366(0)	BDP1(+878.1kb)|CARTPT(+724.9kb)|FCHO2(-510kb)|LOC102477328(-128.1kb)|LOC102503427(-111.1kb)|MAP1B(+236.4kb)|MCCC2(+787.3kb)|MIR4803(+276.4kb)|MIR4804(-432.6kb)|MRPS27(+125.7kb)|PTCD2(+86.61kb)|TMEM171(-674.6kb)|TMEM174(-727.2kb)|TNPO1(-370.6kb)|ZNF366(0)	ENSG00000178175.7		34594039_Mean corpuscular volume_rs141028968__or_ZNF366 || 34594039_LDL cholesterol_rs71628040__or_ZNF366 - LINC02056 || 34594039_Neutrophil count_rs6452474__or_ZNF366 || 34594039_Total cholesterol levels_rs34470922__or_ZNF366 - LINC02056 || 34594039_Monocyte count_rs6452473__or_ZNF366 || 34594039_White blood cell count_rs4703890__or_ZNF366 || 34021172_Waist circumference adjusted for body mass i…		SKIN, GI, ADRL, HRT, MUS, OVRY, SPLN, CRVX, LNG	GTEx2015_v6,Nerve_Tibial,MAP1B,1.77692895658867e-05	IOP
rs17421627	5	87847586	T	G	-0.0934931	0.0162313	8.40896499780681E-09	0.925308	1	-0.0479	0.0189	0.01131	-0.0936131	0.0199706	2.76486975343E-06	-0.0502058	0.00870206	7.9547783570976E-09	-0.0326274	0.00748199	1.295949836566E-05	-0.0377148	0.0105427	0.000369267	0.000117814	TRUE	ncRNA_intronic	LINC00461	LOC645323	LINC00461(0)	LINC00461(0)|LOC102546226(+112.7kb)|MEF2C(-166.5kb)|MIR9-2(-115.1kb)|TMEM161B-AS1(+115.1kb)	LINC00461(0)|LOC102546226(+112.7kb)|MEF2C(-166.5kb)|MEF2C-AS1(-331.6kb)|MIR9-2(-115.1kb)|TMEM161B(+282.9kb)|TMEM161B-AS1(+115.1kb)	LINC00461(0)|LOC102546226(+112.7kb)|MEF2C(-166.5kb)|MEF2C-AS1(-331.6kb)|MIR9-2(-115.1kb)|TMEM161B(+282.9kb)|TMEM161B-AS1(+115.1kb)	ENSG00000245526.2	31798171_Vertical cup-disc ratio_LINC00461_rs115456027_Rsq0.92_2E-10 || 31959993_Vertical cup-disc ratio (multi-trait analysis)_LINC00461_rs17421410_Rsq0.96_1E-8 || 33979322_Ganglion cell inner plexiform layer (GCIPL) thickness_LINC00461_rs17421627_Rsq1_8E-27 || 33979322_Retinal nerve fibre layer thickness or ganglion cell inner plexiform layer thickness (MTAG)_LINC00461_rs17421627_Rsq1_8E-27 || …	34594039_Weight_rs16903285__or_MEF2C-AS2, LINC00461 || 34594039_Body mass index_rs35991856__or_LINC00461 || 34594039_Diastolic blood pressure_rs35991856__or_LINC00461 || 34594039_Body mass index_rs16903285__or_MEF2C-AS2, LINC00461 || 34594039_Type 2 diabetes_rs13162708__or_LINC00461 || 34594039_Hemoglobin A1c levels_rs10042588__or_TMEM161B-AS1 - LINC00461 || 34594039_Mean arterial pressure_rs3599…	BRN	ESDR, ESC, IPSC, BRN	Westra2013,Whole_Blood,MEF2C,2.916112819461719E-8	VCDR
rs73220177	5	108046700	A	G	-0.0899242	0.0164606	4.68160206907003E-08	0.073906	0	-0.1044	0.0202	2.447E-07	-0.123335	0.0205808	2.06380537327E-09	0.00633277	0.00875245	0.469347	-0.0434429	0.00751847	7.55271234462117E-09	-0.0535226	0.0106632	4.3734023682075E-07	4.69099017170195E-08	TRUE	intergenic	FBXL17;LINC01023	FER	.	FER(-36.82kb)|LINC01023(-16.82kb)	FBXL17(+328.9kb)|FER(-36.82kb)|LINC01023(-16.82kb)	FBXL17(+328.9kb)|FER(-36.82kb)|LINC01023(-16.82kb)|MAN2A1(-978.4kb)|PJA2(-623.7kb)	ENSG00000151422.8	32352494_Intraocular pressure_ - LINC01023_rs112020835_Rsq1_3E-8 || 34594039_Height_FER_rs112668446_Rsq0.84_2E-28 || 30578418_Pulse pressure_FER_rs112668446_Rsq0.84_3E-16 || 30054594_Intraocular pressure_ - LINC01023_rs73220177_Rsq1_8E-10 || 29785010_Intraocular pressure_ - LINC01023_rs73220177_Rsq1_2E-11 || 31959993_Intraocular pressure_ - LINC01023_rs73220190_Rsq0.98_4E-9 || 29617998_Intraocula…	34594039_Uterine fibroids_rs5792315__or_FERMT3 || 34594039_Height_rs17140875__or_FERD3L - POLR1F || 34594039_Eosinophil counts_rs58961824__or_FERMT1 || 34594039_Prostate cancer_rs12889169__or_FERMT2 || 34594039_Lymphocyte counts_rs142815441__or_FERMT3 || 34594039_Height_rs112668446__or_FER || 34594039_LDL cholesterol_rs1010759__or_FER1L4 || 34594039_Pulse pressure_rs111439913__or_FER || 34594039_…			GTEx2015_v6,Artery_Aorta,FER,1.3140513197884e-08	IOP
rs3909355	5	120654808	T	C	0.0754233	0.0125899	2.08830485070531E-09	0.126673	1	0.0575	0.0121	2.152E-06	0.0560182	0.0156241	0.000336594	0.0167082	0.00687315	0.01506	0.0227563	0.0059138	0.000119085	0.0296051	0.00824324	0.000343119	0.000108199	TRUE	intergenic	PRR16;LOC102467226	FTMT	.	LOC102467226(-3.436kb)	LOC102467226(-3.436kb)	FTMT(-532.8kb)|LOC100505841(-841.1kb)|LOC102467226(-3.436kb)|LOX(-744.1kb)|PRR16(+631.8kb)|SNCAIP(-993kb)|SRFBP1(-642.8kb)|ZNF474(-810.4kb)	ENSG00000229855.2		34594039_Systolic blood pressure_rs4632824__or_FTMT - SRFBP1 || 34021172_Waist circumference adjusted for body mass index_rs35604819_SRFBP1_or_FTMT - SRFBP1 || 34021172_Waist circumference adjusted for body mass index_rs12153375_SRFBP1_or_FTMT - SRFBP1 || 32438682_Childhood ALL/LBL (acute lymphoblastic leukemia/lymphoblastic lymphoma) treatment-related venous thromboembolism_rs79055704_NR_or_FTMT…			.	IOP
rs13164684	5	129102550	A	G	0.0948246	0.0161116	3.9692506240473E-09	0.0746195	1	0.0546	0.0193	0.004656	0.0923617	0.0199058	3.48506138079E-06	0.0700594	0.00863848	5.05539358385137E-16	0.0157069	0.00748533	0.035874	0.0607418	0.0104649	8.23771003637037E-09	4.60314025674057E-10	FALSE	downstream	MINAR2	ADAMTS19	.	ADAMTS19(+28.17kb)|CHSY3(-138kb)|KIAA1024L(+1.794kb)	ADAMTS19(+28.17kb)|CHSY3(-138kb)|KIAA1024L(+1.794kb)|MIR4460(+369.7kb)	ADAMTS19(+28.17kb)|CHSY3(-138kb)|ISOC1(+652.8kb)|KIAA1024L(+1.794kb)|MIR4460(+369.7kb)|MIR4633(+669.1kb)|SLC27A6(+733.2kb)	ENSG00000251680.1	23823483_Metabolite levels_ADAMTS19_rs10069990_Rsq0.96_2E-6(PC 36:5) || 31959993_Vertical cup-disc ratio (multi-trait analysis)_MIR2 - _rs13164684_Rsq1_8E-10 || 32665545_Cortical surface area (MOSTest)_ADAMTS19_rs152075_Rsq0.89_1E-12 || 30595370_Height_ADAMTS19_rs246242_Rsq0.86_4E-39 || 34021172_Waist circumference adjusted for body mass index_ADAMTS19 - MIR2_rs4836470_Rsq0.98_1E-8 || 34021172_Hi…	34594039_Height_rs3866223__or_ADAMTS19-AS1 || 34021172_Waist circumference adjusted for body mass index_rs4836470_CTC-575N7.1_or_ADAMTS19 - MINAR2 || 34021172_Hip circumference adjusted for BMI_rs6896490_CTC-575N7.1, KIAA1024L_or_MINAR2 || 34021172_Hip circumference adjusted for BMI_rs62399010_ADAMTS19, CTC-575N7.1_or_ADAMTS19 || 34021172_Hip circumference adjusted for BMI_rs32819_ADAMTS19, CTC-5…			GTEx2015_v6,Artery_Tibial,ISOC1,1.92705129134777e-05;GTEx2015_v6,Cells_Transformed_fibroblasts,CHSY3,2.29898920372605e-11;GTEx2015_v6,Testis,CHSY3,1.29828221908178e-07	VCDR
rs6876641	5	133394222	A	G	-0.0864561	0.0139602	5.90190173943195E-10	0.107346	1	-0.0483	0.0138	0.0004729	-0.071869	0.0171379	2.74590083057E-05	-0.0689633	0.00740055	1.17810814730157E-20	-0.0129914	0.00635422	0.0409011	-0.029591	0.0090408	0.00102398	0.00038404	TRUE	intergenic	VDAC1;TCF7	VDAC1	.	C5orf15(+89.82kb)|MIR3661(-167.2kb)|PPP2CA(-137.9kb)|SKP1(-97.86kb)|TCF7(-56.18kb)|VDAC1(+53.4kb)	C5orf15(+89.82kb)|CDKL3(-239.9kb)|CDKN2AIPNL(-343.5kb)|LOC102546229(-370.5kb)|MIR3661(-167.2kb)|PPP2CA(-137.9kb)|SKP1(-97.86kb)|TCF7(-56.18kb)|UBE2B(-312.6kb)|VDAC1(+53.4kb)	C5orf15(+89.82kb)|C5orf24(-787.1kb)|C5orf66(-974.7kb)|C5orf66-AS1(-980.3kb)|CAMLG(-679.9kb)|CATSPER3(-909.4kb)|CDKL3(-239.9kb)|CDKN2AIPNL(-343.5kb)|DDX46(-700.2kb)|FSTL4(+446kb)|HSPA4(+953.5kb)|JADE2(-467.1kb)|LOC101927934(-448kb)|LOC102546229(-370.5kb)|MIR1289-2(+630.8kb)|MIR3661(-167.2kb)|MIR4461(-869.5kb)|PCBD2(-846.6kb)|PITX1(-969.2kb)|PPP2CA(-137.9kb)|SAR1B(-542.6kb)|SEC24A(-590.3kb)|SKP1(-9…	ENSG00000213585.6	29109912_Iris color (L* coordinate)_VDAC1 - TCF7_rs113633047_Rsq0.96_2E-6 || 31959993_Vertical cup-disc ratio (multi-trait analysis)_VDAC1 - TCF7_rs60111777_Rsq0.96_5E-14 ||	34594039_Graves' disease_rs1977710__or_FCRL3 - VDAC1P9 || 34594039_Hypothyroidism_rs244685__or_VDAC1 - TCF7 || 34594039_Serum total protein level_rs62379371__or_VDAC1 - TCF7 || 34594039_Medication use (thyroid preparations)_rs244690__or_VDAC1 - TCF7 || 34234117_Breast cancer (estrogen-receptor negative)_rs5780828__or_KCNK2 - VDAC1P10 || 33691233_smoking initiation in schizophrenia_rs58215884_FCRL…		BRST, MUS, BRN, SKIN, FAT, GI, THYM, CRVX, BONE	.	VCDR
rs2288826	5	147065573	T	C	0.0511088	0.00904668	1.60960927994696E-08	0.664657	0	0.0246	0.0094	0.008916	0.0492578	0.0111359	9.71901221136E-06	0.0174363	0.00485695	0.000330703	0.0192111	0.00416633	4.00656713268772E-06	0.0100264	0.00588937	0.0885258	0.0655204	TRUE	intronic	JAKMIP2	JAKMIP2	JAKMIP2(0)	DPYSL3(+176kb)|JAKMIP2(0)|JAKMIP2-AS1(+24kb)|SCGB3A2(-192.7kb)|SPINK1(-138.6kb)	C5orf46(-206.7kb)|DPYSL3(+176kb)|JAKMIP2(0)|JAKMIP2-AS1(+24kb)|SCGB3A2(-192.7kb)|SPINK1(-138.6kb)|SPINK5(-378kb)|STK32A(+298.2kb)	C5orf46(-206.7kb)|DPYSL3(+176kb)|FBXO38(-697.9kb)|HTR4(-765kb)|JAKMIP2(0)|JAKMIP2-AS1(+24kb)|LOC102546294(-582.3kb)|PPP2R2B(+604.5kb)|PPP2R2B-IT1(+766.5kb)|SCGB3A2(-192.7kb)|SPINK1(-138.6kb)|SPINK5(-378kb)|SPINK6(-516.8kb)|SPINK7(-626.4kb)|SPINK9(-649.5kb)|SPINK13(-582.8kb)|SPINK14(-483.7kb)|STK32A(+298.2kb)	ENSG00000176049.11		33888907_COVID-19 (covid pneumonia vs population)_rs10477338__or_DPYSL3 - JAKMIP2-AS1 || 33610756_tricyclic pyrone compound response (IC50)_rs4583876_JAKMIP2_or_JAKMIP2 - SPINK1 || 33075057_Sleep activity levels_rs188904275_JAKMIP2_or_JAKMIP2 || 32778093_Protein quantitative trait loci (liver)_rs6895952_NR_or_JAKMIP2 || 32778093_Protein quantitative trait loci (liver)_rs866229427_NR_or_JAKMIP2 ||…		ESDR, FAT, STRM, BRN, ADRL, PANC	.	IOP
rs17135357	6	602983	A	C	-0.140523	0.012254	1.91936948137985E-30	0.862813	0	-0.109	0.0125	2.102E-18	-0.142967	0.0149492	1.1387025249E-21	-0.0503075	0.00665408	4.01830539680701E-14	-0.0360898	0.00571719	2.74558024683871E-10	-0.0843924	0.00799068	1.13899269447623E-25	9.82967154760836E-30	TRUE	intronic	EXOC2	EXOC2	EXOC2(0)	EXOC2(0)|HUS1B(-52.96kb)|IRF4(+191.5kb)	DUSP22(+251.6kb)|EXOC2(0)|HUS1B(-52.96kb)|IRF4(+191.5kb)|LOC285768(-358.3kb)|LOC101927691(-265.5kb)	DUSP22(+251.6kb)|EXOC2(0)|FOXF2(-787.1kb)|FOXQ1(-709.7kb)|HUS1B(-52.96kb)|IRF4(+191.5kb)|LINC00266-3(+454.8kb)|LOC285768(-358.3kb)|LOC101927691(-265.5kb)|MIR6720(-787.6kb)	ENSG00000112685.8	34594039_Medication use (antiglaucoma preparations and miotics)_EXOC2_rs113985657_Rsq0.85_1E-10 || 32352494_Intraocular pressure_EXOC2_rs113985657_Rsq0.85_5E-10 || 30054594_Intraocular pressure_EXOC2_rs113985657_Rsq0.85_3E-12 || 30054594_Glaucoma_EXOC2_rs113985657_Rsq0.85_2E-7 || 29785010_Intraocular pressure_EXOC2_rs113985657_Rsq0.85_1E-15 || 29617998_Intraocular pressure_EXOC2_rs113985657_Rsq0.…	34737426_Hair colour (natural, before greying): Blonde (UKB data field 1747_1)_rs187858794__or_IRF4 - EXOC2 || 34737426_Hair colour (natural, before greying): Blonde (UKB data field 1747_1)_rs548867474__or_IRF4 - EXOC2 || 34737426_Hair colour (natural, before greying): Blonde (UKB data field 1747_1)_rs568757492__or_IRF4 - EXOC2 || 34737426_Hair colour (natural, before greying): Blonde (UKB data f…		BLD	.	VCDR
rs2745572	6	1548369	A	G	0.137591	0.00908755	8.74304627601016E-52	0.666476	0	0.1077	0.0097	1.292E-28	0.129362	0.0112386	1.16758201342E-30	0.0327542	0.00485546	1.52126615889462E-11	0.0421087	0.00417197	5.91841235859697E-24	0.0950184	0.00603648	2.5950689971653E-56	1.56701828058073E-65	TRUE	intergenic	FOXF2;FOXCUT	FOXC1	.	FOXC1(-62.31kb)|FOXF2(+152.5kb)|GMDS(-75.66kb)|MIR6720(+157.7kb)	FOXC1(-62.31kb)|FOXF2(+152.5kb)|FOXQ1(+233.4kb)|GMDS(-75.66kb)|MIR6720(+157.7kb)	EXOC2(+855.2kb)|FOXC1(-62.31kb)|FOXF2(+152.5kb)|FOXQ1(+233.4kb)|GMDS(-75.66kb)|GMDS-AS1(-697.6kb)|HUS1B(+891.4kb)|LOC285768(+446.8kb)|LOC101927691(+671.8kb)|MIR6720(+157.7kb)	ENSG00000243439.2	34594039_Glaucoma_RN7SL352P - FOXCUT_rs2745572_Rsq1_4E-19 || 33627673_Glaucoma (primary open-angle)_RN7SL352P - FOXCUT_rs2745572_Rsq1_9E-20 || 33627673_Glaucoma (primary open-angle)_RN7SL352P - FOXCUT_rs2745572_Rsq1_1E-40 || 33627673_Glaucoma (primary open-angle)_RN7SL352P - FOXCUT_rs2745572_Rsq1_1E-12 || 33627673_Glaucoma (high intraocular pressure)_RN7SL352P - FOXCUT_rs2745572_Rsq1_3E-13 || 336…	34737425_Severe insulin-resistant type 2 diabetes_rs112480585_LBX1_or_Metazoa_SRP - PAX2 || 34594039_Weight_rs398038222__or_HIF1AN - Metazoa_SRP || 34594039_Lymphocyte counts_rs59666047__or_BCL2A1 - Metazoa_SRP || 34594039_Body mass index_rs41310284__or_Metazoa_SRP - PAX2 || 34594039_Body mass index_rs34799303__or_Metazoa_SRP - RPL36AP45 || 34594039_Weight_rs5015933__or_GAPVD1 - Metazoa_SRP || 34…		BLD	GTEx2015_v6,Cells_Transformed_fibroblasts,RP11-157J24.2,4.44080043578553e-07;GTEx2015_v6,Esophagus_Mucosa,RP11-157J24.2,9.36948515747222e-06;GTEx2015_v6,Esophagus_Muscularis,RP11-157J24.2,1.25700545526115e-05	IOP
rs3778519	6	1771512	T	C	-0.0869413	0.0095018	5.69399354835366E-20	0.28145	0	-0.0651	0.0101	9.515E-11	-0.0785138	0.0117365	2.23567249685E-11	-0.0239403	0.00509423	2.60820017432838E-06	-0.0325126	0.00437389	1.05891606181837E-13	-0.049035	0.0063195	7.03983166335419E-15	3.87738295210878E-17	TRUE	intronic	GMDS	GMDS	GMDS(0)	FOXC1(+157.4kb)|GMDS(0)	FOXC1(+157.4kb)|FOXF2(+375.7kb)|GMDS(0)|MIR6720(+380.9kb)	C6orf195(-851.5kb)|FOXC1(+157.4kb)|FOXF2(+375.7kb)|FOXQ1(+456.5kb)|GMDS(0)|GMDS-AS1(-474.5kb)|LOC285768(+669.9kb)|LOC101927691(+894.9kb)|MIR6720(+380.9kb)|MYLK4(-892.4kb)|WRNIP1(-994.2kb)	ENSG00000112699.6	30595370_Height_GMDS_rs3778519_Rsq1_8E-14 || 30595370_Lung function (FEV1/FVC)_GMDS_rs3778519_Rsq1_3E-8 || 34594039_Height_GMDS_rs722585_Rsq0.91_8E-9 || 31959993_Intraocular pressure_GMDS_rs722585_Rsq0.91_7E-12 || 31562340_Height_GMDS_rs722585_Rsq0.91_6E-12 || 29785010_Intraocular pressure_GMDS_rs722585_Rsq0.91_1E-13 || 25673412_Hip circumference adjusted for BMI_GMDS_rs722585_Rsq0.91_9E-9(men) |…	34594039_Height_rs722585__or_GMDS || 34594039_Weight_rs9392365__or_GMDS || 34594039_Hemoglobin_rs115986297__or_GMDS || 34594039_Height_rs9405545__or_GMDS || 34594039_Hematocrit_rs115986297__or_GMDS || 34594039_Mean arterial pressure_rs61517033__or_FOXC1 - GMDS || 34594039_Red blood cell count_rs115986297__or_GMDS || 34594039_Serum creatinine levels_rs1772976__or_GMDS-DT || 34594039_Pulse pressure…		LNG, FAT, STRM, BRST, BLD, BRN, SKIN, GI, THYM, PANC, MUS, VAS, BONE	.	IOP
rs56226194	6	1963754	T	C	0.144829	0.0124314	2.28760463466382E-31	0.865983	0	0.1156	0.0128	1.701E-19	0.145248	0.0155682	1.06040929605E-20	0.0528332	0.00673102	4.18690409472556E-15	0.0464874	0.00577381	8.18339980350971E-16	0.100854	0.00818183	1.27448163548253E-35	2.34427859828943E-41	TRUE	intronic	GMDS	GMDS	GMDS(0)	GMDS(0)	FOXC1(+349.6kb)|GMDS(0)|GMDS-AS1(-282.2kb)	C6orf195(-659.2kb)|FOXC1(+349.6kb)|FOXF2(+567.9kb)|FOXQ1(+648.8kb)|GMDS(0)|GMDS-AS1(-282.2kb)|LOC285768(+862.2kb)|LOC101927730(-920.5kb)|MIR4645(-890.5kb)|MIR6720(+573.1kb)|MYLK4(-700.1kb)|SERPINB1(-868.8kb)|SERPINB6(-984.6kb)|SERPINB9(-923.7kb)|SERPINB9P1(-891.1kb)|WRNIP1(-801.9kb)	ENSG00000112699.6	25173105_Glaucoma (primary open-angle)_GMDS_rs11969985_Rsq0.94_8E-10 || 33627673_Glaucoma (primary open-angle)_GMDS_rs12664587_Rsq0.96_1E-9 || 31959993_Vertical cup-disc ratio (adjusted for vertical disc diameter)_GMDS_rs2761235_Rsq0.97_2E-10 || 31959993_Vertical cup-disc ratio (multi-trait analysis)_GMDS_rs56031192_Rsq0.99_6E-13 || 31809533_Optic disc size_GMDS_rs62391624_Rsq0.86_9E-10 || 336276…	34594039_Height_rs722585__or_GMDS || 34594039_Weight_rs9392365__or_GMDS || 34594039_Hemoglobin_rs115986297__or_GMDS || 34594039_Height_rs9405545__or_GMDS || 34594039_Hematocrit_rs115986297__or_GMDS || 34594039_Mean arterial pressure_rs61517033__or_FOXC1 - GMDS || 34594039_Red blood cell count_rs115986297__or_GMDS || 34594039_Serum creatinine levels_rs1772976__or_GMDS-DT || 34594039_Pulse pressure…			.	VCDR
rs407238	6	29806901	C	G	-0.061102	0.0088521	5.10810170256209E-12	0.398171	0	-0.068	0.0097	2.714E-12	-0.0399794	0.0107511	0.000200292	-0.00288128	0.00467699	0.537859	-0.0180938	0.00401815	6.69961768946233E-06	-0.0274434	0.00567149	1.27581076469069E-06	1.62996474417665E-07	TRUE	intergenic	ZNRD1ASP;HCP5B	HLA-G	.	HCG4(+46.05kb)|HCG4B(-85.47kb)|HCG8(-173kb)|HCG9(-136kb)|HLA-A(-103.3kb)|HLA-F(+111.8kb)|HLA-F-AS1(+90.08kb)|HLA-G(+8.002kb)|HLA-H(-48.64kb)|HLA-J(-166.8kb)|IFITM4P(+87.98kb)|LOC554223(+41.32kb)|MOG(+166.8kb)|ZFP57(+162kb)|ZNRD1-AS1(-161.9kb)	GABBR1(+205.9kb)|HCG4(+46.05kb)|HCG4B(-85.47kb)|HCG8(-173kb)|HCG9(-136kb)|HCG17(-394.9kb)|HLA-A(-103.3kb)|HLA-F(+111.8kb)|HLA-F-AS1(+90.08kb)|HLA-G(+8.002kb)|HLA-H(-48.64kb)|HLA-J(-166.8kb)|IFITM4P(+87.98kb)|LINC01015(+305.6kb)|LOC554223(+41.32kb)|MAS1L(+351.2kb)|MOG(+166.8kb)|OR2H1(+374.8kb)|OR2H2(+250.2kb)|OR10C1(+398.1kb)|PPP1R11(-228kb)|RNF39(-231.1kb)|SNORD32B(+256.8kb)|TRIM10(-312.8kb)|TRIM…	ABCF1(-732.3kb)|ATAT1(-787.7kb)|C6orf100(+894.6kb)|C6orf136(-807.9kb)|DHX16(-814kb)|FLOT1(-888.6kb)|GABBR1(+205.9kb)|GNL1(-702.3kb)|HCG4(+46.05kb)|HCG4B(-85.47kb)|HCG8(-173kb)|HCG9(-136kb)|HCG14(+941.8kb)|HCG17(-394.9kb)|HCG18(-448.3kb)|HLA-A(-103.3kb)|HLA-E(-650.3kb)|HLA-F(+111.8kb)|HLA-F-AS1(+90.08kb)|HLA-G(+8.002kb)|HLA-H(-48.64kb)|HLA-J(-166.8kb)|HLA-L(-420.4kb)|IER3(-904.1kb)|IFITM4P(+87.98k…	ENSG00000204632.7	34021172_Waist-to-hip ratio adjusted for BMI_HLA-G - HCP5B_rs407238_Rsq1_4E-9 || 34021172_Hip circumference adjusted for BMI_HLA-G - HCP5B_rs407238_Rsq1_7E-12 || 34021172_Waist-hip index_HLA-G - HCP5B_rs407238_Rsq1_2E-8 || 33627673_Glaucoma (primary open-angle)_HLA-G - HCP5B_rs407238_Rsq1_4E-6	34290314_Non-melanoma skin cancer_rs9258593__or_HLA-G - HCP5B || 34021172_Waist-hip index_rs2517827_MICF_or_HLA-G - HCP5B || 34021172_Waist-to-hip ratio adjusted for BMI_rs2517827_MICF_or_HLA-G - HCP5B || 34021172_Waist-to-hip ratio adjusted for BMI_chr6:29809382_HLA-G_or_ || 34021172_Waist-to-hip ratio adjusted for BMI_rs407238_HLA-G_or_HLA-G - HCP5B || 34021172_Hip index_rs1611182_MICG_or_MICG …			GTEx2015_v6,Adipose_Subcutaneous,HCG4P5,3.36062478064179e-28;GTEx2015_v6,Adipose_Subcutaneous,HLA-A,1.63572853310846e-14;GTEx2015_v6,Adipose_Subcutaneous,HLA-G,6.07318872137809e-06;GTEx2015_v6,Adipose_Subcutaneous,HLA-H,7.73748257925859e-15;GTEx2015_v6,Adipose_Subcutaneous,HLA-J,2.53874795381654e-23;GTEx2015_v6,Adipose_Subcutaneous,HLA-K,1.64836832564601e-05;GTEx2015_v6,Adipose_Visceral_Omentum,H…	IOP
rs2261033	6	31603591	A	G	-0.0494386	0.00866722	1.1697095668278E-08	0.572526	1	-0.0504	0.0094	8.62E-08	-0.0465143	0.0105985	1.13998086576E-05	-0.00269967	0.00462779	0.55965	-0.0144681	0.00397598	0.000273831	-0.0258644	0.0055153	2.74902102617119E-06	3.980127925586E-07	TRUE	intronic	PRRC2A	PRRC2A	PRRC2A(0)	ABHD16A(-51.13kb)|AIF1(+18.79kb)|APOM(-16.6kb)|ATP6V1G2(+88.97kb)|ATP6V1G2-DDX39B(+88.97kb)|BAG6(-3.213kb)|C6orf25(-87.53kb)|C6orf47(-22.48kb)|C6orf48(-199.1kb)|CLIC1(-94.77kb)|CSNK2B(-30.06kb)|DDAH2(-91.22kb)|DDX39B(+93.34kb)|GPANK1(-25.41kb)|HCG26(+163.4kb)|HCP5(+170kb)|HSPA1A(-179.7kb)|HSPA1B(-191.9kb)|HSPA1L(-173.8kb)|LSM2(-161.6kb)|LST1(+46.9kb)|LTA(+61.49kb)|LTB(+53.39kb)|LY6G5B(-35.14kb)|L…	ABHD16A(-51.13kb)|AIF1(+18.79kb)|APOM(-16.6kb)|ATP6V1G2(+88.97kb)|ATP6V1G2-DDX39B(+88.97kb)|BAG6(-3.213kb)|C2(-262kb)|C4A(-346.2kb)|C4B(-346.2kb)|C4B_2(-346.2kb)|C6orf25(-87.53kb)|C6orf47(-22.48kb)|C6orf48(-199.1kb)|CFB(-310.1kb)|CLIC1(-94.77kb)|CSNK2B(-30.06kb)|CYP21A1P(-369.8kb)|CYP21A2(-369.8kb)|DDAH2(-91.22kb)|DDX39B(+93.34kb)|DXO(-334kb)|EHMT2(-243.9kb)|GPANK1(-25.41kb)|HCG26(+163.4kb)|HCP5(…	ABHD16A(-51.13kb)|AGER(-545.2kb)|AGPAT1(-532.4kb)|AIF1(+18.79kb)|APOM(-16.6kb)|ATAT1(+989kb)|ATF6B(-479.5kb)|ATP6V1G2(+88.97kb)|ATP6V1G2-DDX39B(+88.97kb)|BAG6(-3.213kb)|BTNL2(-758.9kb)|C2(-262kb)|C4A(-346.2kb)|C4B(-346.2kb)|C4B_2(-346.2kb)|C6orf10(-656.9kb)|C6orf15(+523.3kb)|C6orf25(-87.53kb)|C6orf47(-22.48kb)|C6orf48(-199.1kb)|C6orf136(+982.6kb)|CCHCR1(+477.6kb)|CDSN(+515.3kb)|CFB(-310.1kb)|CLIC…	ENSG00000204469.8	34021172_A body shape index_PRRC2A, PRRC2A, PRRC2A, PRRC2A, PRRC2A, PRRC2A, PRRC2A_rs2261033_Rsq1_2E-12 || 34021172_Waist-hip index_PRRC2A, PRRC2A, PRRC2A, PRRC2A, PRRC2A, PRRC2A, PRRC2A_rs2261033_Rsq1_2E-10 || 34021172_Waist-to-hip ratio adjusted for BMI_PRRC2A, PRRC2A, PRRC2A, PRRC2A, PRRC2A, PRRC2A, PRRC2A_rs2261033_Rsq1_2E-12 || 34021172_Hip circumference adjusted for BMI_PRRC2A, PRRC2A, PRRC…	34741163_Irritable bowel syndrome_rs2736155_NR_or_PRRC2A, PRRC2A, PRRC2A, PRRC2A, PRRC2A, PRRC2A, PRRC2A || 34594039_Gamma glutamyl transpeptidase_rs3130623__or_PRRC2A, PRRC2A, PRRC2A, PRRC2A, PRRC2A, PRRC2A, PRRC2A || 34594039_Chronic glomerulonephritis_rs3115665__or_PRRC2A, PRRC2A, PRRC2A, PRRC2A, PRRC2A, PRRC2A, PRRC2A || 34211149_Age at first birth_rs34137317_PRRC2A_or_PRRC2A, PRRC2A, PRRC2A,…		SKIN, LIV	GTEx2015_v6,Adipose_Subcutaneous,ATF6B,5.94225584627874e-06;GTEx2015_v6,Adipose_Subcutaneous,HLA-C,7.1903628501379e-06;GTEx2015_v6,Adipose_Subcutaneous,XXbac-BPG300A18.13,6.68010395929602e-07;GTEx2015_v6,Artery_Aorta,HLA-B,1.08234243651323e-08;GTEx2015_v6,Artery_Aorta,HLA-C,4.30506053826875e-07;GTEx2015_v6,Artery_Aorta,XXbac-BPG300A18.13,1.15243542855692e-07;GTEx2015_v6,Artery_Tibial,BAG6,6.66303…	IOP
rs10947614	6	36573822	C	G	0.0810901	0.0102032	1.90305476856219E-15	0.218239	0	0.0846	0.0104	4.441E-16	0.0265282	0.0126182	0.0355208	0.053738	0.00553462	2.74905735479852E-22	-0.0075139	0.00476205	0.114595	0.0649912	0.00662056	1.54435202508925E-22	4.46462031712376E-26	TRUE	downstream	SRSF3	SRSF3	#NAME?	CDKN1A(-70.41kb)|CPNE5(-134.7kb)|KCTD20(+114.9kb)|MIR3925(-16.39kb)|PANDAR(-67.58kb)|PXT1(+163.2kb)|RAB44(-91.8kb)|SRSF3(+1.578kb)|STK38(+58.58kb)|=missense	BRPF3(+373.3kb)|C6orf89(-265.8kb)|C6orf222(+269.2kb)|CDKN1A(-70.41kb)|CPNE5(-134.7kb)|ETV7(+218.2kb)|FGD2(-399.6kb)|KCTD20(+114.9kb)|MIR3925(-16.39kb)|MTCH1(-362.1kb)|PANDAR(-67.58kb)|PI16(-342.2kb)|PNPLA1(+297.4kb)|PPIL1(-248.8kb)|PXT1(+163.2kb)|RAB44(-91.8kb)|SRSF3(+1.578kb)|STK38(+58.58kb)|=missense	ARMC12(+857.1kb)|BRPF3(+373.3kb)|C6orf89(-265.8kb)|C6orf222(+269.2kb)|CCDC167(-876.9kb)|CDKN1A(-70.41kb)|CLPS(+808.7kb)|CLPSL1(+818kb)|CLPSL2(+826.5kb)|CMTR1(-827.1kb)|CPNE5(-134.7kb)|ETV7(+218.2kb)|FGD2(-399.6kb)|FKBP5(+877.5kb)|KCTD20(+114.9kb)|LHFPL5(+782kb)|LOC285847(+869.1kb)|MAPK13(+461.5kb)|MAPK14(+494.8kb)|MIR3925(-16.39kb)|MIR4462(-949.3kb)|MIR5690(+941.3kb)|MTCH1(-362.1kb)|PANDAR(-67.58…	ENSG00000164530.8	31959993_Vertical cup-disc ratio (adjusted for vertical disc diameter)_SRSF3 - MIR3925_rs12211825_Rsq0.98_4E-12 || 31959993_Vertical cup-disc ratio (multi-trait analysis)_STK38 - SRSF3_rs72852338_Rsq1_8E-13 || 32888494_Hematocrit_MIR3925 - RNU1-88P_rs73410251_Rsq0.8_8E-13 || 33627673_Glaucoma (primary open-angle)_SRSF3_rs7344_Rsq1_8E-8 || 33627673_Glaucoma (primary open-angle)_SRSF3_rs7344_Rsq1_2…	34594039_Cholelithiasis_rs12547281__or_SRSF3P2 - GAPDHP30 || 34594039_Glaucoma_rs9380582__or_STK38 - SRSF3 || 34594039_Mean corpuscular volume_rs115753515__or_BMS1P19 - SRSF3P6 || 34594039_Platelet count_rs76496105__or_BMS1P19 - SRSF3P6 || 34021172_Hip circumference adjusted for BMI_rs10832963_SPTY2D1_or_SPTY2D1 - SRSF3P1 || 33888907_COVID-19 (covid vs negative)_rs13406957__or_SRSF3P4 - RPS21P2 |…			GTEx2015_v6,Nerve_Tibial,KCTD20,1.53052211409115e-11;GTEx2015_v6,Skin_Not_Sun_Exposed_Suprapubic,KCTD20,5.04433921865227e-08;GTEx2015_v6,Skin_Sun_Exposed_Lower_leg,KCTD20,3.28652574933093e-09;GTEx2015_v6,Thyroid,KCTD20,9.02857866009265e-07;GTEx2015_v6,Whole_Blood,ETV7,1.51586127931728e-08;Lappalainen2013,Lymphoblastoid_EUR_exonlevel,ENSG00000112078.9_36446898_36447000,1.70177997951031e-08;Lappala…	VCDR
rs2815114	6	39185605	A	G	-0.0566959	0.00867777	6.42658412309875E-11	0.426645	1	-0.0488	0.0092	1.047E-07				-0.0087932	0.00463074	0.0575806	-0.0219767	0.00397697	3.27643657650054E-08	-0.0413569	0.00577378	7.52453957009449E-13	9.01711885108509E-15	TRUE	intronic	KCNK5	KCNK5	KCNK5(0)	DNAH8(+187kb)|GLP1R(+130.1kb)|KCNK5(0)|KCNK16(-96.87kb)|KCNK17(-81.17kb)|KIF6(-117.3kb)|SAYSD1(+102.7kb)	DNAH8(+187kb)|GLP1R(+130.1kb)|KCNK5(0)|KCNK16(-96.87kb)|KCNK17(-81.17kb)|KIF6(-117.3kb)|LOC100131047(+264.7kb)|SAYSD1(+102.7kb)	BTBD9(+577.7kb)|DAAM2(-574.6kb)|DNAH8(+187kb)|GLO1(+514.7kb)|GLP1R(+130.1kb)|KCNK5(0)|KCNK16(-96.87kb)|KCNK17(-81.17kb)|KIF6(-117.3kb)|LOC100131047(+264.7kb)|MOCS1(-686.4kb)|SAYSD1(+102.7kb)	ENSG00000164626.8	32352494_Intraocular pressure_KCNK5_rs2815114_Rsq1_2E-8	34594039_Urolithiasis_rs1544935__or_SAYSD1 - KCNK5 || 34594039_Myocardial infarction_rs1155347__or_SAYSD1 - KCNK5 || 34594039_Urolithiasis_rs62398607__or_SAYSD1 - KCNK5 || 34594039_Hemoglobin_rs12211281__or_SAYSD1 - KCNK5 || 34594039_Hematocrit_rs12211281__or_SAYSD1 - KCNK5 || 34594039_Red blood cell count_rs55856036__or_SAYSD1 - KCNK5 || 34594039_Serum creatinine levels_rs1155347__or_SAYSD1 - KC…	GI	ESC, ESDR, IPSC, BLD, FAT, LIV, GI, ADRL, LNG, PLCNT, THYM, OVRY, PANC, SPLN	Westra2013,Whole_Blood,C6orf64,0.0010626198340652137	IOP
rs1755056	6	45522660	A	C	-0.0517651	0.00903198	9.96559802512085E-09	0.348074	0	-0.0228	0.0107	0.03379	-0.0682594	0.0110866	7.41753552265E-10	-0.0111172	0.00480652	0.0207255	-0.0316692	0.00412916	1.72489526017855E-14	-0.0341944	0.00598346	1.04308679767821E-08	6.05968826178041E-10	TRUE	intergenic	RUNX2;CLIC5	RUNX2	.	RUNX2(+3.841kb)|SUPT3H(+176.9kb)	CLIC5(-343.5kb)|MIR586(+357.2kb)|RUNX2(+3.841kb)|SUPT3H(+176.9kb)	CLIC5(-343.5kb)|CYP39A1(-994.7kb)|ENPP4(-575kb)|ENPP5(-604.3kb)|MIR586(+357.2kb)|RCAN2(-665.8kb)|RUNX2(+3.841kb)|SUPT3H(+176.9kb)	ENSG00000124813.16	32528159_Central corneal thickness_RUNX2_rs13191376_Rsq0.93_1E-16 || 29760442_Central corneal thickness_RUNX2_rs13191376_Rsq0.93_2E-8 || 32352494_Intraocular pressure_RUNX2_rs1755056_Rsq1_1E-9 || 30054594_Intraocular pressure_RUNX2_rs1755056_Rsq1_3E-10 || 29785010_Intraocular pressure_RUNX2_rs1755056_Rsq1_2E-11	34594039_Eosinophil counts_rs6458448__or_RUNX2 || 34450027_Osteoarthritis (with total hip replacement)_rs17288390__or_RUNX2 || 34098431_Relative brain age_rs2677110_RUNX2_or_RUNX2 || 33593615_Nose morphology_rs12208924_NR_or_RUNX2, SUPT3H || 33109212_LDL cholesterol levels in HIV infection_rs10948250_RUNX2, CLIC5_or_RUNX2 - NA || 32888494_Eosinophil counts_rs9349322_RUNX2_or_RUNX2 - NA || 3288849…		FAT, STRM, BLD, MUS, SKIN, KID, LNG, CRVX, BRN, BONE	.	IOP
rs2027275	6	45934153	A	T	-0.0616706	0.00884941	3.19443103090076E-12	0.366091	0	-0.0486	0.0098	7.538E-07	-0.0570336	0.0109411	1.86003797106E-07	-0.00383115	0.00475782	0.420685	-0.0225238	0.00408309	3.46101319395275E-08	-0.0320256	0.00574427	2.38344793220865E-08	1.5863194230321E-09	TRUE	intronic	CLIC5	CLIC5	CLIC5(0)	CLIC5(0)|ENPP4(-163.5kb)|ENPP5(-192.8kb)	CLIC5(0)|ENPP4(-163.5kb)|ENPP5(-192.8kb)|RCAN2(-254.3kb)	ANKRD66(-780.5kb)|CLIC5(0)|CYP39A1(-583.2kb)|ENPP4(-163.5kb)|ENPP5(-192.8kb)|GPR116(-886.1kb)|LOC101926962(-937.1kb)|MEP1A(-826.9kb)|MIR586(+768.6kb)|PLA2G7(-737.9kb)|RCAN2(-254.3kb)|RUNX2(+415.3kb)|SLC25A27(-686.5kb)|SUPT3H(+588.4kb)|TDRD6(-721.5kb)	ENSG00000112782.10		33817668_Unilateral cleft lip and palate_rs12201489_NR_or_CLIC5 || 33109212_LDL cholesterol levels in HIV infection_rs10948250_RUNX2, CLIC5_or_RUNX2 - NA || 32888494_Platelet distribution width_rs7754915_RP1-8B1.4, ENPP4_or_CLIC5 - ENPP4 || 32238385_Gout (normal type)_rs76952758_RUNX2, CLIC5_or_RUNX2 - NA || 32077919_Coronary artery disease in type 1 diabetes_rs138181578_LOC107986519, CLIC5_or_RU…		ESDR, ESC, FAT, STRM, BRST, MUS, HRT, PLCNT, BRN, BONE	GTEx2015_v6,Nerve_Tibial,CLIC5,1.63664023439531e-09	IOP
rs2206277	6	50798526	T	C	0.0919405	0.0109685	5.19300808602462E-17	0.178484	0	0.0632	0.011	8.487E-09	0.0804931	0.0136042	3.28326667431E-09	0.030234	0.00599402	4.55847470944585E-07	0.0247077	0.00513676	1.50946398056793E-06	0.0473325	0.00703021	2.01827700085672E-11	4.17521612667874E-13	TRUE	intronic	TFAP2B	TFAP2B	TFAP2B(0)	TFAP2B(0)|TFAP2D(+57.78kb)	TFAP2B(0)|TFAP2D(+57.78kb)	CRISP1(+953.7kb)|DEFB110(+808.8kb)|DEFB112(+782.2kb)|DEFB113(+861.2kb)|DEFB114(+866.7kb)|DEFB133(+881.4kb)|PKHD1(-681.6kb)|TFAP2B(0)|TFAP2D(+57.78kb)	ENSG00000008196.7	34594039_Blood urea nitrogen levels_TFAP2B_rs2076308_Rsq0.99_2E-16 || 33045005_Childhood body mass index_TFAP2B_rs2076308_Rsq0.99_2E-12 || 31504550_Childhood obesity_TFAP2B_rs2206277_Rsq1_3E-8(EA) || 31217584_Body mass index_TFAP2B_rs2206277_Rsq1_3E-6 || 30239722_Body mass index_TFAP2B_rs2206277_Rsq1_2E-83 || 30239722_Body mass index_TFAP2B_rs2206277_Rsq1_2E-83 || 28892062_Body mass index_TFAP2B_…	34594039_Urolithiasis_rs62405419__or_TFAP2B || 34594039_Blood urea nitrogen levels_rs2076308__or_TFAP2B || 34594039_Blood urea nitrogen levels_rs3798519__or_TFAP2B || 34594039_Urolithiasis_rs3798519__or_TFAP2B || 34594039_Body mass index_rs3798519__or_TFAP2B || 34594039_Weight_rs3798519__or_TFAP2B || 34594039_Body mass index_rs2206271__or_TFAP2D - TFAP2B || 34594039_Weight_rs2206271__or_TFAP2D - …		ESDR, BRST	GTEx2015_v6,Lung,TFAP2B,4.80613990649713e-07;Hao2012,Lung,TFAP2B,1.08E-07;Hao2012,Lung,TFAP2B,2.59E-13;Westra2013,Whole_Blood,TFAP2B,6.733658112334864E-4	VCDR
rs17752199	6	51406848	A	G	0.1759	0.0141765	2.36950980070458E-35	0.899232	0	0.1618	0.015	5.284E-27				0.0186406	0.0076141	0.0143584	0.0612471	0.00653431	7.04017372049E-21	0.130984	0.00930468	2.40684707232868E-46	6.9429164258717E-54	TRUE	intergenic	TFAP2B;PKHD1	PKHD1	.	PKHD1(-73.3kb)	PKHD1(-73.3kb)	EFHC1(-878.1kb)|IL17A(-644.3kb)|IL17F(-694.6kb)|MCM3(-722kb)|MIR133B(-606.9kb)|MIR206(-602.3kb)|PAQR8(-820.1kb)|PKHD1(-73.3kb)|TFAP2B(+591.5kb)|TFAP2D(+666.1kb)|TRAM2(-955.4kb)	ENSG00000228689.1	32352494_Intraocular pressure_ - PKHD1_rs17752199_Rsq1_5E-18 || 30054594_Intraocular pressure_ - PKHD1_rs17752199_Rsq1_1E-13 || 30054594_Glaucoma_ - PKHD1_rs17752199_Rsq1_4E-7 || 29891935_Glaucoma (primary open-angle)_ - PKHD1_rs17752199_Rsq1_5E-9 || 29785010_Intraocular pressure_ - PKHD1_rs17752199_Rsq1_2E-14 || 33627673_Glaucoma (primary open-angle)_ - PKHD1_rs2491422_Rsq0.87_3E-13 || 34594039_…	34594039_Glaucoma_rs2495850__or_FTH1P5 - PKHD1 || 34594039_Diastolic blood pressure_rs1114348__or_PKHD1 || 34594039_Mean arterial pressure_rs1114348__or_PKHD1 || 34594039_Serum total protein level_rs1581717__or_PKHD1 || 34226706_Creatinine levels_rs45517932__or_PKHD1 || 34226706_Cystatin C levels_rs45517932__or_PKHD1 || 34226706_Gamma glutamyl transferase levels_rs137852944__or_PKHD1 || 33980691_…		ESDR, BRST, SKIN	.	IOP
rs1896970	6	51880791	T	C	0.0530092	0.00883841	2.00254200225214E-09	0.632209	0	0.0538	0.0092	4.241E-09	0.0424167	0.0109307	0.00010423	0.00178321	0.00474826	0.707251	0.0134288	0.00407912	0.000994456	0.0479627	0.00575628	7.01697668765246E-17	1.79206323198876E-19	TRUE	intronic	PKHD1	PKHD1	PKHD1(0)	IL17A(-170.4kb)|MIR133B(-132.9kb)|MIR206(-128.4kb)|PKHD1(0)	IL17A(-170.4kb)|IL17F(-220.7kb)|MCM3(-248kb)|MIR133B(-132.9kb)|MIR206(-128.4kb)|PAQR8(-346.1kb)|PKHD1(0)	EFHC1(-404.2kb)|GSTA1(-775.4kb)|GSTA2(-734.1kb)|GSTA3(-880.6kb)|GSTA4(-962kb)|GSTA5(-815.7kb)|GSTA7P(-723.5kb)|ICK(-985.3kb)|IL17A(-170.4kb)|IL17F(-220.7kb)|LOC730101(-648.4kb)|MCM3(-248kb)|MIR133B(-132.9kb)|MIR206(-128.4kb)|PAQR8(-346.1kb)|PKHD1(0)|TMEM14A(-655.1kb)|TRAM2(-481.4kb)|TRAM2-AS1(-561.2kb)	ENSG00000170927.10		34594039_Glaucoma_rs2495850__or_FTH1P5 - PKHD1 || 34594039_Diastolic blood pressure_rs1114348__or_PKHD1 || 34594039_Mean arterial pressure_rs1114348__or_PKHD1 || 34594039_Serum total protein level_rs1581717__or_PKHD1 || 34226706_Creatinine levels_rs45517932__or_PKHD1 || 34226706_Cystatin C levels_rs45517932__or_PKHD1 || 34226706_Gamma glutamyl transferase levels_rs137852944__or_PKHD1 || 33980691_…		BLD	.	IOP
rs3012536	6	74688523	C	G	-0.0481328	0.00860705	2.2414086049487E-08	0.575669	1	-0.0281	0.0091	0.002046	-0.0566647	0.0106112	9.28974716933E-08	-0.0132774	0.00463223	0.00415276	-0.0194398	0.00397977	1.03617731580348E-06	-0.0318586	0.0056443	1.68938310506332E-08	1.06249127926774E-09	TRUE	intergenic	CD109;LOC101928516	CD109	.	CD109(+150.5kb)|LOC101928516(-90.64kb)	CD109(+150.5kb)|LOC101928489(+282.7kb)|LOC101928516(-90.64kb)|SLC17A5(+324.8kb)	C6orf147(+668.4kb)|CD109(+150.5kb)|DDX43(+561.2kb)|DPPA5(+624.5kb)|EEF1A1(+457.8kb)|KCNQ5(+780kb)|KCNQ5-AS1(+835.3kb)|KHDC1(+668.6kb)|KHDC1L(+753.3kb)|KHDC3L(+614.6kb)|LOC101928489(+282.7kb)|LOC101928516(-90.64kb)|MB21D1(+526.5kb)|MTO1(+477.3kb)|OOEP(+609kb)|SLC17A5(+324.8kb)	ENSG00000223786.1		34594039_Angina pectoris_rs79717953__or_SLC17A5 - CD109 || 34594039_Myocardial infarction_rs56171536__or_CD109 || 34594039_Calcium levels_rs7769064__or_CD109 || 34594039_Uterine fibroids_rs6903575__or_CD109 || 34594039_Myocardial infarction_rs79717953__or_SLC17A5 - CD109 || 34226706_Heel bone mineral density T score_rs766189794__or_CD109 || 33887147_Calcium levels_rs4263551_NR_or_CD109 || 3365426…		FAT	.	IOP
rs9320840	6	122058724	A	G	-0.0873406	0.0134123	7.41687718964577E-11	0.11609	1	-0.0392	0.0129	0.002315	-0.0608315	0.0164542	0.000218141	-0.0512835	0.00710346	5.21748717041795E-13	-0.0170421	0.00614039	0.00551311	-0.0397873	0.00887628	6.72619581604408E-06	1.12630548396744E-06	TRUE	intergenic	GJA1;HSF2	GJA1	.	.	GJA1(+287.8kb)	GJA1(+287.8kb)|HSF2(-662kb)|PKIB(-734.3kb)|SERINC1(-705.8kb)|TBC1D32(+403.1kb)	ENSG00000222659.1		34634379_Major depressive disorder_rs116723099__or_OR2U2P - OR14J1 || 34634379_Major depressive disorder or stress-related disorder_rs13201681__or_RNU2-45P - ZSCAN23 || 34634379_Major depressive disorder or stress-related disorder_rs144447022__or_OR2U2P - OR14J1 || 34594039_Atrial fibrillation/atrial flutter_rs144361223__or_LBX1-AS1 - RNU2-43P || 34594039_Height_rs539894989__or_RNU2-40P - IFITM3P…		BLD	.	VCDR
rs928010	6	122570110	A	G	0.0513108	0.00866247	3.15454830091785E-09	0.407024	0	0.0415	0.0092	7.044E-06	0.0246836	0.0106649	0.0206418	0.0269853	0.00465986	6.9964977623353E-09	0.00370798	0.00400376	0.354381	0.0177429	0.00562358	0.00161302	0.000649841	TRUE	intergenic	GJA1;HSF2	HSF2	.	HSF2(-150.6kb)|SERINC1(-194.4kb)	HSF2(-150.6kb)|PKIB(-223kb)|SERINC1(-194.4kb)	CLVS2(-747kb)|FABP7(-530.5kb)|GJA1(+799.2kb)|HSF2(-150.6kb)|PKIB(-223kb)|SERINC1(-194.4kb)|SMPDL3A(-540.1kb)|TBC1D32(+914.5kb)|TRDN(-967.4kb)	ENSG00000199932.1		34594039_Atrial fibrillation/atrial flutter_rs868155__or_HMGB3P18 - RNU1-18P || 34594039_White blood cell count_rs74392007__or_RNU1-18P - HSF2 || 34594039_Mean corpuscular hemoglobin_rs162375__or_LINC00313 - HSF2BP || 34594039_Pulse pressure_rs9372668__or_HMGB3P18 - RNU1-18P || 34594039_Mean corpuscular volume_rs59177757__or_HSF2BP || 32888493_Lymphocyte counts_rs6926219_NR_or_HSF2 || 32888493_Me…			GTEx2015_v6,Adipose_Subcutaneous,HSF2,1.70415597794411e-06;GTEx2015_v6,Whole_Blood,HSF2,1.13129958224672e-06;Lappalainen2013,Lymphoblastoid_EUR_exonlevel,ENSG00000025156.7_122753070_122754264,5.84122410394223e-06;Westra2013,Whole_Blood,HSF2,2.6975855237360676E-5	VCDR
rs2811680	6	134377218	A	C	0.0562871	0.00854882	4.57356186974507E-11	0.493618	0	0.0529	0.0095	2.485E-08	0.0526937	0.0105044	5.26653870679E-07	0.00689188	0.00458018	0.132397	0.0189343	0.00393425	1.48919311733403E-06	0.0346712	0.00969624	0.000349849	0.000110663	TRUE	intergenic	SLC2A12;HMGA1P7	SLC2A12	.	EYA4-AS1(+167.1kb)|HMGA1P7(-57.89kb)|SGK1(-113.2kb)|SLC2A12(+3.429kb)|TBPL1(+68.58kb)|TCF21(+160.5kb)	EYA4-AS1(+167.1kb)|HMGA1P7(-57.89kb)|LINC01010(-381.6kb)|LINC01312(+202.1kb)|SGK1(-113.2kb)|SLC2A12(+3.429kb)|TBPL1(+68.58kb)|TCF21(+160.5kb)	ALDH8A1(-861.3kb)|EYA4(+524kb)|EYA4-AS1(+167.1kb)|HBS1L(-904.3kb)|HMGA1P7(-57.89kb)|LINC00326(+949.5kb)|LINC01010(-381.6kb)|LINC01312(+202.1kb)|MIR3662(-923.3kb)|SGK1(-113.2kb)|SLC2A12(+3.429kb)|TBPL1(+68.58kb)|TCF21(+160.5kb)	ENSG00000146411.5	29212778_Coronary artery disease_SLC2A12_rs965652_Rsq0.93_1E-7	34046847_Femur bone mineral density x serum urate levels interaction_rs79734498_SLC2A12_or_ || 31586183_High chromosomal aberration frequency (chromosome type)_rs2254235_SLC2A12_or_SLC2A12 || 30804560_FEV1_rs2627237_SLC2A12_or_SLC2A12 || 30804560_Lung function (FVC)_rs2627237_SLC2A12_or_SLC2A12 || 30019117_Adolescent idiopathic scoliosis_rs9483645_NR_or_SLC2A12 - HMGA1P7 || 29455858_Systolic bloo…	ESC	ESC, ESDR, IPSC, FAT, BRST, BRN	GTEx2015_v6,Artery_Aorta,SLC2A12,1.9839524580903e-06;GTEx2015_v6,Artery_Tibial,SLC2A12,2.94299709324205e-13;GTEx2015_v6,Brain_Cerebellum,SLC2A12,7.30081133175766e-06;GTEx2015_v6,Muscle_Skeletal,SLC2A12,3.6435877811414e-13	IOP
rs9494457	6	136474794	A	T	-0.0996414	0.00882728	1.50597897232627E-29	0.381345	0	-0.0913	0.0097	5.767E-21	-0.0908138	0.0108764	6.85059494333E-17	-0.0132123	0.00471679	0.00509246	-0.0338272	0.00404962	6.64439307032007E-17	-0.0731137	0.00579737	1.18750167243094E-36	1.46551693557639E-42	TRUE	intronic	PDE7B	PDE7B	PDE7B(0)	BCLAF1(-103.2kb)|MAP7(-188.6kb)|MTFR2(-77.37kb)|PDE7B(0)	BCLAF1(-103.2kb)|MAP7(-188.6kb)|MTFR2(-77.37kb)|PDE7B(0)	AHI1(+655.9kb)|BCLAF1(-103.2kb)|IL20RA(-846.3kb)|IL22RA2(-990.2kb)|LINC00271(+462.8kb)|MAP3K5(-403.4kb)|MAP7(-188.6kb)|MTFR2(-77.37kb)|MYB(+934.5kb)|NHEG1(-828.5kb)|PDE7B(0)|PEX7(-668.9kb)|SLC35D3(-768.6kb)	ENSG00000237596.1	29891935_Glaucoma (primary open-angle)_PDE7B_rs3757155_Rsq0.87_1E-14 || 33627673_Glaucoma (primary open-angle)_PDE7B_rs4612174_Rsq0.91_2E-29 || 33627673_Glaucoma (primary open-angle)_PDE7B_rs4612174_Rsq0.91_4E-9 || 29617998_Intraocular pressure_PDE7B_rs4896199_Rsq0.96_6E-13 || 33627673_Glaucoma (primary open-angle)_PDE7B_rs7748159_Rsq0.96_4E-8 || 32352494_Intraocular pressure_PDE7B_rs9494457_Rsq1…	34594039_Calcium levels_rs397687711__or_PDE7B || 34594039_Height_rs9376164__or_PDE7B || 34594039_Medication use (thyroid preparations)_rs11154825__or_LINC00271 - PDE7B || 33627673_Glaucoma (primary open-angle)_rs4612174_PDE7B_or_PDE7B || 33627673_Glaucoma (primary open-angle)_rs7748159_PDE7B_or_PDE7B || 33547071_Facial morphology (brow ridge protrusion 1)_rs4896190__or_PDE7B || 33547071_Facial mo…		BRN, HRT, LNG, MUS	Westra2013,Whole_Blood,MAP7,0.0031145505762924324	IOP
rs9364973	6	158975716	T	C	-0.0673182	0.00949605	1.35010741776929E-12	0.285459	0	-0.055	0.0101	5.473E-08	-0.0698447	0.011732	2.62744898294E-09	-0.00765137	0.00507036	0.131289	-0.0250649	0.00435524	8.65833989898484E-09	-0.0315601	0.0060884	2.0645945352958E-07	1.95849782429548E-08	TRUE	intronic	TMEM181	TMEM181	TMEM181(0)	DYNLT1(-81.79kb)|MIR7161(-55.02kb)|SYTL3(-95.33kb)|TMEM181(0)|TULP4(+42.86kb)	C6orf99(-333.9kb)|DYNLT1(-81.79kb)|EZR(-211.1kb)|EZR-AS1(-263.3kb)|GTF2H5(+355.3kb)|MIR3918(-210kb)|MIR7161(-55.02kb)|OSTCP1(-286.4kb)|SERAC1(+386.4kb)|SYTL3(-95.33kb)|TMEM181(0)|TULP4(+42.86kb)	C6orf99(-333.9kb)|DYNLT1(-81.79kb)|EZR(-211.1kb)|EZR-AS1(-263.3kb)|FNDC1(-614.7kb)|GTF2H5(+355.3kb)|MIR3918(-210kb)|MIR7161(-55.02kb)|OSTCP1(-286.4kb)|RSPH3(-422.5kb)|SERAC1(+386.4kb)|SNX9(+609.6kb)|SYNJ2(+455.5kb)|SYNJ2-IT1(+552.3kb)|SYTL3(-95.33kb)|TAGAP(-479.8kb)|TMEM181(0)|TULP4(+42.86kb)|ZDHHC14(+880.7kb)	ENSG00000146433.8	31959993_Intraocular pressure_TMEM181_rs4709210_Rsq0.97_1E-6 || 31959993_Glaucoma_TMEM181_rs4709210_Rsq0.97_7E-6 || 29891935_Glaucoma (primary open-angle)_TMEM181_rs4709212_Rsq1_8E-9 || 29785010_Intraocular pressure_TMEM181_rs9364973_Rsq1_7E-10	32778093_Protein quantitative trait loci (liver)_rs4708796_NR_or_TMEM181 || 32572223_Gut microbiota (bacterial taxa, hurdle binary method)_rs80065224_TMEM181_or_CACYBPP3 - TMEM181 || 31959993_Intraocular pressure_rs4709210_TMEM181_or_TMEM181 || 31959993_Glaucoma_rs4709210_TMEM181_or_TMEM181 || 30595370_Height_rs117395088__or_CACYBPP3 - TMEM181 || 29891935_Glaucoma (primary open-angle)_rs4709212_T…	LIV	ESDR, BLD, SKIN, OVRY, GI, VAS	GTEx2015_v6,Artery_Aorta,DYNLT1,1.71414649446572e-06;Westra2013,Whole_Blood,DYNLT1,2.43927229475003E-59	IOP
rs2935072	6	170460912	T	C	0.0920489	0.0130287	1.60499044074582E-12	0.123083	0	0.0826	0.0127	7.97E-11	0.119855	0.0157132	2.39075791772E-14	0.0128286	0.00697357	0.0658268	0.0301197	0.00598713	4.88582281653631E-07	0.0604637	0.00810479	1.22159656086541E-13	1.0820275985784E-15	TRUE	intergenic	LINC00574;LOC102724511	LOC154449	.	DLL1(-130.4kb)|FAM120B(-138.9kb)|FLJ38122(-120.6kb)|LOC154449(-102.5kb)|MIR4644(-178.9kb)	C6orf120(+354.5kb)|DLL1(-130.4kb)|ERMARD(+279.2kb)|FAM120B(-138.9kb)|FLJ38122(-120.6kb)|LINC00242(+262kb)|LINC00574(+257.9kb)|LOC154449(-102.5kb)|MIR4644(-178.9kb)|PHF10(+336.8kb)|PSMB1(-383.3kb)|TCTE3(+309.3kb)|WDR27(+358.8kb)	C6orf120(+354.5kb)|DLL1(-130.4kb)|ERMARD(+279.2kb)|FAM120B(-138.9kb)|FLJ38122(-120.6kb)|LINC00242(+262kb)|LINC00574(+257.9kb)|LOC154449(-102.5kb)|MIR4644(-178.9kb)|PDCD2(-423.7kb)|PHF10(+336.8kb)|PSMB1(-383.3kb)|TBP(-402.5kb)|TCTE3(+309.3kb)|THBS2(+806.7kb)|WDR27(+358.8kb)	ENSG00000232197.1	33627673_Glaucoma (primary open-angle)_ - RPL12P23_rs2935057_Rsq0.96_1E-6 || 32888493_Lymphocyte counts_ - RPL12P23_rs2935057_Rsq0.96_8E-12 || 30054594_Glaucoma_ - RPL12P23_rs2935057_Rsq0.96_8E-10 || 31959993_Intraocular pressure_ - RPL12P23_rs2935072_Rsq1_6E-9 || 31959993_Glaucoma_ - RPL12P23_rs2935072_Rsq1_2E-9 || 29785010_Intraocular pressure_ - RPL12P23_rs59020521_Rsq0.97_5E-14 ||	31959993_Intraocular pressure_rs2935072_LOC154449_or_NA - RPL12P23 || 31959993_Glaucoma_rs2935072_LOC154449_or_NA - RPL12P23 || 30054594_Intraocular pressure_rs3013274_LOC154449_or_RNU6-293P - RPL12P23 || 30054594_Glaucoma_rs3013274_LOC154449_or_RNU6-293P - RPL12P23 || 29892016_Prostate cancer (early onset)_rs138004030_LOC154449_or_NA - RPL12P23 || 25338677_Interferon alpha levels in systemic lup…		BRST, BLD, SKIN, LIV, GI	GTEx2015_v6,Artery_Tibial,RP11-302L19.3,6.96849932959292e-07	IOP
rs12699251	7	11679113	A	G	-0.0699429	0.00867462	7.44861621389299E-16	0.56193	0	-0.0772	0.0095	4.193E-16	-0.0657405	0.0106281	6.19019671899E-10	-0.00919524	0.00461587	0.046361	-0.019567	0.00396446	7.99068516793739E-07	-0.0464286	0.00572709	5.50506246912894E-16	1.9826094358095E-18	TRUE	intronic	THSD7A	THSD7A	THSD7A(0)	THSD7A(0)	THSD7A(0)	NDUFA4(+699.3kb)|PHF14(+469.9kb)|SCIN(-931.1kb)|THSD7A(0)|TMEM106B(-571.7kb)|VWDE(-691.4kb)	ENSG00000005108.9	33627673_Glaucoma (primary open-angle)_THSD7A_rs12699251_Rsq1_5E-12 || 33627673_Glaucoma (primary open-angle)_THSD7A_rs12699251_Rsq1_3E-8 || 30054594_Glaucoma_THSD7A_rs12699251_Rsq1_4E-12	34594039_Aspartate aminotransferase levels_rs3807865__or_THSD7A - TMEM106B || 34594039_Glaucoma_rs2526099__or_THSD7A || 34624637_Age related hearing loss-related regional glucose metabolism (Cochlear nucleus)_rs2189639__or_THSD7A || 34002096_Bipolar I disorder_rs113779084_NR_or_THSD7A || 34002096_Bipolar disorder_rs113779084_THSD7A_or_THSD7A || 33627673_Glaucoma (primary open-angle)_rs12699251_TH…			.	IOP
rs10281102	7	28243473	A	G	0.075571	0.0136334	2.97200145845319E-08	0.887568	0	0.0648	0.0133	1.018E-06	0.0843126	0.0167682	4.953363435E-07	0.0183486	0.00725452	0.0114301	0.0275379	0.0062266	9.751353144146E-06	0.0255431	0.00881821	0.00367529	0.00168424	TRUE	ncRNA_intronic	JAZF1-AS1	LOC100128081	JAZF1-AS1(0)	CREB5(-95.47kb)|JAZF1(+23.04kb)|JAZF1-AS1(0)	CREB5(-95.47kb)|JAZF1(+23.04kb)|JAZF1-AS1(0)|TAX1BP1(+374.1kb)	CHN2(-990.6kb)|CPVL(-791.8kb)|CREB5(-95.47kb)|EVX1(+957.3kb)|HIBADH(+540.9kb)|HOTTIP(+996.6kb)|JAZF1(+23.04kb)|JAZF1-AS1(0)|LOC100506497(-776.1kb)|TAX1BP1(+374.1kb)|TRIL(-749.5kb)	ENSG00000234336.1	26192919_Crohn's disease_JAZF1_rs10276381_Rsq0.9_7E-10(EA) || 23603761_Juvenile idiopathic arthritis (oligoarticular or rheumatoid factor-negative polyarticular)_JAZF1_rs73300638_Rsq0.81_1E-7(additive model) ||	34594039_Hematocrit_rs78630959__or_JAZF1-AS1 || 34046847_Heel bone mineral density x serum urate levels interaction_rs55775039_JAZF1-AS1_or_ || 34021172_Waist circumference adjusted for body mass index_rs565317_JAZF1-AS1_or_JAZF1-AS1 || 34021172_Waist circumference adjusted for body mass index_rs849327_JAZF1-AS1_or_JAZF1-AS1 || 34021172_Waist-hip index_rs849327_JAZF1-AS1_or_JAZF1-AS1 || 33972514_…			GTEx2015_v6,Artery_Aorta,JAZF1-AS1,5.88381979369359e-10;GTEx2015_v6,Artery_Tibial,JAZF1-AS1,8.75588428499454e-14;GTEx2015_v6,Brain_Anterior_cingulate_cortex_BA24,JAZF1-AS1,1.59177560273178e-11;GTEx2015_v6,Brain_Caudate_basal_ganglia,JAZF1-AS1,5.76182729984548e-10;GTEx2015_v6,Brain_Cerebellar_Hemisphere,JAZF1-AS1,1.01693105571768e-11;GTEx2015_v6,Brain_Cerebellum,JAZF1-AS1,2.15232610898733e-18;GTEx…	IOP
rs1544557	7	33508930	A	G	0.0565148	0.00918659	7.65718262739912E-10	0.314343	0	0.0432	0.0099	1.335E-05	0.0573467	0.0112672	3.58614422829E-07	0.00185294	0.00493079	0.707073	0.0251263	0.00423684	3.02146665391681E-09	0.0433353	0.00592808	3.00164224152557E-13	3.08747643296515E-15	TRUE	intronic	BBS9	BBS9	BBS9(0)	BBS9(0)	BBS9(0)|RP9(+359.9kb)	AVL9(+885.2kb)|BBS9(0)|BMPER(-435.6kb)|DPY19L1P1(+750.2kb)|FKBP9(+462.4kb)|KBTBD2(+577.5kb)|LINC00997(+706.4kb)|LSM5(+974.1kb)|MIR550A2(+736.2kb)|MIR550B2(+736.2kb)|NPSR1-AS1(-877.2kb)|NT5C3A(+406.5kb)|RP9(+359.9kb)|RP9P(+526.1kb)|ZNRF2P1(+739.3kb)	ENSG00000122507.16		33723403_Left–right brain asymmetry_rs6947352_BBS9_or_BBS9 || 32665545_Subcortical volume (MOSTest)_rs13313639_BBS9_or_LINC00907 - RIT2 || 32665545_Cortical surface area (MOSTest)_rs10225173_TNS1_or_BBS9 || 32665545_Brain morphology (MOSTest)_rs9768604_BBS9_or_BBS9 || 32665545_Brain morphology (min-P)_rs10228486_C2orf73_or_BBS9 || 32665545_Cortical surface area (min-P)_rs10228486_AL162431.1, STX6…			.	IOP
rs7787132	7	35947885	A	G	0.0863548	0.0138112	4.0392330339034E-10	0.886918	0	0.0887	0.0172	2.452E-07	0.0858202	0.0168087	3.2956460014E-07	0.0180565	0.00723981	0.0126289	0.0269437	0.00621096	1.43722264345362E-05	0.0594726	0.00950838	3.0637260462442E-10	9.94358661339536E-12	TRUE	intergenic	SEPTIN7;LOC101928618	SEPT7	.	LOC100506725(+188.6kb)|LOC101928618(-187kb)|SEPT7(+1.17kb)	EEPD1(-245kb)|HERPUD2(+213.1kb)|LOC100506725(+188.6kb)|LOC101928618(-187kb)|SEPT7(+1.17kb)	ANLN(-481.5kb)|AOAH(-604.7kb)|AOAH-IT1(-689.6kb)|DPY19L1(+870.2kb)|DPY19L2P1(+722.1kb)|EEPD1(-245kb)|ELMO1(-944.6kb)|HERPUD2(+213.1kb)|KIAA0895(-415.9kb)|LOC401324(+531.8kb)|LOC100506725(+188.6kb)|LOC101928618(-187kb)|SEPT7(+1.17kb)|TBX20(+654.2kb)	ENSG00000122545.12		34002017_Lung cancer prognosis in former smokers_rs1143149_SEPT7_or_SEPTIN7 || 33627673_Glaucoma (primary open-angle)_rs6957752_SEPT7, LOC101928618_or_SEPTIN7 - RNU6-1085P || 28107422_Fibrinogen levels_rs2710804_SEPT7, EEPD1_or_SEPTIN7P3 - MARK2P13 || 27126917_Night sleep phenotypes_rs79209880_ADCY1, SEPT7P2, IGFBP1, IGFBP3_or_ADCY1 || 26503763_Subjective response to lithium treatment in bipolar …		ESC, ESDR, IPSC, FAT, BRST, STRM, BRN, SKIN, HRT, MUS, THYM	GTEx2015_v6,Artery_Tibial,RP11-379H18.1,1.76507001459969e-06;GTEx2015_v6,Esophagus_Muscularis,RP11-379H18.1,3.10632878151211e-06;GTEx2015_v6,Heart_Left_Ventricle,RP11-379H18.1,1.87802417111073e-06	IOP
rs10248136	7	39077397	T	C	0.0626953	0.0085264	1.93696981193451E-13	0.518367	0	0.0584	0.0095	7.737E-10	0.0481102	0.0105106	4.71012813055E-06	0.00745203	0.0045829	0.103939	0.0189368	0.00393659	1.50587903912211E-06	0.0430673	0.0055284	6.58562336274519E-15	3.58713335650169E-17	TRUE	intronic	POU6F2	POU6F2	POU6F2(0)	POU6F2(0)|VPS41(+128.6kb)	FAM183B(+350.7kb)|POU6F2(0)|POU6F2-AS1(-366.8kb)|VPS41(+128.6kb)	AMPH(+406.2kb)|CDK13(-912.6kb)|FAM183B(+350.7kb)|LINC00265(-695.8kb)|POU6F2(0)|POU6F2-AS1(-366.8kb)|RALA(-585.8kb)|STARD3NL(+807.1kb)|TARP(+764.1kb)|TRG-AS1(+659.2kb)|VPS41(+128.6kb)|YAE1D1(-528.6kb)	ENSG00000106536.13	33627673_Glaucoma (primary open-angle)_POU6F2_rs10248136_Rsq1_6E-11 ||	34594039_Body mass index_rs3839694__or_POU6F2 || 33980691_Metabolic biomarkers (multivariate analysis)_rs4549685__or_POU6F2 || 33980691_Body fat percentage_rs4549685__or_POU6F2 || 33692100_Eye color_rs17171519_POU6F2_or_POU6F2 || 33627673_Glaucoma (primary open-angle)_rs10248136_POU6F2_or_POU6F2 || 33462484_Apolipoprotein A1 levels_rs62453447_NR_or_POU6F2 || 33287642_Caffeine consumption from tea…			.	IOP
rs327718	7	80839653	A	G	-0.0743968	0.00871427	1.37343076318664E-17	0.419327	0	-0.0662	0.01	3.802E-11	-0.0823624	0.0107714	2.06715607842E-14	-0.0144094	0.00464209	0.00190868	-0.0298561	0.00398616	6.89125175860802E-14	-0.0429054	0.00979999	1.17486395950547E-05	2.15354691415306E-06	TRUE	intergenic	SEMA3C;LOC105369146	SEMA3C	.	.	SEMA3C(+291kb)	CACNA2D1(-739.8kb)|CD36(+531.1kb)|GNAI1(+990.9kb)|GNAT3(+698.4kb)|HGF(-491.8kb)|LOC101927269(+835.9kb)|LOC101927356(-798.8kb)|SEMA3C(+291kb)	ENSG00000237896.2	29235454_Intraocular pressure__rs1509922_Rsq0.92_6E-12 || 29891935_Glaucoma (primary open-angle)__rs327636_Rsq0.9_7E-9 || 31959993_Intraocular pressure__rs327712_Rsq0.98_4E-11 || 31959993_Glaucoma__rs327712_Rsq0.98_3E-8 || 29617998_Intraocular pressure__rs327712_Rsq0.98_6E-15 || 32352494_Intraocular pressure__rs327716_Rsq1_7E-11 || 30054594_Intraocular pressure__rs327716_Rsq1_4E-11 || 30054594_Gl…	34594039_Mean corpuscular hemoglobin concentration_rs146045456__or_CD36 - SEMA3C || 34594039_Hemoglobin_rs181616813__or_CD36 - SEMA3C || 34594039_Red blood cell count_rs181616813__or_CD36 - SEMA3C || 34021172_Waist-to-hip ratio adjusted for BMI_rs10262428_SEMA3C_or_SEMA3C - NA || 34021172_Waist-to-hip ratio adjusted for BMI_rs917191_SEMA3C_or_SEMA3C - NA || 34021172_Waist-to-hip ratio adjusted fo…	FAT	ESDR, FAT, STRM, MUS, SKIN, GI, LNG, BLD, BRN, BONE	.	IOP
rs4577906	7	82955177	C	G	-0.0531243	0.00860759	6.75179597015966E-10	0.58739	0	-0.0579	0.0091	2.327E-10	-0.0536711	0.0106499	4.66539543726E-07	0.000599665	0.00464912	0.89737	-0.0174219	0.00399543	1.29791355077275E-05	-0.0208327	0.00556066	0.000180354	5.13247979453589E-05	TRUE	intergenic	PCLO;SEMA3E	SEMA3E	.	PCLO(+163kb)|SEMA3E(-38.04kb)	MIR7976(-291.5kb)|PCLO(+163kb)|SEMA3E(-38.04kb)	CACNA2D1(+882.1kb)|MIR7976(-291.5kb)|PCLO(+163kb)|SEMA3A(-632.5kb)|SEMA3E(-38.04kb)	ENSG00000235503.2	30718901_Depression_ - SEMA3E_rs16887442_Rsq0.96_1E-11 || 30643256_Life satisfaction_ - SEMA3E_rs62460794_Rsq0.96_1E-8 || 30643256_Positive affect_ - SEMA3E_rs7789405_Rsq0.95_1E-9 || 30643256_Neuroticism_ - SEMA3E_rs7789405_Rsq0.95_8E-10 || 30643256_Well-being spectrum (multivariate analysis)_ - SEMA3E_rs7789405_Rsq0.95_1E-9 || 30643256_Depressive symptoms_ - SEMA3E_rs7789405_Rsq0.95_8E-10 ||	34594039_Retinitis pigmentosa_rs960850955__or_SEMA3E || 33830181_High myopia_rs74699460_NR_or_SEMA3E || 32450446_Total PHF-tau (SNP x SNP interaction)_rs10407348 x rs2722961_NR x NR_or_No mapped genes x N/A - SEMA3E || 32231276_Neuroticism_rs73167875_NR_or_NA - SEMA3E || 31530798_Lateral ventricle temporal horn volume_rs10246409_SEMA3E_or_SEMA3E || 31311600_Alanine aminotransferase levels in non-…			.	IOP
rs302118	7	83275626	C	G	0.0527103	0.00896033	4.03796317109985E-09	0.345771	0	0.0589	0.0096	9.6E-10	0.0357266	0.0110134	0.00117895	0.0110334	0.00481389	0.0219057	0.00550646	0.00413559	0.183031	0.0388987	0.00597162	7.88263910828908E-11	2.04363462355862E-12	FALSE	intronic	SEMA3E	SEMA3E	SEMA3E(0)	MIR7976(+28.89kb)|SEMA3E(0)	MIR7976(+28.89kb)|SEMA3A(-312kb)|SEMA3E(0)	LOC101927378(-886.2kb)|MIR7976(+28.89kb)|PCLO(+483.4kb)|SEMA3A(-312kb)|SEMA3E(0)	ENSG00000170381.8	29875488_Blood protein levels_SEMA3E - RAD23BP2_rs109467_Rsq0.85_2E-99(Semaphorin-3E, SEMA3E.5363.51.3) || 28240269_Blood protein levels_SEMA3E_rs536299_Rsq0.94_2E-26(Semaphorin-3E) ||	34594039_Retinitis pigmentosa_rs960850955__or_SEMA3E || 33830181_High myopia_rs74699460_NR_or_SEMA3E || 32450446_Total PHF-tau (SNP x SNP interaction)_rs10407348 x rs2722961_NR x NR_or_No mapped genes x N/A - SEMA3E || 32231276_Neuroticism_rs73167875_NR_or_NA - SEMA3E || 31530798_Lateral ventricle temporal horn volume_rs10246409_SEMA3E_or_SEMA3E || 31311600_Alanine aminotransferase levels in non-…	ESDR, VAS, BRN, PANC	ESC, IPSC, SKIN	GTEx2015_v6,Adipose_Subcutaneous,SEMA3E,1.94811901430947e-08;GTEx2015_v6,Breast_Mammary_Tissue,SEMA3E,2.72574817182393e-07;GTEx2015_v6,Cells_Transformed_fibroblasts,SEMA3E,3.09161682548233e-06;GTEx2015_v6,Esophagus_Gastroesophageal_Junction,SEMA3E,4.57761774194983e-07;GTEx2015_v6,Esophagus_Mucosa,SEMA3E,1.75775748055352e-05;GTEx2015_v6,Esophagus_Muscularis,SEMA3E,4.21680954128289e-09;GTEx2015_v6,…	VCDR
rs497536	7	103387998	A	C	-0.0701613	0.0117203	2.1468033977019E-09	0.842422	0	-0.0571	0.0132	1.527E-05	-0.0709674	0.0142704	6.59031164876E-07	-0.0184994	0.0062542	0.00309724	-0.0242604	0.00539864	6.9961111781051E-06	-0.0325613	0.0075733	1.81677700194473E-05	3.57366386183944E-06	TRUE	intronic	RELN	RELN	RELN(0)	RELN(0)	LOC101927870(+233.5kb)|ORC5(-378.8kb)|PSMC2(+378.2kb)|RELN(0)|SLC26A5(+301.4kb)	ARMC10(+647.8kb)|DNAJC2(+402.7kb)|DPY19L2P2(+467.1kb)|FAM185A(+938.3kb)|FBXL13(+672.7kb)|LHFPL3(-581.1kb)|LOC101927870(+233.5kb)|LRRC17(+802.4kb)|NAPEPLD(+598.4kb)|ORC5(-378.8kb)|PMPCB(+432.9kb)|PSMC2(+378.2kb)|RELN(0)|RPL19P12(+605.1kb)|SLC26A5(+301.4kb)	ENSG00000189056.9		34594039_Body mass index_rs39330__or_RELN || 34594039_Weight_rs36078773__or_RELN || 33980691_Metabolic biomarkers (multivariate analysis)_rs12375196__or_RELN || 33980691_Body fat percentage_rs12375196__or_RELN || 33824429_LDL levels x SSRI levels (escitalopram or citalopram) interaction in schizophrenia or bipolar disorder_rs71582886_RELN_or_RELN || 33106475_Response to antidepressants (non-treat…			GTEx2015_v6,Heart_Left_Ventricle,RELN,3.13019033620704e-09	IOP
rs12667675	7	103624813	A	G	0.0678029	0.0121154	2.18798177000893E-08	0.857998	0	0.0716	0.0123	6.621E-09	0.06101	0.0152094	6.03765671192E-05	0.0139963	0.00653386	0.0321842	0.0177238	0.00563517	0.00165967	0.0318439	0.00784341	4.64152110131221E-05	1.06225844295076E-05	TRUE	intronic	RELN	RELN	RELN(0)	ORC5(-142kb)|RELN(0)	LHFPL3(-344.3kb)|ORC5(-142kb)|RELN(0)	ARMC10(+884.6kb)|DNAJC2(+639.5kb)|DPY19L2P2(+703.9kb)|FBXL13(+909.5kb)|LHFPL3(-344.3kb)|LHFPL3-AS1(-812.1kb)|LHFPL3-AS2(-910.3kb)|LINC01004(-997.4kb)|LOC101927870(+470.4kb)|NAPEPLD(+835.2kb)|ORC5(-142kb)|PMPCB(+669.7kb)|PSMC2(+615kb)|RELN(0)|RPL19P12(+842kb)|SLC26A5(+538.2kb)	ENSG00000189056.9	19010793_Multiple sclerosis (age of onset)_RELN_rs17157903_Rsq0.84_3E-6	34594039_Body mass index_rs39330__or_RELN || 34594039_Weight_rs36078773__or_RELN || 33980691_Metabolic biomarkers (multivariate analysis)_rs12375196__or_RELN || 33980691_Body fat percentage_rs12375196__or_RELN || 33824429_LDL levels x SSRI levels (escitalopram or citalopram) interaction in schizophrenia or bipolar disorder_rs71582886_RELN_or_RELN || 33106475_Response to antidepressants (non-treat…		LIV	.	IOP
rs2896175	7	115811436	A	C	0.09302	0.00876171	2.49352763555746E-26	0.614632	0	0.0776	0.0097	1.202E-15	0.0950756	0.0108319	1.67388088556E-18	0.018302	0.00470526	0.000100368	0.0379743	0.00404158	5.67306453091645E-21	0.0618789	0.00570181	1.4954365837221E-27	6.23847912675732E-32	TRUE	intergenic	TFEC;TES	TES	.	TES(-39.11kb)|TFEC(+140.6kb)	CAV1(-353.4kb)|CAV2(-328.2kb)|TES(-39.11kb)|TFEC(+140.6kb)	CAPZA2(-691.1kb)|CAV1(-353.4kb)|CAV2(-328.2kb)|MET(-501kb)|MIR6132(-848.8kb)|ST7(-781.9kb)|ST7-AS1(-781.1kb)|ST7-AS2(-900.7kb)|ST7-OT4(-782.5kb)|TES(-39.11kb)|TFEC(+140.6kb)	ENSG00000105967.11	34594039_Glaucoma_TFEC - TES_rs11764793_Rsq0.95_1E-8 || 31959993_Intraocular pressure_TFEC - TES_rs2896175_Rsq1_3E-17 || 31959993_Glaucoma_TFEC - TES_rs2896175_Rsq1_8E-7 || 29785010_Intraocular pressure_TFEC - TES_rs2896175_Rsq1_1E-16 || 29235454_Intraocular pressure_TFEC - TES_rs6968419_Rsq0.96_2E-20 ||	34594039_Glaucoma_rs11764793__or_TFEC - TES || 34454985_Atopic dermatitis_rs183884396_NR_or_TESPA1 || 34046847_Heel bone mineral density x serum urate levels interaction_rs34298819_TFEC_or_ || 34099189_Schizophrenia, bipolar disorder or major depressive disorder x sex interaction_rs1965523_TFEC, TES_or_TFEC || 34099189_Schizophrenia, bipolar disorder or major depressive disorder_rs1965523_TFEC, T…		SKIN, BLD, BRST, BONE	Westra2013,Whole_Blood,TES,2.7059139110230793E-75;Westra2013,Whole_Blood,TES,3.3290203906303076E-6	IOP
rs10233003	7	116143662	A	C	0.162715	0.00957915	1.03671752693925E-64	0.271443	0	0.1143	0.011	3.085E-25	0.169856	0.0116999	9.34771786421E-48	0.0377458	0.00515231	2.3712970595156E-13	0.0712907	0.00442309	1.91163503597429E-58	0.0788933	0.00607011	2.75664498506965E-38	1.80661285366424E-44	TRUE	intronic	CAV2	CAV2	CAV2(0)	CAV1(-21.18kb)|CAV2(0)|MET(-168.8kb)	CAPZA2(-358.9kb)|CAV1(-21.18kb)|CAV2(0)|MET(-168.8kb)|TES(+244.8kb)	ASZ1(-859.6kb)|CAPZA2(-358.9kb)|CAV1(-21.18kb)|CAV2(0)|CFTR(-976.4kb)|MET(-168.8kb)|MIR6132(-516.6kb)|ST7(-449.7kb)|ST7-AS1(-448.8kb)|ST7-AS2(-568.5kb)|ST7-OT3(-679.1kb)|ST7-OT4(-450.3kb)|TES(+244.8kb)|TFEC(+472.8kb)|WNT2(-773kb)	ENSG00000105971.9	32352494_Intraocular pressure_CAV2_rs10233003_Rsq1_2E-49 || 29617998_Intraocular pressure_CAV2_rs10233003_Rsq1_2E-48 || 33627673_Glaucoma (primary open-angle)_CAV2 - CAV1_rs10257125_Rsq0.96_2E-24 || 29235454_Intraocular pressure_CAV2 - CAV1_rs10258482_Rsq0.99_2E-14 || 25173106_Intraocular pressure_CAV2 - CAV1_rs10258482_Rsq0.99_2E-11 || 33627673_Glaucoma (primary open-angle)_CAV2 - CAV1_rs1026252…	34594039_Systolic blood pressure_rs12670840__or_CAV2 || 33990960_Atrial fibrillation_rs9886216_CAV1, CAV2_or_CAV1 || 33975060_Pancreatic ductal adenocarcinoma_rs8940_CAV2_or_CAV2 || 33627673_Glaucoma (primary open-angle)_rs10257125_CAV1_or_CAV2 - CAV1 || 33627673_Glaucoma (primary open-angle)_rs12540035_CAV2, CAV1_or_CAV2 - CAV1 || 33627673_Glaucoma (primary open-angle)_rs10262524_CAV2_or_CAV2 - …			GTEx2015_v6,Adrenal_Gland,CAV2,5.33963446983552e-06;GTEx2015_v6,Pancreas,AC002066.1,1.20338288982244e-05;GTEx2015_v6,Pancreas,CAV1,1.94147604403106e-08;GTEx2015_v6,Pancreas,CAV2,1.13671233751978e-31;GTEx2015_v6,Testis,CAV2,7.71041799980354e-33	IOP
rs7784849	7	117611250	A	G	-0.0791323	0.00862979	4.74455043503817E-20	0.585337	0	-0.0709	0.0099	1.003E-12	-0.0840483	0.0106541	3.05109262348E-15	-0.018394	0.00464874	7.59708292183817E-05	-0.0250272	0.00399251	3.64447582101486E-10	-0.0552574	0.00557739	4.28051974242651E-23	9.98111181544251E-27	TRUE	intergenic	CTTNBP2;LSM8	CTTNBP2	.	CTTNBP2(+97.69kb)	ANKRD7(-253.5kb)|CFTR(+302.5kb)|CTTNBP2(+97.69kb)|LSM8(-212.8kb)	ANKRD7(-253.5kb)|ASZ1(+543.7kb)|CFTR(+302.5kb)|CTTNBP2(+97.69kb)|LSM8(-212.8kb)|MIR6132(+950.9kb)|ST7(+741.2kb)|ST7-AS2(+825.6kb)|ST7-OT3(+761.3kb)|WNT2(+647.9kb)	ENSG00000234826.1	30054594_Glaucoma_CTTNBP2 - _rs1013278_Rsq0.99_3E-8 || 32665545_Brain morphology (MOSTest)__rs10237233_Rsq0.97_5E-15 || 31666681_White matter microstructure (mode of anisotropy)__rs10270826_Rsq0.97_4E-9(Genu of corpus callosum) || 33479212_Major depressive disorder (MTAG)__rs150346963_Rsq0.89_6E-9 || 31959993_Intraocular pressure__rs2188836_Rsq0.87_1E-10 || 31959993_Glaucoma__rs2188836_Rsq0.87_3E…	34446935_Externalizing behaviour (multivariate analysis)_rs7795873__or_CTTNBP2 || 34187551_DNA methylation Hannum age acceleration_rs35966646_NR_or_CTTNBP2 - NA || 34107879_White blood cell count (neutrophil)_rs2488757__or_CTTNBP2NL || 34054130_Sociability score_rs6976111_CTTNBP2_or_CTTNBP2 || 34054130_Worry too long after an embarrassing experience_rs6976111_CTTNBP2_or_CTTNBP2 || 34045744_Major …			.	IOP
rs4128399	7	151498679	T	C	-0.0675222	0.0116991	7.85362807209749E-09	0.833788	0	-0.0673	0.014	1.565E-06	-0.0844613	0.0139615	1.45226683208E-09	-0.00515377	0.00614593	0.401713	-0.027722	0.0052837	1.54847217621028E-07	-0.0324573	0.00754451	1.79411411023731E-05	3.52192724827883E-06	TRUE	intronic	PRKAG2	PRKAG2	PRKAG2(0)	GALNTL5(-154.8kb)|PRKAG2(0)|PRKAG2-AS1(-75.45kb)	CRYGN(+361.6kb)|GALNT11(-224.1kb)|GALNTL5(-154.8kb)|KMT2C(-333.3kb)|MIR3907(+368kb)|PRKAG2(0)|PRKAG2-AS1(-75.45kb)|RHEB(+281.7kb)|WDR86(+390.9kb)|WDR86-AS1(+388.2kb)	ABCB8(+753.8kb)|ABCF2(+574.2kb)|ACTR3B(-958.2kb)|AGAP3(+657.2kb)|AOC1(+940.3kb)|ASB10(+613.8kb)|ASIC3(+748.8kb)|ATG9B(+777.1kb)|CDK5(+743.6kb)|CHPF2(+562.8kb)|CRYGN(+361.6kb)|FABP5P3(-635.3kb)|FASTK(+720.7kb)|GALNT11(-224.1kb)|GALNTL5(-154.8kb)|GBX1(+634kb)|KCNH2(+823.3kb)|KMT2C(-333.3kb)|LINC01003(-662.5kb)|MIR671(+563.1kb)|MIR3907(+368kb)|NOS3(+787kb)|NUB1(+423.1kb)|PRKAG2(0)|PRKAG2-AS1(-75.45k…	ENSG00000106617.8	32665545_Subcortical volume (MOSTest)_PRKAG2_rs4128399_Rsq1_1E-13 || 32665545_Brain morphology (min-P)_PRKAG2_rs4128399_Rsq1_2E-14 || 32665545_Brain morphology (MOSTest)_PRKAG2_rs4128399_Rsq1_2E-15 || 32665545_Subcortical volume (min-P)_PRKAG2_rs4128399_Rsq1_9E-15 || 31959993_Intraocular pressure_PRKAG2_rs4128399_Rsq1_8E-7 || 31959993_Glaucoma_PRKAG2_rs4128399_Rsq1_3E-8 || 31676860_Brain region v…	34594039_Blood urea nitrogen levels_rs10224210__or_PRKAG2 || 34594039_Hemoglobin_rs10224210__or_PRKAG2 || 34594039_Hematocrit_rs10224210__or_PRKAG2 || 34594039_Red blood cell count_rs6464165__or_PRKAG2 || 34594039_Serum uric acid levels_rs6464165__or_PRKAG2 || 34594039_Serum creatinine levels_rs10265221__or_PRKAG2 || 34594039_Pulse pressure_rs10254101__or_PRKAG2 || 34290314_Epithelial ovarian can…		FAT, LIV, GI	GTEx2015_v6,Stomach,RP13-452N2.1,1.25893769713071e-06	IOP
rs35220810	8	30452731	A	G	-0.0605748	0.00866289	2.70122284034326E-12	0.408025	0	-0.0557	0.0095	4.427E-09	-0.0566504	0.0107215	1.26511634218E-07	-0.0349934	0.0046587	5.84980463169836E-14	-0.00752943	0.00400223	0.0599301	-0.0408128	0.00565543	5.04006681386218E-13	5.65065429173211E-15	TRUE	intronic	GTF2E2	GTF2E2	GTF2E2(0)	GSR(-82.85kb)|GTF2E2(0)|PPP2CB(-190.4kb)|RBPMS(+22.95kb)|SMIM18(-43.38kb)|UBXN8(-149kb)	GSR(-82.85kb)|GTF2E2(0)|MIR548O2(+344.5kb)|PPP2CB(-190.4kb)|RBPMS(+22.95kb)|RBPMS-AS1(+209.8kb)|SMIM18(-43.38kb)|TEX15(-236.3kb)|UBXN8(-149kb)	DCTN6(+411.6kb)|FAM183CP(+641.6kb)|GSR(-82.85kb)|GTF2E2(0)|LEPROTL1(+457.5kb)|LINC00589(+847.1kb)|MBOAT4(+450.5kb)|MIR548O2(+344.5kb)|MIR3148(+637.9kb)|PPP2CB(-190.4kb)|PURG(-400.6kb)|RBPMS(+22.95kb)|RBPMS-AS1(+209.8kb)|SMIM18(-43.38kb)|TEX15(-236.3kb)|TMEM66(+512kb)|UBXN8(-149kb)|WRN(-438kb)	ENSG00000197265.4	33627673_Glaucoma (primary open-angle)_GTF2E2_rs35740987_Rsq1_7E-10 ||	34226706_HDL cholesterol levels_rs2978277__or_GTF2E2 || 33627673_Glaucoma (primary open-angle)_rs35740987_GTF2E2_or_GTF2E2 || 32888494_Mean corpuscular volume_rs2978277_GTF2E2_or_GTF2E2 || 30595370_Mean corpuscular hemoglobin_rs2978277__or_GTF2E2 || 23934736_Metabolite levels (X-11787)_rs10503871_GTF2E2_or_GTF2E2 || 20125193_Cognitive performance_rs2978263_GTF2E2_or_GTF2E2, SMIM18			GTEx2015_v6,Cells_EBV-transformed_lymphocytes,SMIM18,2.36875177572401e-07	VCDR
rs12679053	8	30866771	A	T	0.0497977	0.00854934	5.71988053307493E-09	0.499983	0	0.0451	0.0095	1.994E-06	0.0468418	0.0105149	8.39706431611E-06	0.0149562	0.00457977	0.00109187	0.0127516	0.00393393	0.00118927	0.0191736	0.0056472	0.000685839	0.000241423	TRUE	intronic	PURG	PURG	PURG(0)	PPP2CB(+196.4kb)|PURG(0)|TEX15(+160.2kb)|WRN(-24.01kb)	GSR(+281.3kb)|GTF2E2(+351kb)|PPP2CB(+196.4kb)|PURG(0)|SMIM18(+363.3kb)|TEX15(+160.2kb)|UBXN8(+242.3kb)|WRN(-24.01kb)	DCTN6(+825.6kb)|GSR(+281.3kb)|GTF2E2(+351kb)|LEPROTL1(+871.5kb)|MBOAT4(+864.6kb)|MIR548O2(+758.6kb)|NRG1(-630.5kb)|PPP2CB(+196.4kb)|PURG(0)|RBPMS(+437kb)|RBPMS-AS1(+623.9kb)|SMIM18(+363.3kb)|TEX15(+160.2kb)|TMEM66(+926kb)|UBXN8(+242.3kb)|WRN(-24.01kb)	ENSG00000172733.10	31501611_Predicted visceral adipose tissue_PURG_rs11776713_Rsq0.82_1E-9 || 31484785_Longevity_TEX15 - PURG_rs11783562_Rsq0.86_8E-9 ||	34594039_Body mass index_rs10954772__or_PURG || 34594039_Weight_rs10954772__or_PURG || 34594039_Type 2 diabetes_rs6985028__or_TEX15 - PURG || 34594039_Medication use (diuretics)_rs2725371__or_PURG || 34046847_Heel bone mineral density x serum urate levels interaction_rs11574153_PURG_or_ || 32895543_Verbal-numerical reasoning_rs2725377__or_PURG || 32589924_Essential hypertension (time to event)_rs…			.	VCDR
rs7818353	8	78972826	A	C	-0.0605829	0.00884594	7.45406402158296E-12	0.364847	0	-0.0319	0.0092	0.0005544	-0.0657315	0.0109448	1.90479318066E-09	-0.016151	0.00475745	0.00068657	-0.0249766	0.00408604	9.79823461513285E-10	-0.040165	0.00574376	2.51455920013419E-12	3.68203500212962E-14	TRUE	intergenic	LOC102724874;PKIA	PKIA	.	.	.	IL7(-672.2kb)|LOC101241902(-662.3kb)|PKIA(-455.5kb)|ZC2HC1A(-605.5kb)	ENSG00000254001.1	32888494_White blood cell count__rs11779013_Rsq0.91_3E-11 || 32888494_Lymphocyte counts__rs13258410_Rsq0.91_3E-9 || 29617998_Intraocular pressure__rs2219968_Rsq0.98_9E-9 || 30054594_Intraocular pressure__rs35174414_Rsq0.99_2E-9 || 31959993_Intraocular pressure__rs4412362_Rsq0.85_6E-9 || 29785010_Intraocular pressure__rs62508223_Rsq0.85_9E-11 || 32231278_Refractive error__rs6995342_Rsq0.92_4E-18 |…	34594039_Height_rs17379249__or_HIGD1AP18 - PKIA-AS1 || 34594039_Height_rs142139075__or_HIGD1AP18 - PKIA-AS1 || 34594039_White blood cell count_rs62510269__or_HIGD1AP18 - PKIA-AS1 || 34594039_Monocyte count_rs62510269__or_HIGD1AP18 - PKIA-AS1 || 34594039_Neutrophil count_rs16939604__or_HIGD1AP18 - PKIA-AS1 || 34469433_Abdominal aortic aneurysm_rs146514552__or_PKIA - ZC2HC1A || 34290314_Prostate ca…			.	IOP
rs16875168	8	107841205	T	G	-0.0555367	0.00917143	1.40066939165405E-09	0.32316	0	-0.0181	0.0105	0.08504	-0.0669842	0.011257	2.67425938892E-09	-0.0173844	0.00489317	0.00038117	-0.0319024	0.00420577	3.31463423367332E-14	-0.03497	0.00600321	5.32547478024673E-09	2.76944484839044E-10	TRUE	intergenic	ABRA;ANGPT1	ABRA	.	ABRA(+58.73kb)|OXR1(+76.28kb)	ABRA(+58.73kb)|OXR1(+76.28kb)	ABRA(+58.73kb)|ANGPT1(-420.5kb)|OXR1(+76.28kb)	ENSG00000174429.3	31959993_Intraocular pressure_ABRA - _rs2881425_Rsq0.96_2E-15 || 29785010_Intraocular pressure_ABRA - _rs72684536_Rsq1_2E-16 ||	34594039_Gamma glutamyl transpeptidase_rs66883945__or_REPS1 - ABRACL || 34594039_Height_rs4828683__or_MAGEA10 - GABRA3 || 34586716_Pulse pressure_rs148306575__or_GABRA6 || 34446935_Externalizing behaviour (multivariate analysis)_rs279846__or_GABRA2 || 34046847_Femur bone mineral density x serum urate levels interaction_rs72817408_GABRA6_or_ || 34021172_Hip circumference adjusted for BMI_rs5379329…		ESDR, BLD, LNG, MUS, VAS, BONE	.	IOP
rs141601750	8	108016519	T	G	0.109456	0.0181068	1.49382019141486E-09	0.058392	0	0.0796	0.017	2.835E-06	0.101765	0.0222473	4.77872270966E-06	0.0099788	0.00975524	0.306347	0.0499712	0.00838852	2.56772460293301E-09	0.0490124	0.0116594	2.93749149434403E-05	6.24463419959613E-06	TRUE	intergenic	ABRA;ANGPT1	ABRA	.	.	ABRA(+234kb)|ANGPT1(-245.2kb)|OXR1(+251.6kb)	ABRA(+234kb)|ANGPT1(-245.2kb)|OXR1(+251.6kb)|RSPO2(-895kb)	ENSG00000174429.3	30054594_Intraocular pressure__rs1381486_Rsq1_4E-8 || 29785010_Intraocular pressure__rs1381486_Rsq1_2E-9 ||	34594039_Gamma glutamyl transpeptidase_rs66883945__or_REPS1 - ABRACL || 34594039_Height_rs4828683__or_MAGEA10 - GABRA3 || 34586716_Pulse pressure_rs148306575__or_GABRA6 || 34446935_Externalizing behaviour (multivariate analysis)_rs279846__or_GABRA2 || 34046847_Femur bone mineral density x serum urate levels interaction_rs72817408_GABRA6_or_ || 34021172_Hip circumference adjusted for BMI_rs5379329…			.	IOP
rs2022945	8	108251139	A	G	-0.162832	0.0129992	5.36167476310693E-36	0.127258	0	-0.1233	0.0128	5.119E-22	-0.182587	0.0161371	1.10987829971E-29	-0.0201984	0.00688081	0.00333047	-0.0740044	0.00590217	4.59507721849045E-36	-0.0769538	0.00873845	6.62806450250554E-19	7.76872404030654E-22	TRUE	intergenic	ABRA;ANGPT1	ANGPT1	.	ANGPT1(-10.57kb)	ANGPT1(-10.57kb)	ABRA(+468.7kb)|ANGPT1(-10.57kb)|EIF3E(-962.8kb)|OXR1(+486.2kb)|RSPO2(-660.4kb)	ENSG00000154188.5	30054594_Glaucoma_ANGPT1_rs10505100_Rsq0.89_5E-12 || 32352494_Intraocular pressure_ANGPT1_rs13274594_Rsq0.89_1E-28 || 31959993_Intraocular pressure_HMGB1P46 - ANGPT1_rs2022945_Rsq1_3E-30 || 31959993_Glaucoma_HMGB1P46 - ANGPT1_rs2022945_Rsq1_2E-10 || 30054594_Intraocular pressure_HMGB1P46 - ANGPT1_rs2022945_Rsq1_1E-28 || 30054594_Glaucoma_HMGB1P46 - ANGPT1_rs2022945_Rsq1_6E-12 || 29785010_Intraocu…	34594039_Mean corpuscular volume_rs145224266__or_ANGPT1 || 34594039_Mean corpuscular hemoglobin_rs145224266__or_ANGPT1 || 34594039_Red blood cell count_rs1283706__or_ANGPT1 || 34594039_Monocyte count_rs12546280__or_HMGB1P46 - ANGPT1 || 34594039_Medication use (antiglaucoma preparations and miotics)_rs2514883__or_ANGPT1 || 33745150_Periodontitis (stage III/IV grade C)_rs13439823_ANGPT1_or_ANGPT1 |…			.	IOP
rs76173235	8	108398602	T	C	0.0642471	0.0110041	5.26848146294497E-09	0.809279	0	0.0559	0.0122	4.9E-06	0.064009	0.0134547	1.9612405807E-06	0.00711099	0.00583383	0.222873	0.027453	0.00500667	4.17484399269481E-08	0.0245516	0.00733433	0.000794247	0.000286155	TRUE	intronic	ANGPT1	ANGPT1	ANGPT1(0)	ANGPT1(0)	ANGPT1(0)	ABRA(+616.1kb)|ANGPT1(0)|EIF3E(-815.4kb)|OXR1(+633.7kb)|RSPO2(-512.9kb)	ENSG00000154188.5	32517579_Periventricular white matter hyperintensities_ANGPT1_rs1283687_Rsq1_2E-6 ||	34594039_Mean corpuscular volume_rs145224266__or_ANGPT1 || 34594039_Mean corpuscular hemoglobin_rs145224266__or_ANGPT1 || 34594039_Red blood cell count_rs1283706__or_ANGPT1 || 34594039_Monocyte count_rs12546280__or_HMGB1P46 - ANGPT1 || 34594039_Medication use (antiglaucoma preparations and miotics)_rs2514883__or_ANGPT1 || 33745150_Periodontitis (stage III/IV grade C)_rs13439823_ANGPT1_or_ANGPT1 |…		ESC, ESDR, IPSC, BLD	.	IOP
rs62525274	8	122803694	T	C	-0.0627715	0.011264	2.50767558981821E-08	0.176223	1	-0.0269	0.0118	0.02272	-0.059218	0.0138056	1.7914790263E-05	-0.0348793	0.00602733	7.17176653350591E-09	-0.0183241	0.00516251	0.000386032	-0.0300656	0.00740678	4.68987881449257E-05	1.07511912150321E-05	TRUE	intergenic	HAS2-AS1;SMILR	HAS2-AS1	.	HAS2(+150.1kb)|HAS2-AS1(+146.1kb)	HAS2(+150.1kb)|HAS2-AS1(+146.1kb)	HAS2(+150.1kb)|HAS2-AS1(+146.1kb)|SNTB1(+979.4kb)|ZHX2(-990.2kb)	ENSG00000248478.2		34594039_Hemoglobin_rs35047585__or_HAS2-AS1 || 32888493_Hematocrit_rs3910553_NR_or_HAS2-AS1 || 32888494_Red blood cell count_rs279619__or_HAS2-AS1 || 32558485_Severe COVID-19 infection with respiratory failure (analysis I)_chr8:121836590_HAS2-AS1_or_ || 32376654_Adult body size_rs2616143_LZTS1_or_NA - HAS2-AS1 || 32372009_Pulse pressure x educational attainment (some college) interaction (2df)_rs…			.	VCDR
rs17254069	8	124592466	T	C	-0.156461	0.0172039	9.50087789352801E-20	0.934332	0	-0.1284	0.0204	3.234E-10	-0.154057	0.0207444	1.11568665922E-13	-0.0287503	0.00924389	0.00186963	-0.0645411	0.0079409	4.37550824305358E-16	-0.11756	0.0109779	4.53100648737278E-26	3.3501584220699E-30	TRUE	intergenic	FBXO32;KLHL38	FBXO32	.	ANXA13(-100.6kb)|ATAD2(+183.8kb)|FAM91A1(-188.4kb)|FBXO32(+38.97kb)|KLHL38(-65.45kb)|WDYHV1(+138kb)	ANXA13(-100.6kb)|ATAD2(+183.8kb)|C8orf76(+338.8kb)|FAM83A(+370.1kb)|FAM83A-AS1(+377.5kb)|FAM91A1(-188.4kb)|FBXO32(+38.97kb)|FER1L6(-271.8kb)|KLHL38(-65.45kb)|MIR4663(+364.4kb)|WDYHV1(+138kb)|ZHX1(+304.7kb)|ZHX1-C8orf76(+305.7kb)	ANXA13(-100.6kb)|ATAD2(+183.8kb)|C8orf76(+338.8kb)|DERL1(+537.8kb)|FAM83A(+370.1kb)|FAM83A-AS1(+377.5kb)|FAM91A1(-188.4kb)|FBXO32(+38.97kb)|FER1L6(-271.8kb)|FER1L6-AS1(-403.9kb)|FER1L6-AS2(-465.8kb)|KLHL38(-65.45kb)|MIR4663(+364.4kb)|MIR6844(-928.3kb)|MTSS1(-970.5kb)|NDUFB9(-958.9kb)|RNF139(-894.5kb)|RNF139-AS1(-882.3kb)|TATDN1(-908.3kb)|TBC1D31(+428.1kb)|TMEM65(-730.7kb)|TRMT12(-870.6kb)|WDYHV1(…	ENSG00000251840.1	31959993_Intraocular pressure_FBXO32 - RN7SKP155_rs17339357_Rsq1_7E-15 || 29785010_Intraocular pressure_RN7SKP155 - KLHL38_rs62520913_Rsq0.88_4E-17 || 30054594_Intraocular pressure_RN7SKP155 - KLHL38_rs62520914_Rsq0.88_1E-14 || 30054594_Glaucoma_RN7SKP155 - KLHL38_rs62520914_Rsq0.88_5E-6 || 34594039_Glaucoma_FBXO32 - RN7SKP155_rs80328555_Rsq0.98_7E-9			FAT, STRM, BRST, SKIN, GI, ADRL, HRT, PLCNT, MUS, CRVX, LIV, BONE	Lappalainen2013,Lymphoblastoid_EUR_exonlevel,ENSG00000156787.11_124154502_124154696,7.17665955469282e-08	IOP
rs1556492	9	13735897	A	G	0.0522816	0.00949755	3.69694442853194E-08	0.311439	1	0.0469	0.0099	1.987E-06	0.0496766	0.0113546	1.21414343693E-05	0.00758734	0.00494874	0.12523	0.0173303	0.00424756	4.50257108677278E-05	0.0242393	0.00605213	6.33656241028458E-05	1.5247056143556E-05	FALSE	intergenic	LINC01235;LINC00583	C9orf146	.	LINC00583(-192.1kb)	FLJ41200(+304.6kb)|LINC00583(-192.1kb)|NFIB(-345.9kb)	CER1(-983.8kb)|FLJ41200(+304.6kb)|FREM1(-998.8kb)|LINC00583(-192.1kb)|LURAP1L(+912.8kb)|MPDZ(+456.3kb)|NFIB(-345.9kb)|ZDHHC21(-875.2kb)	ENSG00000205636.3	34594039_HDL cholesterol_LINC01235 - LINC00583_rs10120807_Rsq0.92_4E-8 || 31484785_Longevity__rs524126_Rsq0.85_3E-7 || 32203549_HDL cholesterol levels__rs7039168_Rsq0.87_2E-8 ||	34594039_HDL cholesterol_rs10120807__or_LINC01235 - LINC00583 || 34594039_Hemoglobin_rs13302409__or_LINC00583 - PES1P2 || 34594039_Hematocrit_rs17278406__or_LINC00583 - PES1P2 || 34594039_Red blood cell count_rs17278406__or_LINC00583 - PES1P2 || 34594039_White blood cell count_rs7020018__or_LINC01235 - LINC00583 || 34594039_Triglycerides_rs1556494__or_LINC01235 - LINC00583 || 34594039_Neutrophil …		MUS	.	IOP
rs6475604	9	22052734	T	C	-0.225087	0.00867208	1.58151599607086E-148	0.429334	0	-0.2363	0.01	8.71E-123	-0.137555	0.010665	4.62934312534E-38	-0.135361	0.00462644	3.5497274120269E-188	-0.000800872	0.00397382	0.840279	-0.146452	0.00566813	1.34934479000978E-148	2.15125969011123E-173	TRUE	ncRNA_intronic	CDKN2B-AS1	CDKN2B-AS1	CDKN2B-AS1(0)	C9orf53(+84.98kb)|CDKN2A(+58.24kb)|CDKN2B(+43.42kb)|CDKN2B-AS1(0)|MTAP(+186.8kb)	C9orf53(+84.98kb)|CDKN2A(+58.24kb)|CDKN2B(+43.42kb)|CDKN2B-AS1(0)|DMRTA1(-394.1kb)|MTAP(+186.8kb)	C9orf53(+84.98kb)|CDKN2A(+58.24kb)|CDKN2B(+43.42kb)|CDKN2B-AS1(0)|DMRTA1(-394.1kb)|IFNA1(+611.4kb)|IFNA2(+667.3kb)|IFNA4(+865.1kb)|IFNA5(+747.4kb)|IFNA6(+701.8kb)|IFNA7(+850.5kb)|IFNA8(+642.6kb)|IFNA10(+845.6kb)|IFNA13(+684.7kb)|IFNA14(+812.8kb)|IFNA16(+835.4kb)|IFNA17(+824.5kb)|IFNA21(+886.1kb)|IFNA22P(+774.2kb)|IFNB1(+974.8kb)|IFNE(+570.4kb)|IFNW1(+910.6kb)|KLHL9(+717.3kb)|LINC01239(-593.5kb)|M…	ENSG00000240498.2	30054458_Type 2 diabetes_CDKN2B, CDKN2B-AS1_rs1063192_Rsq0.9_3E-18 || 26545403_Nasopharyngeal carcinoma_CDKN2B, CDKN2B-AS1_rs1063192_Rsq0.9_8E-7 || 22419738_Glaucoma (primary open-angle)_CDKN2B, CDKN2B-AS1_rs1063192_Rsq0.9_5E-11 || 20548946_Vertical cup-disc ratio_CDKN2B, CDKN2B-AS1_rs1063192_Rsq0.9_4E-15 || 33627673_Glaucoma (low intraocular pressure)_CDKN2B-AS1_rs1333037_Rsq0.94_4E-49 || 298919…	34642315_Oropharynx cancer and human papilloma virus 16 negative oropharyngeal cancer_rs8181047__or_CDKN2B-AS1 || 34594039_Aspartate aminotransferase levels_rs7020996__or_CDKN2B-AS1 - DMRTA1 || 34594039_Colorectal cancer_rs10811654__or_CDKN2B-AS1 || 34594039_Angina pectoris_rs10757274__or_CDKN2B-AS1 || 34594039_Myocardial infarction_rs2891168__or_CDKN2B-AS1 || 34594039_Stable angina pectoris_rs10…		ESC, ESDR, LNG, IPSC, FAT, STRM, BRST, BLD, MUS, BRN, SKIN, GI, CRVX, VAS, BONE	.	VCDR
rs10869665	9	78518999	T	C	-0.0696398	0.0093271	8.24191652881229E-14	0.298485	0	-0.0547	0.0106	2.294E-07	-0.0769407	0.0115525	2.73697142092E-11	-0.0179347	0.00500199	0.000336432	-0.0285242	0.0042985	3.22633803449408E-11	-0.0464686	0.00645949	5.48447506343603E-13	6.23587384380695E-15	TRUE	intronic	PCSK5	PCSK5	PCSK5(0)	MIR548H3(+180.3kb)|PCSK5(0)	MIR548H3(+180.3kb)|PCSK5(0)	C9orf40(+951.2kb)|C9orf41(+875.7kb)|GCNT1(-537.6kb)|MIR548H3(+180.3kb)|NMRK1(+815.9kb)|OSTF1(+756.9kb)|PCA3(-860.4kb)|PCSK5(0)|PRUNE2(-707.3kb)|RFK(-481.4kb)|RPSAP9(-494.5kb)	ENSG00000099139.8	31959993_Intraocular pressure_PCSK5_rs10869665_Rsq1_1E-8 || 30054594_Intraocular pressure_PCSK5_rs10869665_Rsq1_4E-9 || 29785010_Intraocular pressure_PCSK5_rs10869665_Rsq1_1E-10 ||	34594039_Height_rs35307904__or_PCSK5 || 34594039_Weight_rs35307904__or_PCSK5 || 34624637_Age related hearing loss-related regional glucose metabolism (Bilateral Heschl’s gyrus)_rs17061846__or_PCSK5 || 34074324_Weight_rs149612751_PCSK5_or_PCSK5 || 34021172_Waist-hip index_chr9:78507991_PCSK5_or_ || 34021172_Waist circumference adjusted for body mass index_rs3814115_PCSK5_or_NA - PCSK5 || 34021172_…			GTEx2015_v6,Pancreas,PCSK5,3.10209760137917e-10	IOP
rs2472494	9	107695539	T	C	0.183435	0.00858264	2.39131488726885E-101	0.447486	0	0.1778	0.0092	9.379E-83	0.168975	0.0105681	1.52003071494E-57	0.0316212	0.00460311	6.44110893114639E-12	0.0590969	0.00395581	1.8301012224385E-50	0.118786	0.00556059	6.63869011939683E-101	1.20163349731568E-117	TRUE	intergenic	ABCA1;SLC44A1	ABCA1	.	ABCA1(+5.012kb)|LOC286367(+155.5kb)|NIPSNAP3A(+173.1kb)|NIPSNAP3B(+159.2kb)	ABCA1(+5.012kb)|LOC286367(+155.5kb)|NIPSNAP3A(+173.1kb)|NIPSNAP3B(+159.2kb)|OR13C2(+327.6kb)|OR13C3(+396.4kb)|OR13C5(+333.8kb)|OR13C8(+363.1kb)|OR13C9(+315.1kb)|OR13D1(+237.8kb)|SLC44A1(-311.4kb)	ABCA1(+5.012kb)|FKTN(-624.9kb)|FSD1L(-514.8kb)|LOC286367(+155.5kb)|LOC101928523(+932.8kb)|NIPSNAP3A(+173.1kb)|NIPSNAP3B(+159.2kb)|OR13C2(+327.6kb)|OR13C3(+396.4kb)|OR13C4(+406kb)|OR13C5(+333.8kb)|OR13C8(+363.1kb)|OR13C9(+315.1kb)|OR13D1(+237.8kb)|OR13F1(+428kb)|SLC44A1(-311.4kb)|SMC2(+791.8kb)|TAL2(-729.2kb)|TMEM38B(-761.3kb)	ENSG00000226334.1	30104761_Glaucoma_ABCA1 - CT70_rs2437812_Rsq0.86_1E-14 || 34594039_Glaucoma_ABCA1 - CT70_rs2472493_Rsq0.94_2E-13 || 34594039_Glaucoma_ABCA1 - CT70_rs2472493_Rsq0.94_1E-39 || 34594039_Medication use (antiglaucoma preparations and miotics)_ABCA1 - CT70_rs2472493_Rsq0.94_3E-22 || 33627673_Glaucoma (primary open-angle)_ABCA1 - CT70_rs2472493_Rsq0.94_2E-29 || 32514122_Glaucoma_ABCA1 - CT70_rs2472493_R…	34594039_Glaucoma_rs2472493__or_ABCA1 - CT70 || 34594039_Aspartate aminotransferase levels_rs1800978__or_ABCA1 || 34594039_Medication use (HMG CoA reductase inhibitors)_rs1883025__or_ABCA1 || 34594039_C-reactive protein_rs141575869__or_ABCA1 || 34594039_HDL cholesterol_rs2740488__or_ABCA1 || 34594039_HDL cholesterol_rs1883025__or_ABCA1 || 34594039_Total cholesterol levels_rs2575876__or_ABCA1 || 3…		ESDR, ESC, BLD	GTEx2015_v6,Adipose_Subcutaneous,RP11-217B7.2,1.31114088337552e-16;GTEx2015_v6,Adipose_Visceral_Omentum,RP11-217B7.2,1.78997339585093e-09;GTEx2015_v6,Adrenal_Gland,RP11-217B7.2,1.64280280138093e-16;GTEx2015_v6,Artery_Aorta,RP11-217B7.2,4.87914516827095e-06;GTEx2015_v6,Artery_Tibial,RP11-217B7.2,5.48855498994846e-16;GTEx2015_v6,Breast_Mammary_Tissue,RP11-217B7.2,5.455353752725e-07;GTEx2015_v6,Cell…	IOP
rs2275241	9	129370576	A	G	-0.142828	0.00896815	4.1740433806505E-57	0.373473	0	-0.1327	0.0103	3.36E-38	-0.145073	0.0109284	3.23851187954E-40	-0.0306628	0.00473761	9.65850915605479E-11	-0.0520809	0.00406628	1.47925744714045E-37	-0.081293	0.0059006	1.78635420576891E-43	1.56802196054656E-50	TRUE	intergenic	MVB12B;LMX1B	LMX1B	.	LMX1B(-6.145kb)|MVB12B(+101.3kb)|NRON(+197.8kb)|ZBTB43(-196.7kb)	LMX1B(-6.145kb)|MVB12B(+101.3kb)|NRON(+197.8kb)|RALGPS1(-306.5kb)|ZBTB34(-252.4kb)|ZBTB43(-196.7kb)	ANGPTL2(-479.1kb)|FAM129B(-897kb)|GARNL3(-655.4kb)|LMX1B(-6.145kb)|LRSAM1(-843.2kb)|MAPKAP1(+901.1kb)|MVB12B(+101.3kb)|NRON(+197.8kb)|PBX3(+640.9kb)|RALGPS1(-306.5kb)|RPL12(-839.4kb)|SLC2A8(-788.8kb)|SNORA65(-840.2kb)|ZBTB34(-252.4kb)|ZBTB43(-196.7kb)|ZNF79(-816.1kb)	ENSG00000224842.2	33627673_Glaucoma (primary open-angle)_LMX1B_rs10448285_Rsq0.83_2E-16 || 30595370_Heel bone mineral density_LMX1B_rs10760442_Rsq0.97_2E-10 || 30374069_Osteoarthritis (hip)_LMX1B_rs10760442_Rsq0.97_8E-12(additive) || 29617998_Intraocular pressure_LMX1B_rs10760442_Rsq0.97_7E-31 || 34594039_Glaucoma_LMX1B_rs10987373_Rsq0.98_3E-25 || 31761296_Appendicular lean mass_LMX1B_rs10987373_Rsq0.98_5E-9 || 32…	34594039_Calcium levels_rs10819177__or_MVB12B - LMX1B || 34594039_Glaucoma_rs10987375__or_LMX1B || 34594039_Body mass index_rs7027304__or_LMX1B || 34594039_Glaucoma_rs10987373__or_LMX1B || 34594039_Weight_rs3861879__or_LMX1B - ZBTB43 || 34594039_Calcium levels_rs10739679__or_MVB12B - LMX1B || 34594039_Medication use (antiglaucoma preparations and miotics)_rs62578126__or_MVB12B - LMX1B || 34450027…		BRST, GI	GTEx2015_v6,Adipose_Subcutaneous,LMX1B,6.7523837789293e-07;Westra2013,Whole_Blood,FAM125B,3.763215952777363E-12	IOP
rs1974291	9	129874095	A	G	0.0740806	0.0085664	5.24957437411308E-18	0.459084	0	0.0491	0.0092	9.943E-08	0.0704223	0.0105384	2.34975146911E-11	0.000887619	0.0045945	0.846809	0.0328921	0.00394717	7.87631284263998E-17	0.0413702	0.00556695	1.08783877294711E-13	9.45140782847728E-16	TRUE	intronic	ANGPTL2;RALGPS1	ANGPTL2	ANGPTL2(0)|RALGPS1(0)	ANGPTL2(0)|GARNL3(-151.8kb)|RALGPS1(0)	ANGPTL2(0)|FAM129B(-393.5kb)|GARNL3(-151.8kb)|LRSAM1(-339.7kb)|RALGPS1(0)|RPL12(-335.9kb)|SLC2A8(-285.3kb)|SNORA65(-336.7kb)|ZBTB34(+225.9kb)|ZBTB43(+273.6kb)|ZNF79(-312.6kb)	AK1(-754.7kb)|ANGPTL2(0)|C9orf117(-595.2kb)|CDK9(-674.2kb)|DPM2(-823.3kb)|ENG(-703.2kb)|FAM102A(-828.8kb)|FAM129B(-393.5kb)|FPGS(-691kb)|GARNL3(-151.8kb)|LMX1B(+410.8kb)|LOC100289019(-999.4kb)|LRSAM1(-339.7kb)|MIR2861(-674.1kb)|MIR3911(-578.9kb)|MIR3960(-674kb)|MIR4672(-757.6kb)|MVB12B(+604.8kb)|NAIF1(-949.4kb)|NRON(+701.3kb)|PIP5KL1(-809.7kb)|PTRH1(-602.1kb)|RALGPS1(0)|RPL12(-335.9kb)|SH2D3C(-62…	ENSG00000136859.5	30054594_Intraocular pressure_RALGPS1, ANGPTL2_rs11795066_Rsq0.81_1E-15 || 29785010_Intraocular pressure_RALGPS1, ANGPTL2_rs11795066_Rsq0.81_2E-18 || 30595370_Hair color_ANGPTL2, RALGPS1_rs2787594_Rsq0.83_6E-9 || 32352494_Intraocular pressure_RALGPS1_rs3739556_Rsq0.94_7E-17 ||	34226706_Height_rs752232897__or_ANGPTL2, RALGPS1 || 32665545_Brain morphology (MOSTest)_rs610116_ZBTB34, RALGPS1, ANGPTL2_or_ZBTB34 - RALGPS1 || 31624269_Mosaic loss of chromosome Y (Y chromosome dosage)_rs138423884_ANGPTL2, RALGPS1_or_RALGPS1, ANGPTL2 || 30664634_Body fat distribution (trunk fat ratio)_rs3780327_ANGPTL2, RALGPS1_or_RALGPS1 || 30664634_Body fat distribution (leg fat ratio)_rs3780…		ESC, ESDR, IPSC, BRST, STRM, FAT, BRN, GI, HRT, OVRY, PLCNT, MUS, CRVX, LIV	GTEx2015_v6,Brain_Cerebellum,RALGPS1,2.88770509868061e-07;GTEx2015_v6,Muscle_Skeletal,ANGPTL2,3.32095269066598e-06;GTEx2015_v6,Nerve_Tibial,RALGPS1,8.53470605765448e-07;GTEx2015_v6,Skin_Sun_Exposed_Lower_leg,RALGPS1,1.07484276853044e-06;GTEx2015_v6,Testis,RALGPS1,1.37731349781989e-15;GTEx2015_v6,Whole_Blood,RALGPS1,1.26272510063519e-17	IOP
rs187099314	9	136130741	T	C	0.15051	0.0178498	3.39633028545716E-17	0.059683	0	0.0959	0.0155	5.604E-10				0.0843657	0.00963508	2.02130473427368E-18	0.0528009	0.00830299	2.02726886206978E-10	0.0805583	0.0101315	3.33981757438722E-15	1.62456559157594E-17	TRUE	UTR3	ABO	ABO	ABO(0)	ABO(0)|ADAMTS13(-148.7kb)|C9orf96(-112.5kb)|CACFD1(-194.3kb)|CEL(+183.5kb)|CELP(+168.3kb)|GBGT1(+91.41kb)|GTF3C5(+196.9kb)|MED22(-77.01kb)|OBP2B(+46.1kb)|RALGDS(+106.1kb)|REXO4(-140.4kb)|RPL7A(-84.33kb)|SNORD24(-85.51kb)|SNORD36A(-86.57kb)|SNORD36B(-86.21kb)|SNORD36C(-86.96kb)|SURF1(-87.92kb)|SURF2(-92.68kb)|SURF4(-97.58kb)|SURF6(-66.8kb)	ABO(0)|ADAMTS13(-148.7kb)|ADAMTSL2(-266.5kb)|AK8(+376.5kb)|C9orf9(+365.3kb)|C9orf96(-112.5kb)|CACFD1(-194.3kb)|CEL(+183.5kb)|CELP(+168.3kb)|DBH(-370.7kb)|DBH-AS1(-389kb)|FAM163B(-312.8kb)|GBGT1(+91.41kb)|GFI1B(+263.7kb)|GTF3C5(+196.9kb)|MED22(-77.01kb)|MIR6877(+203.3kb)|OBP2B(+46.1kb)|RALGDS(+106.1kb)|REXO4(-140.4kb)|RPL7A(-84.33kb)|SARDH(-397.9kb)|SLC2A6(-205.5kb)|SNORD24(-85.51kb)|SNORD36A(-86.…	ABO(0)|ADAMTS13(-148.7kb)|ADAMTSL2(-266.5kb)|AK8(+376.5kb)|BARHL1(+665.1kb)|BRD3(-764.7kb)|C9orf9(+365.3kb)|C9orf96(-112.5kb)|C9orf171(+682kb)|CACFD1(-194.3kb)|CEL(+183.5kb)|CELP(+168.3kb)|DBH(-370.7kb)|DBH-AS1(-389kb)|DDX31(+585kb)|FAM163B(-312.8kb)|GBGT1(+91.41kb)|GFI1B(+263.7kb)|GTF3C4(+565.3kb)|GTF3C5(+196.9kb)|LINC00094(-759.8kb)|MED22(-77.01kb)|MIR6877(+203.3kb)|OBP2B(+46.1kb)|RALGDS(+106.1…	ENSG00000175164.8	32888493_Mean corpuscular hemoglobin concentration_ABO, ABO_rs187099314_Rsq1_3E-41 || 32888493_Mean corpuscular volume_ABO, ABO_rs187099314_Rsq1_4E-186 || 32888493_Mean corpuscular hemoglobin concentration_ABO, ABO_rs187099314_Rsq1_3E-68 || 32888493_Mean corpuscular volume_ABO, ABO_rs187099314_Rsq1_1E-144 || 30595370_Mean corpuscular hemoglobin_ABO, ABO_rs187099314_Rsq1_7E-39	34594039_Alanine aminotransferase levels_rs687621__or_ABO, ABO || 34594039_Myocardial infarction_rs2519093__or_ABO, ABO || 34594039_Blood urea nitrogen levels_rs8176672__or_ABO, ABO || 34594039_Blood urea nitrogen levels_rs2519093__or_ABO, ABO || 34594039_Varicose veins_rs635634__or_ABO - Y_RNA || 34594039_Aspartate aminotransferase levels_rs8176685__or_ABO, ABO || 34594039_Serum albumin levels_r…			.	VCDR
rs10993832	9	136723132	A	C	-0.0765125	0.0110536	4.45389402856684E-12	0.221151	1	-0.0646	0.0134	1.475E-06	-0.063728	0.0127496	5.77936407019E-07	-0.0173638	0.00551955	0.00165589	-0.0243381	0.00473943	2.81789318505655E-07	-0.0575962	0.00703373	1.87851341344604E-16	5.65445527025105E-19	TRUE	intronic	VAV2	VAV2	VAV2(0)	BRD3(-172.3kb)|DBH(+198.7kb)|LINC00094(-167.4kb)|SARDH(+118.1kb)|VAV2(0)	ADAMTS13(+398.6kb)|ADAMTSL2(+282.5kb)|BRD3(-172.3kb)|CACFD1(+387.2kb)|DBH(+198.7kb)|DBH-AS1(+200.6kb)|FAM163B(+277.8kb)|LINC00094(-167.4kb)|RNU6ATAC(-306.4kb)|SARDH(+118.1kb)|SLC2A6(+378.9kb)|TMEM8C(+333.1kb)|VAV2(0)|WDR5(-278.1kb)	ABO(+572.5kb)|ADAMTS13(+398.6kb)|ADAMTSL2(+282.5kb)|AK8(+968.9kb)|BRD3(-172.3kb)|C9orf9(+957.7kb)|C9orf96(+451.9kb)|CACFD1(+387.2kb)|CEL(+775.9kb)|CELP(+760.7kb)|COL5A1(-810.5kb)|DBH(+198.7kb)|DBH-AS1(+200.6kb)|FAM163B(+277.8kb)|GBGT1(+683.8kb)|GFI1B(+856kb)|GTF3C5(+789.2kb)|LINC00094(-167.4kb)|LOC101448202(-988.1kb)|MED22(+508.1kb)|MIR4669(-548.1kb)|MIR6877(+795.7kb)|OBP2B(+638.5kb)|RALGDS(+698.…	ENSG00000160293.12	21810271_vWF and FVIII levels_VAV2_rs12344583_Rsq0.9_8E-6(FVIII activity) ||	34594039_Platelet count_rs2428087__or_VAV2 - BRD3OS || 32888494_High light scatter reticulocyte percentage of red cells_rs7470605_LINC00094_or_VAV2 - BRD3OS || 32888493_White blood cell count_rs109536_NR_or_VAV2 - BRD3OS || 32888494_Platelet distribution width_rs109536_LINC00094_or_VAV2 - BRD3OS || 32888493_White blood cell count_rs6479631_NR_or_VAV2 - BRD3OS || 32888494_Red blood cell count_rs20…			.	IOP
rs4749990	10	10859419	C	G	-0.0636542	0.0090162	1.66523918912898E-12	0.668624	0	-0.0563	0.0097	7.814E-09	-0.0556743	0.0111173	5.5029051347E-07	-0.0137413	0.00486372	0.00472406	-0.014704	0.00417874	0.00043358	-0.0476843	0.00581401	2.72582684536162E-16	8.73074580322291E-19	TRUE	intronic	CELF2	SFTA1P	.	CELF2(-187.8kb)|LINC00710(-117.5kb)|SFTA1P(+22.54kb)	CELF2(-187.8kb)|CELF2-AS2(-254.1kb)|LINC00710(-117.5kb)|SFTA1P(+22.54kb)	CELF2(-187.8kb)|CELF2-AS2(-254.1kb)|ECHDC3(-924.9kb)|LINC00710(-117.5kb)|SFTA1P(+22.54kb)|USP6NL(-643.1kb)	ENSG00000225383.1	33627673_Glaucoma (primary open-angle)_CELF2_rs6602453_Rsq0.9_7E-9 ||	34290314_Non-melanoma skin cancer_rs12764483__or_CELF2-DT - SFTA1P || 34074324_Triglyceride levels_rs7922453_BC032914, SFTA1P_or_CUX2P1 - CELF2-DT || 33549134_Basal cell carcinoma_rs35202367_CELF2_or_NA - SFTA1P || 32450446_Diffuse plaques (SNP x SNP interaction)_rs11168599 x rs11256826_NR x NR_or_No mapped genes x N/A - SFTA1P || 31174203_Keratinocyte cancer (MTAG)_rs12767525_RP1-186E20.1_or_NA …		FAT, SKIN	GTEx2015_v6,Brain_Cortex,SFTA1P,3.13372295194191e-06;GTEx2015_v6,Brain_Nucleus_accumbens_basal_ganglia,SFTA1P,1.38304459132505e-06;GTEx2015_v6,Lung,RP1-186E20.1,2.20044017591257e-06;GTEx2015_v6,Lung,SFTA1P,2.27638027751316e-14	IOP
rs4748988	10	25122579	T	C	-0.052319	0.00871447	1.9287408651415E-09	0.395764	1	-0.0391	0.0097	5.885E-05	-0.0404379	0.0107519	0.000169246	-0.0192632	0.00468546	3.93488059716938E-05	-0.0121681	0.00402231	0.00248503	-0.0319298	0.00572684	2.38716692745786E-08	1.58920203309263E-09	TRUE	intergenic	ARHGAP21;PRTFDC1	PRTFDC1	.	ARHGAP21(+110kb)|ENKUR(-148.3kb)|PRTFDC1(-14.96kb)|THNSL1(-182.9kb)	ARHGAP21(+110kb)|ENKUR(-148.3kb)|GPR158(-341.7kb)|GPR158-AS1(-324.4kb)|KIAA1217(+285.8kb)|PRTFDC1(-14.96kb)|THNSL1(-182.9kb)	ARHGAP21(+110kb)|ENKUR(-148.3kb)|GPR158(-341.7kb)|GPR158-AS1(-324.4kb)|KIAA1217(+285.8kb)|LINC00836(-818.1kb)|MIR603(+557.9kb)|PRTFDC1(-14.96kb)|THNSL1(-182.9kb)	ENSG00000099256.13	32193296_Cortical surface area_ - PRTFDC1_rs4747503_Rsq0.98_5E-6(Caudal Anterior Cingulate) || 34021172_A body shape index_ - PRTFDC1_rs9418456_Rsq0.93_3E-8 ||	34594039_Eosinophil counts_rs140884840__or_PRTFDC1 || 34594039_Lymphocyte counts_rs7914847__or_PRTFDC1 || 34594039_Height_rs11014285__or_PRTFDC1 || 34594039_White blood cell count_rs11014291__or_PRTFDC1 || 34594039_Monocyte count_rs7914847__or_PRTFDC1 || 34594039_Platelet count_rs11818463__or_PRTFDC1 || 34594039_Neutrophil count_rs11014291__or_PRTFDC1 || 34021172_A body shape index_rs9418456_PRTF…			.	VCDR
rs1649082	10	60292434	A	C	0.0921945	0.00856779	5.2827659426657E-27	0.45682	0	0.0833	0.009	2.013E-20	0.0771302	0.0105412	2.53537494084E-13	0.0342175	0.00459694	9.8023657495239E-14	0.0163989	0.00394869	3.28152467797622E-05	0.0595338	0.00559986	2.18609499917007E-26	1.43034824436812E-30	TRUE	intronic	BICC1	BICC1	BICC1(0)	BICC1(0)|FAM133CP(-182.3kb)|TFAM(+133.4kb)|UBE2D1(+161.9kb)	BICC1(0)|CISD1(+243.4kb)|FAM133CP(-182.3kb)|IPMK(+264.7kb)|TFAM(+133.4kb)|UBE2D1(+161.9kb)	BICC1(0)|CISD1(+243.4kb)|FAM13C(-713.5kb)|FAM133CP(-182.3kb)|IPMK(+264.7kb)|LINC00844(-466.8kb)|PHYHIPL(-643.9kb)|TFAM(+133.4kb)|UBE2D1(+161.9kb)	ENSG00000122870.7	32888493_Hematocrit_BICC1_rs1427200_Rsq0.94_2E-21 || 34594039_Systolic blood pressure_BICC1_rs1649016_Rsq0.93_1E-11 || 30993211_Serum uric acid levels_BICC1_rs1649031_Rsq0.94_2E-6(EA) || 34594039_Serum uric acid levels_BICC1_rs1649068_Rsq0.95_8E-40 || 29808027_Spherical equivalent or myopia (age of diagnosis)_BICC1_rs1649068_Rsq0.95_4E-21 || 27020472_Spherical equivalent (joint analysis main effe…	34594039_Blood urea nitrogen levels_rs11453704__or_TFAM - BICC1 || 34594039_Hematocrit_rs1658435__or_BICC1 || 34594039_Medication use (calcium channel blockers)_rs56139163__or_BICC1 || 34594039_Glaucoma_rs4245599__or_BICC1 || 34594039_Gamma glutamyl transpeptidase_rs34123447__or_BICC1 || 34594039_Hemoglobin_rs150505258__or_BICC1 || 34594039_Serum uric acid levels_rs28855176__or_BICC1 || 34594039_…			.	VCDR
rs2637250	10	78282063	T	C	0.0529351	0.00857122	6.57789632265107E-10	0.549717	0	0.0493	0.009	4.661E-08	0.0480689	0.0105658	5.37797570169E-06	0.013256	0.00460371	0.0039842	0.0128715	0.00395353	0.00113118	0.0198308	0.00563825	0.000434889	0.000142409	TRUE	intronic	LRMDA	C10orf11	C10orf11(0)	C10orf11(0)	C10orf11(0)|KCNMA1(-347.3kb)	C10orf11(0)|KCNMA1(-347.3kb)	ENSG00000148655.8		32888494_Hematocrit_rs543893408_C10orf11_or_LRMDA || 32888494_Hemoglobin_rs543893408_C10orf11_or_LRMDA || 32517579_Periventricular white matter hyperintensities_rs4746340_C10orf11_or_LRMDA || 31630189_Urinary albumin-to-creatinine ratio_rs7898462_C10orf11_or_LRMDA || 31511532_Urinary albumin-to-creatinine ratio_rs67339103_C10orf11_or_LRMDA || 31289104_Gout vs. Hyperuricemia_rs10764052_C10orf112_o…		GI	GTEx2015_v6,Muscle_Skeletal,C10orf11,4.21252087475231e-06	VCDR
rs3120976	10	82025682	A	C	0.0503287	0.00903151	2.51003961865029E-08	0.665945	1	0.0376	0.0103	0.0002406	0.0474536	0.0111515	2.08702559674E-05	0.00238425	0.00485596	0.62343	0.0226639	0.00417032	5.49297456539321E-08	0.0440113	0.00589812	7.53013206251297E-14	6.15392996822318E-16	TRUE	intergenic	LOC100130698;MAT1A	MAT1A	.	ANXA11(+60.25kb)|DYDC1(-70.18kb)|DYDC2(-78.82kb)|FAM213A(-141.9kb)|LINC00857(+46.27kb)|MAT1A(-5.893kb)|PLAC9(+120.9kb)|TMEM254(+173.4kb)|TMEM254-AS1(+186.7kb)|TSPAN14(-188.4kb)	ANXA11(+60.25kb)|DYDC1(-70.18kb)|DYDC2(-78.82kb)|FAM213A(-141.9kb)|LINC00857(+46.27kb)|LOC100288974(+334.1kb)|MAT1A(-5.893kb)|MBL1P(+342.8kb)|PLAC9(+120.9kb)|SFTPD(+316.8kb)|SH2D4B(-272kb)|TMEM254(+173.4kb)|TMEM254-AS1(+186.7kb)|TSPAN14(-188.4kb)	ANXA11(+60.25kb)|BEND3P3(+577kb)|DYDC1(-70.18kb)|DYDC2(-78.82kb)|EIF5AL1(+749.5kb)|FAM213A(-141.9kb)|LINC00857(+46.27kb)|LOC642361(+438.3kb)|LOC100288974(+334.1kb)|MAT1A(-5.893kb)|MBL1P(+342.8kb)|NUTM2B(+553.2kb)|PLAC9(+120.9kb)|PPIF(+910.6kb)|SFTPA1(+650.5kb)|SFTPA2(+705.5kb)|SFTPD(+316.8kb)|SH2D4B(-272kb)|TMEM254(+173.4kb)|TMEM254-AS1(+186.7kb)|TSPAN14(-188.4kb)|ZCCHC24(+820.3kb)|ZMIZ1(+949.4kb)	ENSG00000151224.7		34594039_Blood urea nitrogen levels_rs61859168__or_MAT1A - ZNF519P1 || 34594039_Systolic blood pressure_rs60204118__or_MAT1A || 33462484_Cystatin C levels_rs1556896_NR_or_EIF5AP4 - MAT1A || 32888493_Hematocrit_rs55899456_NR_or_MAT1A - ZNF519P1 || 32242144_Serum 25-Hydroxyvitamin D levels_rs12411742__or_MAT1A || 32242144_Serum 25-Hydroxyvitamin D levels_rs10887718__or_MAT1A || 32059762_Serum 25-Hy…	ESDR	ESC, ESDR, IPSC, ADRL, MUS, PLCNT, GI, THYM, HRT, LIV	GTEx2015_v6,Artery_Tibial,LINC00857,8.15665259859264e-08;GTEx2015_v6,Brain_Frontal_Cortex_BA9,RP11-137H2.6,1.88267182397982e-06;GTEx2015_v6,Esophagus_Mucosa,FAM213A,1.2872785031078e-13;GTEx2015_v6,Esophagus_Mucosa,RP11-137H2.6,3.23015890224724e-11;GTEx2015_v6,Skin_Not_Sun_Exposed_Suprapubic,MAT1A,1.30040211404837e-15;GTEx2015_v6,Skin_Sun_Exposed_Lower_leg,FAM213A,2.49632560729023e-06;GTEx2015_v6,…	IOP
rs4919038	10	94771515	T	C	0.0525827	0.00855473	7.91494209125335E-10	0.471145	0	0.0494	0.0102	1.284E-06	0.0558411	0.0105186	1.10352245321E-07	0.0130861	0.0045877	0.00433851	0.0179067	0.0039405	5.51241365703369E-06	0.0345585	0.00560064	6.83190310160379E-10	2.53166290685697E-11	TRUE	intronic	EXOC6	EXOC6	EXOC6(0)	CYP26A1(-61.72kb)|CYP26C1(-49.5kb)|EXOC6(0)	CYP26A1(-61.72kb)|CYP26C1(-49.5kb)|EXOC6(0)|HHEX(+316.1kb)|KIF11(+356.4kb)|MYOF(-294.7kb)	BTAF1(+981.4kb)|CEP55(-484.9kb)|CPEB3(+720.6kb)|CYP26A1(-61.72kb)|CYP26C1(-49.5kb)|EXOC6(0)|FFAR4(-554.9kb)|FRA10AC1(-656.1kb)|HHEX(+316.1kb)|IDE(+437.7kb)|KIF11(+356.4kb)|LGI1(-746kb)|MARCH5(+657.8kb)|MARK2P9(+592.2kb)|MYOF(-294.7kb)|PDE6C(-600.8kb)|PIPSL(-946.4kb)|PLCE1(-982.2kb)|RBP4(-580.1kb)|SLC35G1(-882.2kb)	ENSG00000138190.12	32986727_Age-related hearing impairment (MTAG)_EXOC6_rs835259_Rsq0.92_4E-8 ||	34737425_Severe autoimmune type 2 diabetes_rs72837105_EXOC6B_or_EXOC6B || 34594039_Height_rs138296890__or_EXOC6B || 34594039_HDL cholesterol_rs146234588__or_EXOC6 || 34594039_HDL cholesterol_rs4568938__or_EXOC6 || 34594039_Triglycerides_rs79117755__or_EXOC6 || 34594039_Total bilirubin levels_rs4568938__or_EXOC6 || 34594039_Platelet count_rs6758462__or_EXOC6B || 34108613_Age-related hearing impair…			.	IOP
rs11187315	10	94944863	A	C	0.0633846	0.00866155	2.51832259323677E-13	0.420245	0	0.0657	0.01	4.272E-11	0.0487468	0.0106268	4.49299586926E-06	0.0426465	0.00463828	3.76885568506022E-20	-0.00185673	0.00398496	0.641261	0.0411517	0.00558189	1.75459306141679E-13	1.65060700761728E-15	TRUE	intergenic	CYP26A1;MYOF	CYP26A1	.	CYP26A1(+107.2kb)|CYP26C1(+116.4kb)|EXOC6(+125.6kb)|MYOF(-121.3kb)	CEP55(-311.5kb)|CYP26A1(+107.2kb)|CYP26C1(+116.4kb)|EXOC6(+125.6kb)|FFAR4(-381.6kb)|MYOF(-121.3kb)	CEP55(-311.5kb)|CPEB3(+894kb)|CYP26A1(+107.2kb)|CYP26C1(+116.4kb)|EXOC6(+125.6kb)|FFAR4(-381.6kb)|FRA10AC1(-482.8kb)|HHEX(+489.5kb)|IDE(+611kb)|KIF11(+529.7kb)|LGI1(-572.7kb)|MARCH5(+831.1kb)|MARK2P9(+765.5kb)|MYOF(-121.3kb)|PDE6C(-427.5kb)|PIPSL(-773kb)|PLCE1(-808.9kb)|RBP4(-406.7kb)|SLC35G1(-708.9kb)	ENSG00000095596.7	23396134_Refractive error_NIP7P1 - XRCC6P1_rs10882165_Rsq0.86_1E-11 || 33627673_Glaucoma (primary open-angle)_NIP7P1 - XRCC6P1_rs10882167_Rsq0.88_1E-9 || 29808027_Spherical equivalent_NIP7P1 - XRCC6P1_rs10882172_Rsq0.99_4E-9 || 31959993_Vertical cup-disc ratio (adjusted for vertical disc diameter)_NIP7P1 - XRCC6P1_rs17108260_Rsq0.96_3E-11 || 29808027_Spherical equivalent or myopia (age of diagnos…	34594039_Gamma glutamyl transpeptidase_rs4411227__or_CYP26C1 - CYP26A1 || 34594039_Medication use (HMG CoA reductase inhibitors)_rs2068888__or_CYP26A1 - NIP7P1 || 34594039_C-reactive protein_rs2068888__or_CYP26A1 - NIP7P1 || 34594039_Gamma glutamyl transpeptidase_rs4418728__or_CYP26A1 - NIP7P1 || 34594039_Platelet count_rs2068888__or_CYP26A1 - NIP7P1 || 34594039_LDL cholesterol_rs2068888__or_CYP2…			.	VCDR
rs57866767	10	96023077	T	C	-0.0793791	0.00857354	2.07090115817589E-20	0.566957	0	-0.0677	0.009	3.765E-14	-0.0762244	0.0105914	6.16323874639E-13	-0.0330031	0.00461871	8.96539329269979E-13	-0.02078	0.00396969	1.65283599851713E-07	-0.056884	0.00553617	9.77603775878351E-25	1.20988734119767E-28	TRUE	intronic	PLCE1	PLCE1	PLCE1(0)	NOC3L(-69.91kb)|PLCE1(0)|PLCE1-AS1(-15.97kb)|TBC1D12(-139.1kb)	HELLS(-282.4kb)|NOC3L(-69.91kb)|PIPSL(+301.4kb)|PLCE1(0)|PLCE1-AS1(-15.97kb)|SLC35G1(+360.6kb)|TBC1D12(-139.1kb)	C10orf129(-930.9kb)|CEP55(+734.2kb)|CYP2C8(-773.5kb)|CYP2C9(-675.3kb)|CYP2C18(-420.2kb)|CYP2C19(-499.4kb)|FFAR4(+673.2kb)|FRA10AC1(+560.7kb)|HELLS(-282.4kb)|LGI1(+465.2kb)|MYOF(+781kb)|NOC3L(-69.91kb)|PDE6C(+597.6kb)|PDLIM1(-974.2kb)|PIPSL(+301.4kb)|PLCE1(0)|PLCE1-AS1(-15.97kb)|RBP4(+662.1kb)|SLC35G1(+360.6kb)|TBC1D12(-139.1kb)	ENSG00000138193.8	34594039_Aspartate aminotransferase levels_PLCE1_rs10786156_Rsq0.99_4E-11 || 31669095_Waist circumference adjusted for body mass index_PLCE1_rs10786156_Rsq0.99_2E-10 || 30595370_Cardiovascular disease_PLCE1_rs10786156_Rsq0.99_7E-22 || 27322543_Migraine_PLCE1_rs10786156_Rsq0.99_2E-14 || 34594039_Serum alkaline phosphatase levels_PLCE1, PLCE1-AS1_rs11187838_Rsq0.99_1E-14 || 34594039_Calcium levels_…	34594039_Blood urea nitrogen levels_rs79958663__or_PLCE1 || 34594039_Serum alkaline phosphatase levels_rs11187838__or_PLCE1, PLCE1-AS1 || 34594039_Alanine aminotransferase levels_rs57866767__or_PLCE1 || 34594039_Aspartate aminotransferase levels_rs10786156__or_PLCE1 || 34594039_Calcium levels_rs11187838__or_PLCE1, PLCE1-AS1 || 34594039_Gamma glutamyl transpeptidase_rs2077218__or_PLCE1 || 34594039…			GTEx2015_v6,Adrenal_Gland,NOC3L,2.97510470043819e-09;GTEx2015_v6,Cells_Transformed_fibroblasts,PLCE1-AS1,3.36250750861708e-06;GTEx2015_v6,Lung,NOC3L,4.9611814155084e-06;GTEx2015_v6,Nerve_Tibial,NOC3L,3.97449404448818e-06;GTEx2015_v6,Skin_Sun_Exposed_Lower_leg,NOC3L,5.01960299528211e-06;Lappalainen2013,Lymphoblastoid_EUR_exonlevel,ENSG00000173145.7_96075004_96075221,1.29614547669641e-05	VCDR
rs2104598	10	114715598	A	G	0.0567717	0.0085965	4.00074080548495E-11	0.521721	1	0.0374	0.0092	4.627E-05	0.0506679	0.010522	1.46867981634E-06	0.0108941	0.0045842	0.0174802	0.0215484	0.00393765	4.43988056251468E-08	0.0187698	0.00568273	0.00095484	0.000354176	TRUE	intronic	TCF7L2	TCF7L2	TCF7L2(0)	TCF7L2(0)|VTI1A(+137.1kb)	MIR4295(+321.6kb)|TCF7L2(0)|VTI1A(+137.1kb)	ACSL5(+527.5kb)|CASP7(-723.3kb)|DCLRE1A(-878.9kb)|GPAM(+772.1kb)|GUCY2GP(+599.2kb)|HABP2(-595kb)|MIR4295(+321.6kb)|MIR4483(-822.2kb)|MIR6715A(+656.2kb)|MIR6715B(+656.2kb)|NHLRC2(-898.8kb)|NRAP(-633kb)|PLEKHS1(-795.6kb)|TCF7L2(0)|TECTB(+650.8kb)|VTI1A(+137.1kb)|ZDHHC6(+508.9kb)	ENSG00000148737.11	33398198_Prostate cancer_TCF7L2_rs10885396_Rsq0.87_2E-10 || 32888493_Red blood cell count_TCF7L2_rs10885396_Rsq0.87_2E-16 || 32888493_Monocyte count_TCF7L2_rs10885396_Rsq0.87_3E-14 || 32888493_Monocyte count_TCF7L2_rs10885396_Rsq0.87_3E-15 || 32888494_Monocyte percentage of white cells_TCF7L2_rs10885396_Rsq0.87_1E-16 || 32888493_Red blood cell count_TCF7L2_rs10885396_Rsq0.87_7E-13 || 27863252_Gra…	34737425_Severe insulin-deficient type 2 diabetes_rs7903146_TCF7L2_or_TCF7L2 || 34737425_Mild obesity-related type 2 diabetes_rs7903146_TCF7L2_or_TCF7L2 || 34737425_Mild age-related type 2 diabetes_rs7903146_TCF7L2_or_TCF7L2 || 34737425_Type 2 diabetes_rs7903146_TCF7L2_or_TCF7L2 || 34737426_Treatment or medication use - metformin (UKB data field 20003_1140884600)_rs190552429__or_TCF7L2 || 3473742…	ESC, ESDR, LNG, IPSC, FAT, STRM, BRST, BLD, MUS, BRN, SKIN, VAS, GI, KID, PANC, THYM, OVRY, HRT, LIV, BONE	ESDR, ESC, BLD, SKIN, LIV, ADRL, HRT, PLCNT, GI, CRVX	GTEx2015_v6,Adipose_Subcutaneous,RP11-57H14.2,3.20536208260045e-06;GTEx2015_v6,Artery_Tibial,RP11-57H14.2,6.2308579839286e-06;GTEx2015_v6,Breast_Mammary_Tissue,RP11-57H14.2,1.11412063943243e-06;GTEx2015_v6,Colon_Transverse,RP11-57H14.2,4.66873563382525e-06;GTEx2015_v6,Esophagus_Mucosa,RP11-57H14.2,9.7271320316723e-06;GTEx2015_v6,Esophagus_Muscularis,RP11-57H14.2,2.15473114011628e-09;GTEx2015_v6,L…	IOP
rs3095122	10	118550763	A	G	-0.0582148	0.00867273	1.9144712488664E-11	0.586428	1	-0.039	0.0099	8.885E-05	-0.0513208	0.0106589	1.47336038636E-06	-0.0383322	0.00464956	1.66167072070537E-16	-0.0127198	0.00399406	0.00144913	-0.030797	0.0056355	4.74601519237405E-08	3.53733705791715E-09	TRUE	intronic	HSPA12A	HSPA12A	.	C10orf82(+121.3kb)|ENO4(-58.26kb)|HSPA12A(+48.68kb)|KIAA1598(-92.12kb)|PNLIPRP1(+182.1kb)|PNLIPRP2(+146.1kb)	C10orf82(+121.3kb)|ENO4(-58.26kb)|HSPA12A(+48.68kb)|KIAA1598(-92.12kb)|MIR3663(-376.4kb)|PNLIP(+223.4kb)|PNLIPRP1(+182.1kb)|PNLIPRP2(+146.1kb)|PNLIPRP3(+313.3kb)|VAX1(-337.3kb)	ATRNL1(+842.3kb)|C10orf82(+121.3kb)|CCDC172(+411.2kb)|EMX2(-751.2kb)|EMX2OS(-693kb)|ENO4(-58.26kb)|GFRA1(+517.6kb)|HSPA12A(+48.68kb)|KCNK18(-406.2kb)|KIAA1598(-92.12kb)|MIR3663(-376.4kb)|PDZD8(-491.8kb)|PNLIP(+223.4kb)|PNLIPRP1(+182.1kb)|PNLIPRP2(+146.1kb)|PNLIPRP3(+313.3kb)|SLC18A2(-449.8kb)|VAX1(-337.3kb)	ENSG00000225302.1	31959993_Vertical cup-disc ratio (adjusted for vertical disc diameter)_HSPA12A_rs11197820_Rsq0.97_2E-9 || 31959993_Vertical cup-disc ratio (multi-trait analysis)_HSPA12A_rs11197820_Rsq0.97_3E-13 || 28073927_Vertical cup-disc ratio_HSPA12A_rs1681739_Rsq0.91_1E-6(EA) || 28073927_Vertical cup-disc ratio_HSPA12A_rs1681739_Rsq0.91_2E-8 || 31798171_Optic cup area_HSPA12A_rs1681743_Rsq0.8_4E-6 || 317981…	34594039_Aspartate aminotransferase levels_rs2921973__or_HSPA12A || 34446935_Externalizing behaviour (multivariate analysis)_rs3095122__or_HSPA12A || 32541925_Type 2 diabetes_rs7912336_NR_or_HSPA12A || 31959993_Vertical cup-disc ratio (adjusted for vertical disc diameter)_rs11197820_HSPA12A_or_HSPA12A || 31959993_Vertical cup-disc ratio (multi-trait analysis)_rs11197820_HSPA12A, ENO4_or_HSPA12A |…			Westra2013,Whole_Blood,KIAA1598|C10orf134,2.2858915232994975E-41	VCDR
rs12764880	10	126486443	T	C	-0.0485682	0.00862372	1.78203867323997E-08	0.42808	0	-0.0495	0.0092	8.12E-08	-0.0274091	0.0106144	0.00981541	-0.0124371	0.00462851	0.00720842	-0.00630574	0.00397527	0.112685	-0.0267135	0.00569762	2.71563448416995E-06	3.92397698551402E-07	FALSE	intergenic	EEF1AKMT2;ABRAXAS2	FAM175B	.	CTBP2(-190kb)|FAM53B(+53.51kb)|FAM175B(-3.91kb)|LHPP(+183.7kb)|METTL10(+6.004kb)|ZRANB1(-144.2kb)	CTBP2(-190kb)|FAM53B(+53.51kb)|FAM175B(-3.91kb)|LHPP(+183.7kb)|METTL10(+6.004kb)|MIR4296(-234.9kb)|NKX1-2(+347.9kb)|OAT(+378.9kb)|ZRANB1(-144.2kb)	CHST15(+633.3kb)|CPXM2(+834.9kb)|CTBP2(-190kb)|EDRF1(-921.6kb)|FAM53B(+53.51kb)|FAM175B(-3.91kb)|FLJ37035(-907.4kb)|LHPP(+183.7kb)|LOC283038(-885.4kb)|METTL10(+6.004kb)|MIR4296(-234.9kb)|MMP21(-968.6kb)|NKX1-2(+347.9kb)|OAT(+378.9kb)|TEX36(-857.8kb)|TEX36-AS1(-776.5kb)|UROS(-990.7kb)|ZRANB1(-144.2kb)	ENSG00000165660.6	31152163_Estimated glomerular filtration rate_EEF1AKMT2_rs10430743_Rsq0.83_5E-19 || 34594039_Serum creatinine levels_EEF1AKMT2_rs1055256_Rsq0.86_7E-24 || 31152163_Estimated glomerular filtration rate_EEF1AKMT2_rs1055256_Rsq0.86_2E-20 || 32665545_Cortical surface area (MOSTest)_EEF1AKMT2 - ABRAXAS2_rs10901823_Rsq0.99_7E-14 || 31015462_Estimated glomerular filtration rate_FAM53B_rs11245344_Rsq0.84_…	34021172_Hip circumference adjusted for BMI_rs537932984_FAM175B_or_ABRAXAS2 - NPM1P31 || 32665545_Brain morphology (MOSTest)_rs11245347_LHPP, RP11-12J10.3, FAM53B, METTL10, FAM175B_or_FAM53B || 31562340_Height_rs61872120_FAM175B, ZRANB1_or_NPM1P31 - ZRANB1 || 30598549_Heel bone mineral density_rs11245388_FAM175B_or_ABRAXAS2 - NPM1P31 || 30279459_Total hippocampal volume_rs12218858_FAM175B, FAM53B…			GTEx2015_v6,Adipose_Subcutaneous,METTL10,4.2001175441812e-09;GTEx2015_v6,Artery_Aorta,METTL10,1.62976135202963e-06;GTEx2015_v6,Brain_Caudate_basal_ganglia,METTL10,2.60833142374822e-08;GTEx2015_v6,Breast_Mammary_Tissue,METTL10,2.34259335867556e-08;GTEx2015_v6,Cells_Transformed_fibroblasts,METTL10,1.35897108895647e-13;GTEx2015_v6,Lung,METTL10,2.96585201562148e-07;GTEx2015_v6,Skin_Sun_Exposed_Lower_…	VCDR
rs10492	11	866920	T	G	0.0618636	0.0112737	4.07784211595917E-08	0.805267	1	0.0438	0.0136	0.001304	0.057778	0.0133004	1.39861408527E-05	0.012712	0.00576526	0.0274594	0.0286372	0.00496715	8.15063904980807E-09	0.0451938	0.00867209	1.66798174469432E-07	1.52791974269803E-08	FALSE	UTR3	TSPAN4	TSPAN4	TSPAN4(0)	AP2A2(-58.89kb)|CD151(+28.08kb)|CEND1(+76.79kb)|CHID1(-0.938kb)|DEAF1(+171.2kb)|EFCAB4A(+34.93kb)|EPS8L2(+139.2kb)|MUC6(-145.9kb)|NS3BP(+86.16kb)|PDDC1(+89.43kb)|PIDD1(+61.67kb)|PNPLA2(+41.35kb)|POLR2L(+24.39kb)|RPLP2(+54.04kb)|SLC25A22(+68.65kb)|SNORA52(+55.11kb)|TALDO1(+101.9kb)|TMEM80(+161.9kb)|TSPAN4(0)	AP2A2(-58.89kb)|C11orf35(+306.1kb)|CD151(+28.08kb)|CDHR5(+241.9kb)|CEND1(+76.79kb)|CHID1(-0.938kb)|DEAF1(+171.2kb)|DRD4(+226.2kb)|EFCAB4A(+34.93kb)|EPS8L2(+139.2kb)|HRAS(+331.4kb)|IRF7(+250.9kb)|LOC143666(+291kb)|LRRC56(+312kb)|MIR210(+298.7kb)|MIR210HG(+298.5kb)|MUC2(-208kb)|MUC5B(-377.4kb)|MUC6(-145.9kb)|NS3BP(+86.16kb)|PDDC1(+89.43kb)|PHRF1(+254.7kb)|PIDD1(+61.67kb)|PNPLA2(+41.35kb)|POLR2L(+24…	ANO9(+424.9kb)|AP2A2(-58.89kb)|ATHL1(+571.2kb)|B4GALNT4(+484.8kb)|BET1L(+659.5kb)|BRSK2(-544.2kb)|C11orf35(+306.1kb)|CD151(+28.08kb)|CDHR5(+241.9kb)|CEND1(+76.79kb)|CHID1(-0.938kb)|CTSD(-907.1kb)|DEAF1(+171.2kb)|DRD4(+226.2kb)|DUSP8(-708.4kb)|EFCAB4A(+34.93kb)|EPS8L2(+139.2kb)|FAM99A(-819.9kb)|FAM99B(-837.6kb)|HRAS(+331.4kb)|IFITM1(+551.6kb)|IFITM2(+557.5kb)|IFITM3(+546kb)|IFITM5(+567.4kb)|IFITM1…	ENSG00000214063.6		34594039_Weight_rs10902226__or_TSPAN4 || 32999390_Falling risk_rs28672671_TSPAN4_or_TSPAN4 || 31669095_Body mass index_rs11246328_NR_or_TSPAN4 || 31420334_Venous thromboembolism_rs73403190_NR_or_TSPAN4			GTEx2015_v6,Cells_Transformed_fibroblasts,TSPAN4,1.51320517184387e-08;GTEx2015_v6,Lung,TSPAN4,1.27001983348407e-07;GTEx2015_v6,Muscle_Skeletal,POLR2L,4.35036786085582e-06;GTEx2015_v6,Pancreas,TSPAN4,1.98717629861298e-06;GTEx2015_v6,Skin_Sun_Exposed_Lower_leg,AP006621.1,1.42816299560581e-07;GTEx2015_v6,Thyroid,TSPAN4,9.60561473970568e-12;Lappalainen2013,Lymphoblastoid_EUR_exonlevel,ENSG00000177697…	IOP
rs4141194	11	17011176	A	C	0.0840213	0.00938735	3.53945584593292E-19	0.290572	0	0.0649	0.0099	4.534E-11	0.0899645	0.0115016	5.20233829999E-15	0.01494	0.00503908	0.00302865	0.0414144	0.00433228	1.18321545893791E-21	0.0633202	0.00617089	1.58793507872159E-24	2.13174303536481E-28	TRUE	intronic	PLEKHA7	PLEKHA7	PLEKHA7(0)	OR7E14P(-62.26kb)|PIK3C2A(-96.95kb)|PLEKHA7(0)|RPS13(-84.76kb)	C11orf58(+231.3kb)|KCNJ11(-395.6kb)|NCR3LG1(-362.1kb)|NUCB2(-287.1kb)|OR7E14P(-62.26kb)|PIK3C2A(-96.95kb)|PLEKHA7(0)|RPS13(-84.76kb)	ABCC8(-403.3kb)|C11orf58(+231.3kb)|KCNC1(-746.3kb)|KCNJ11(-395.6kb)|MYOD1(-729.9kb)|NCR3LG1(-362.1kb)|NUCB2(-287.1kb)|OR7E14P(-62.26kb)|OTOG(-557.7kb)|PIK3C2A(-96.95kb)|PLEKHA7(0)|RPS13(-84.76kb)|SERGEF(-798.4kb)|SOX6(+513.2kb)|USH1C(-504.3kb)	ENSG00000166689.9	34594039_Glaucoma_PLEKHA7_rs11024102_Rsq0.99_1E-8 || 29617998_Intraocular pressure_PLEKHA7_rs11024102_Rsq0.99_3E-10 || 27064256_Glaucoma (primary angle closure)_PLEKHA7_rs11024102_Rsq0.99_2E-18 || 27064256_Glaucoma (primary angle closure)_PLEKHA7_rs11024102_Rsq0.99_8E-19(Asian) || 22922875_Glaucoma (primary angle closure)_PLEKHA7_rs11024102_Rsq0.99_5E-12 || 32352494_Intraocular pressure_PLEKHA7_r…	34594039_Glaucoma_rs11024102__or_PLEKHA7 || 34594039_Glaucoma_rs34927905__or_PLEKHA7 || 34594039_Serum creatinine levels_rs34794528__or_PLEKHA7 || 33627673_Glaucoma (primary open-angle)_rs4141194_PLEKHA7_or_PLEKHA7 || 33462484_Creatinine levels_rs4757489_NR_or_PLEKHA7 || 33462484_Estimated glomerular filtration rate_rs4757489_NR_or_PLEKHA7 || 32888494_High light scatter reticulocyte count_rs17472…		ESDR, BRST, BRN, GI, PANC, HRT	GTEx2015_v6,Artery_Tibial,NCR3LG1,1.28341652345089e-05;GTEx2015_v6,Esophagus_Mucosa,RP1-239B22.5,2.03877068768809e-05;GTEx2015_v6,Lung,OR7E14P,5.87402041566823e-09;GTEx2015_v6,Skin_Sun_Exposed_Lower_leg,OR7E14P,3.99692441512276e-07	IOP
rs7931440	11	28623873	T	G	-0.0528592	0.00873532	1.43762744198301E-09	0.612492	0	-0.0282	0.0094	0.002798	-0.0553752	0.0107755	2.76229346262E-07	-0.0195938	0.00469867	3.04508993765613E-05	-0.0193214	0.00403744	1.70512950011602E-06	-0.022719	0.00565806	6.0020040554584E-05	1.43165647587123E-05	TRUE	intergenic	MIR8068;LINC02546	METTL15	.	MIR8068(+124.8kb)	METTL15(+268.8kb)|MIR8068(+124.8kb)	BDNF(+880.3kb)|BDNF-AS(+904.2kb)|KIF18A(+494.1kb)|LINC00678(+967.7kb)|METTL15(+268.8kb)|MIR610(+545.4kb)|MIR8068(+124.8kb)	ENSG00000255322.1	30643251_Alcohol consumption (drinks per week) (MTAG)_METTL15 - _rs11030380_Rsq0.87_3E-6 || 33082346_Smoking initiation_METTL15 - LINC02758_rs2585817_Rsq0.97_5E-9 || 30643258_Smoking status (ever vs never smokers)_METTL15 - LINC02758_rs2585817_Rsq0.97_5E-13 || 30643251_Smoking cessation (MTAG)_METTL15 - LINC02758_rs59617050_Rsq0.82_6E-13 || 30643251_Cigarettes smoked per day (MTAG)_METTL15 - _rs7…	34594039_Weight_rs2356013__or_METTL15 - LINC02758 || 34594039_Body mass index_rs10767739__or_METTL15 - LINC02758 || 34594039_Medication use (beta blocking agents)_rs4923536__or_METTL15 || 34446935_Externalizing behaviour (multivariate analysis)_rs7942417__or_METTL15 - LINC02758 || 34290314_Chronic lymphocytic leukemia_rs112718809__or_METTL15 - LINC02758 || 33568662_Daytime nap_rs10835420_METTL15_…			.	IOP
rs9666712	11	44855663	C	G	-0.0877873	0.0144028	1.09346252985534E-09	0.096128	1	-0.0669	0.0149	7.62E-06	-0.0926623	0.0181447	3.27580141207E-07	-0.0138212	0.00774944	0.0745039	-0.0343155	0.00667296	2.71155114622124E-07	-0.0576547	0.00903056	1.31281493916304E-10	3.70346737354421E-12	TRUE	intronic	TSPAN18	TSPAN18	TSPAN18(0)	LOC221122(-139.8kb)|TP53I11(-98.24kb)|TSPAN18(0)	CD82(+214.3kb)|LOC221122(-139.8kb)|PRDM11(-259.9kb)|TP53I11(-98.24kb)|TSPAN18(0)	ACCS(+750.1kb)|ACCSL(+774.1kb)|ALKBH3(+913.8kb)|ALKBH3-AS1(+913.2kb)|ALX4(+523.9kb)|C11orf96(+890.2kb)|CD82(+214.3kb)|CHST1(-813.6kb)|DKFZp779M0652(-937.3kb)|EXT2(+588.7kb)|HSD17B12(+977.5kb)|LOC221122(-139.8kb)|LOC100507384(-888.2kb)|MIR7154(-857.6kb)|PRDM11(-259.9kb)|SEC14L1P1(+934.2kb)|SLC35C1(-970kb)|SYT13(-406.2kb)|TP53I11(-98.24kb)|TSPAN18(0)	ENSG00000157570.7	29785010_Intraocular pressure_TSPAN18_rs9666712_Rsq1_3E-8 ||	33031748_Serum metabolite levels_rs74882993_TSPAN18_or_TSPAN18 || 32572223_Gut microbiota (bacterial taxa, rank normal transformation method)_rs148894407_TSPAN18_or_LINC02704 - TSPAN18-AS1 || 30941828_Cortical brain region measurements (area, volume and thickness)_rs11601331__or_TSPAN18 || 29785010_Intraocular pressure_rs9666712_TSPAN18_or_TSPAN18 || 29455858_Diastolic blood pressure x smoking st…	IPSC, GI	ESC, ESDR, IPSC, STRM, BRST, BRN, SKIN, GI, ADRL, HRT, KID, LNG, MUS, PLCNT, THYM	.	IOP
rs10160502	11	45376816	T	G	0.111882	0.0173888	1.24193376922596E-10	0.92873	1	0.0718	0.0204	0.0004407	0.0879449	0.0205727	1.91285787982E-05	0.0215642	0.00885491	0.0148802	0.0350636	0.00764538	4.51285185108339E-06	0.0521644	0.0112474	3.0418868754666E-06	4.47731312744622E-07	TRUE	upstream	LINC02696	SYT13	.	PRDM11(+120.1kb)|SYT13(+68.93kb)	CHST1(-292.4kb)|LOC221122(+377.2kb)|LOC100507384(-367kb)|MIR7154(-336.4kb)|PRDM11(+120.1kb)|SYT13(+68.93kb)	C11orf94(-551.3kb)|CD82(+735.5kb)|CHST1(-292.4kb)|CREB3L1(-922.4kb)|CRY2(-491.9kb)|DGKZ(-977.6kb)|DKFZp779M0652(-416.2kb)|GYLTL1B(-566.4kb)|LOC221122(+377.2kb)|LOC100507384(-367kb)|MAPK8IP1(-530.2kb)|MIR7154(-336.4kb)|PEX16(-554.4kb)|PHF21A(-574.1kb)|PRDM11(+120.1kb)|SLC35C1(-448.8kb)|SYT13(+68.93kb)|TP53I11(+404kb)|TSPAN18(+422.8kb)	ENSG00000254427.1	29785010_Intraocular pressure_LINC02696_rs10838455_Rsq1_2E-9 || 30804565_Insomnia_LINC02687 - _rs72899452_Rsq0.81_1E-9 ||	34594039_Monocyte count_rs141886405__or_SYT13 - LINC02696 || 34021172_Hip index_rs10838450_RP11-430H10.1_or_SYT13 - LINC02696 || 34021172_Hip index_rs6485612_SYT13_or_SYT13 - LINC02696 || 32376654_Adult body size_rs6416134_SYT13_or_SYT13 - LINC02696 || 31740837_Schizophrenia_rs11038391_NR_or_SYT13 - LINC02696 || 30595370_Systolic blood pressure_rs6485612__or_SYT13 - LINC02696 || 30578418_Systolic…			.	IOP
rs3740689	11	47380593	A	G	-0.0821531	0.00871127	4.07481801128647E-21	0.584604	0	-0.0666	0.0094	1.472E-12	-0.0739079	0.0106348	3.66280195477E-12	-0.0160421	0.00464524	0.000553459	-0.035134	0.00399149	1.34122174313806E-18	-0.055	0.0056286	1.69674760129482E-22	4.98312332492219E-26	TRUE	intronic	SPI1	SPI1	SPI1(0)	ACP2(+110.1kb)|ARFGAP2(+181.9kb)|C11orf49(+194.7kb)|CELF1(-106.9kb)|DDB2(+119.8kb)|MADD(+29.01kb)|MIR6745(+179.3kb)|MYBPC3(+6.34kb)|NR1H3(+90.01kb)|PACSIN3(+172.6kb)|PSMC3(-59.73kb)|RAPSN(-78.71kb)|SLC39A13(-49.45kb)|SPI1(0)	ACP2(+110.1kb)|AGBL2(-300.5kb)|ARFGAP2(+181.9kb)|C1QTNF4(-230.6kb)|C11orf49(+194.7kb)|CELF1(-106.9kb)|DDB2(+119.8kb)|FAM180B(-227.6kb)|FNBP4(-357.5kb)|KBTBD4(-213.2kb)|MADD(+29.01kb)|MIR6745(+179.3kb)|MTCH2(-258.3kb)|MYBPC3(+6.34kb)|NDUFS3(-220kb)|NR1H3(+90.01kb)|PACSIN3(+172.6kb)|PSMC3(-59.73kb)|PTPMT1(-206.4kb)|RAPSN(-78.71kb)|SLC39A13(-49.45kb)|SPI1(0)	ACP2(+110.1kb)|AGBL2(-300.5kb)|AMBRA1(+765kb)|ARFGAP2(+181.9kb)|ARHGAP1(+658.4kb)|ATG13(+683kb)|C1QTNF4(-230.6kb)|C11orf49(+194.7kb)|CELF1(-106.9kb)|CHRM4(+972.5kb)|CKAP5(+512.7kb)|DDB2(+119.8kb)|DGKZ(+978.5kb)|F2(+619.5kb)|FAM180B(-227.6kb)|FNBP4(-357.5kb)|HARBI1(+741.8kb)|KBTBD4(-213.2kb)|LRP4(+440.4kb)|LRP4-AS1(+484.6kb)|MADD(+29.01kb)|MDK(+975.2kb)|MIR3160-1(+907.2kb)|MIR3160-2(+907.2kb)|MIR4…	ENSG00000066336.7	32888494_Hemoglobin_SPI1_rs3740689_Rsq1_2E-12 || 29617998_Intraocular pressure_SPI1_rs3740689_Rsq1_3E-26	34594039_Serum uric acid levels_rs11827106__or_SPI1 - MIR4487 || 34594039_Neutrophil count_rs935914__or_SPI1 || 34594039_Serum total protein level_rs3740688__or_SPI1 || 34594039_Medication use (diuretics)_rs10769256__or_SPI1 || 34493870_Late-onset Alzheimer's disease_rs3740688__or_SPI1 || 33861876_Alcohol use disorder (consumption score)_rs11039216_RP11-750H9.5_or_SPI1 - MIR4487 || 33773637_Lacun…	SKIN	IPSC, BLD, HRT, MUS, SPLN, LIV	GTEx2015_v6,Adipose_Subcutaneous,PSMC3,2.32119732006015e-05;GTEx2015_v6,Breast_Mammary_Tissue,C1QTNF4,9.11540526938026e-06;GTEx2015_v6,Lung,C1QTNF4,2.94251048104952e-06;GTEx2015_v6,Nerve_Tibial,LRP4,1.01080329333408e-06;GTEx2015_v6,Skin_Sun_Exposed_Lower_leg,ACP2,6.10690926003889e-07;GTEx2015_v6,Skin_Sun_Exposed_Lower_leg,PSMC3,2.12848583527873e-06;GTEx2015_v6,Skin_Sun_Exposed_Lower_leg,RAPSN,1.2…	IOP
rs11530219	11	48425967	T	C	0.0871815	0.0126409	5.31933307738357E-12	0.132149	0	0.0394	0.0138	0.004273				0.0150683	0.00674117	0.0254004	0.046172	0.00580821	1.87360738961586E-15	0.0355736	0.00832818	2.08434916782485E-05	4.19209162815003E-06	TRUE	intergenic	OR4C5;OR4A47	OR4C45	.	OR4A47(-84.38kb)|OR4B1(+186.7kb)|OR4C3(+78.48kb)|OR4C45(+51.97kb)|OR4S1(+97.26kb)|OR4X1(+139.6kb)|OR4X2(+158.4kb)	OR4A47(-84.38kb)|OR4B1(+186.7kb)|OR4C3(+78.48kb)|OR4C45(+51.97kb)|OR4S1(+97.26kb)|OR4X1(+139.6kb)|OR4X2(+158.4kb)|PTPRJ(+233.6kb)	AGBL2(+689kb)|C1QTNF4(+810kb)|CELF1(+851.2kb)|FAM180B(+815.2kb)|FNBP4(+637kb)|FOLH1(-742.2kb)|KBTBD4(+825.4kb)|MTCH2(+761.8kb)|NDUFS3(+819.9kb)|NUP160(+555.9kb)|OR4A47(-84.38kb)|OR4B1(+186.7kb)|OR4C3(+78.48kb)|OR4C45(+51.97kb)|OR4S1(+97.26kb)|OR4X1(+139.6kb)|OR4X2(+158.4kb)|PSMC3(+977.9kb)|PTPMT1(+831kb)|PTPRJ(+233.6kb)|RAPSN(+955.2kb)|SLC39A13(+987.9kb)|TRIM49B(-627.2kb)|TRIM64C(-649.3kb)	ENSG00000176540.3	32203549_HDL cholesterol levels_OR4C2P - OR4C10P_rs145276599_Rsq0.84_2E-57 || 32203549_Apolipoprotein A1 levels_OR4C2P - OR4C10P_rs145276599_Rsq0.84_2E-29 ||	34594039_Blood urea nitrogen levels_rs371033477__or_LINC02750 - OR4C50P || 34594039_Serum albumin levels_rs4881769__or_LINC02750 - OR4C50P || 34594039_Gamma glutamyl transpeptidase_rs118174209__or_LINC02750 - OR4C50P || 34594039_Glucose levels_rs558925210__or_LINC02750 - OR4C50P || 34594039_Diastolic blood pressure_rs11246667__or_LINC02750 - OR4C50P || 34594039_HDL cholesterol_rs533659291__or_LIN…			GTEx2015_v6,Muscle_Skeletal,FNBP4,4.65588480848499e-06;GTEx2015_v6,Nerve_Tibial,C1QTNF4,3.80427043464376e-05;GTEx2015_v6,Skin_Sun_Exposed_Lower_leg,FOLH1,5.62670631501889e-07	IOP
rs2030085	11	49558763	C	G	-0.0740171	0.0125852	4.07125628788953E-09	0.866473	0	-0.0267	0.0124	0.03128	-0.0963742	0.0152708	2.77241939955E-10	-0.0104255	0.00671684	0.120629	-0.0369075	0.00578276	1.74407645005526E-10	-0.0354365	0.00829016	2.05505900865402E-05	4.12373759722604E-06	TRUE	intergenic	FOLH1;LOC440040	LOC440040	.	LOC440040(-21.32kb)	FOLH1(+328.5kb)|LOC440040(-21.32kb)	FOLH1(+328.5kb)|LOC440040(-21.32kb)|LOC441601(-680.2kb)|LOC646813(-809.6kb)|OR4C12(-444.2kb)|OR4C13(-415.2kb)|TRIM49B(+499.2kb)|TRIM64C(+478.1kb)	ENSG00000086205.12	32203549_HDL cholesterol levels__rs12224170_Rsq0.84_1E-48 || 32203549_Apolipoprotein A1 levels__rs12224170_Rsq0.84_5E-26 ||	34594039_Weight_rs148215689__or_H3P34 - FOLH1B || 34594039_Hemoglobin A1c levels_rs1917311__or_FOLH1 - TYRL || 34211149_Age at first sexual intercourse_rs199507956_LOC440040_or_ || 34059833_Fasting glucose_rs10769572_FOLH1_or_FOLH1 - NA || 33838163_Serum metabolite concentrations in chronic kidney disease_rs142514677_PTPRJ, FOLH1_or_TRIM49B || 33462484_High density lipoprotein cholesterol levels_…			GTEx2015_v6,Skin_Sun_Exposed_Lower_leg,FOLH1,4.40145947563445e-08;GTEx2015_v6,Testis,TRIM53CP,6.69421955264205e-06	IOP
rs4469889	11	50655782	T	C	0.0728548	0.0127535	1.1131176822701E-08	0.133573	1	0.0462	0.0146	0.001585	0.079944	0.0152779	1.67104088393E-07	0.00965882	0.00671201	0.150141	0.0348612	0.00578192	1.64619210895178E-09	0.0447072	0.00989873	6.85494990385882E-06	1.15140374073867E-06	FALSE	intergenic	LOC646813;OR4A5	LOC646813	.	.	LOC441601(+398.1kb)|LOC646813(+276kb)	LOC440040(+823.8kb)|LOC441601(+398.1kb)|LOC646813(+276kb)|OR4A5(-755.6kb)|OR4C12(+651.7kb)|OR4C13(+680.8kb)|OR4C46(-859.5kb)	ENSG00000254518.1		31497858_Neurofibrillary tangles_rs4963089_LOC646813, OR4A5_or_ || 31152163_Estimated glomerular filtration rate_rs1813937_LOC646813_or_LINC02750 - OR4C50P || 31152163_Chronic kidney disease_rs1813937_LOC646813_or_LINC02750 - OR4C50P || 31015401_Medication use (diuretics)_rs80257854_RP11-347H15.4_or_ || 30698716_HDL cholesterol levels x alcohol consumption (regular vs non-regular drinkers) intera…			.	IOP
rs78356885	11	55362111	A	G	0.10569	0.0188408	2.02749099036513E-08	0.054988	0	0.0673	0.0226	0.002926	0.115765	0.0228823	4.21078751036E-07	0.0217294	0.00996535	0.0292206	0.0479584	0.00862868	2.72843589396935E-08	0.0417476	0.013662	0.00235521	0.00100688	TRUE	intergenic	OR4C16;OR4C11	OR4C11	.	OR4C6(-70.53kb)|OR4C11(-8.718kb)|OR4C15(+39.22kb)|OR4C16(+21.58kb)|OR4P4(-43.72kb)|OR4S2(-56.27kb)|OR5D13(-178.8kb)	OR4A15(+225.7kb)|OR4A16(+250.4kb)|OR4C6(-70.53kb)|OR4C11(-8.718kb)|OR4C15(+39.22kb)|OR4C16(+21.58kb)|OR4P4(-43.72kb)|OR4S2(-56.27kb)|OR5D13(-178.8kb)|OR5D14(-200.9kb)|OR5D16(-244.1kb)|OR5D18(-225kb)|OR5F1(-399kb)|OR5I1(-340.8kb)|OR5L1(-216.8kb)|OR5L2(-232.6kb)|OR5W2(-319kb)|OR7E5P(-384.1kb)|OR10AG1(-372.9kb)|TRIM48(+323.5kb)|TRIM51(-288.7kb)|TRIM51HP(+296.4kb)	OR4A15(+225.7kb)|OR4A16(+250.4kb)|OR4C6(-70.53kb)|OR4C11(-8.718kb)|OR4C15(+39.22kb)|OR4C16(+21.58kb)|OR4P4(-43.72kb)|OR4S2(-56.27kb)|OR5AS1(-435.8kb)|OR5D13(-178.8kb)|OR5D14(-200.9kb)|OR5D16(-244.1kb)|OR5D18(-225kb)|OR5F1(-399kb)|OR5I1(-340.8kb)|OR5J2(-582kb)|OR5L1(-216.8kb)|OR5L2(-232.6kb)|OR5M3(-874.9kb)|OR5M8(-895.8kb)|OR5M9(-867.8kb)|OR5M10(-982.1kb)|OR5M11(-947.7kb)|OR5R1(-822.6kb)|OR5T1(-68…	ENSG00000172188.4		34594039_Aspartate aminotransferase levels_rs111439397__or_OR4C11 - OR4P4 || 34594039_Systolic blood pressure_rs11525445__or_OR4C16 - OR4C11 || 30595370_Systolic blood pressure_rs11525445__or_OR4C16 - OR4C11 || 27841878_Diastolic blood pressure_rs74237369_OR4C16, OR4C11_or_OR4C16 - OR4C11 || 27841878_Systolic blood pressure_rs74237369_OR4C16, OR4C11_or_OR4C16 - OR4C11			.	IOP
rs592785	11	57666611	T	C	-0.0661388	0.00868448	2.62179123268959E-14	0.579016	1	-0.0366	0.0098	0.0001864	-0.0553761	0.0106381	1.9351317501E-07	-0.0312089	0.00463601	1.6752085351417E-11	-0.0187729	0.003984	2.45197950717785E-06	-0.0262279	0.00562381	3.1455892205821E-06	4.65527629095681E-07	TRUE	intergenic	CTNND1;OR9Q1	TMX2-CTNND1	.	BTBD18(+147.4kb)|C11orf31(+155.7kb)|CTNND1(+79.96kb)|MED19(+186.9kb)|OR6Q1(-131.8kb)|OR9Q1(-124.7kb)|TMX2(+158.2kb)|TMX2-CTNND1(+79.96kb)|ZDHHC5(+198kb)	BTBD18(+147.4kb)|C11orf31(+155.7kb)|CLP1(+237.3kb)|CTNND1(+79.96kb)|MED19(+186.9kb)|MIR130A(+257.9kb)|OR1S1(-315.6kb)|OR1S2(-304.1kb)|OR6Q1(-131.8kb)|OR9I1(-219.4kb)|OR9Q1(-124.7kb)|OR9Q2(-291.3kb)|OR10Q1(-328.7kb)|OR10W1(-367.7kb)|SERPING1(+284.3kb)|SLC43A1(+383.4kb)|SMTNL1(+348.9kb)|TIMM10(+368.4kb)|TMX2(+158.2kb)|TMX2-CTNND1(+79.96kb)|UBE2L6(+330.8kb)|YPEL4(+249.2kb)|ZDHHC5(+198kb)	APLNR(+661.7kb)|BTBD18(+147.4kb)|C11orf31(+155.7kb)|CLP1(+237.3kb)|CNTF(-723.5kb)|CTNND1(+79.96kb)|GLYAT(-809.6kb)|GLYATL2(-934.9kb)|LPXN(-627.7kb)|LRRC55(+707.4kb)|MED19(+186.9kb)|MIR130A(+257.9kb)|OR1S1(-315.6kb)|OR1S2(-304.1kb)|OR5AK2(+909.3kb)|OR5AK4P(+860.7kb)|OR5B2(-523.1kb)|OR5B3(-503.3kb)|OR5B12(-540kb)|OR5B17(-459kb)|OR5B21(-608kb)|OR6Q1(-131.8kb)|OR9I1(-219.4kb)|OR9Q1(-124.7kb)|OR9Q2(-2…	ENSG00000198561.8	30595370_Height_OR5BA1P - OR5AZ1P_rs592785_Rsq1_4E-17 ||	34594039_Serum creatinine levels_rs398016150__or_CTNND1 - OR5BA1P || 34594039_Pulse pressure_rs3781885__or_CTNND1 || 34290314_Epithelial ovarian cancer_rs67812265__or_CTNND1 || 33031748_Serum metabolite levels_rs12416738_TMX2-CTNND1, OR9Q1_or_OR5AZ1P - OR5BD1P || 32916098_Electrocardiogram morphology (amplitude at temporal datapoints)_rs7479922_ZDHHC5, MED19, TMX2, TMX2-CTNND1_or_ZDHHC5 - MED19 |…		BRST, BLD, SKIN, GI, MUS	GTEx2015_v6,Adipose_Subcutaneous,TIMM10,5.19360585716935e-06;GTEx2015_v6,Artery_Coronary,TIMM10,1.33830563517146e-06;GTEx2015_v6,Artery_Tibial,TIMM10,1.16457376687855e-05;GTEx2015_v6,Cells_Transformed_fibroblasts,AP000662.4,1.75172663621002e-05;GTEx2015_v6,Cells_Transformed_fibroblasts,TIMM10,1.24830245747624e-05;GTEx2015_v6,Esophagus_Mucosa,TIMM10,1.74060507687256e-08;GTEx2015_v6,Esophagus_Muscu…	VCDR
rs11229532	11	58342350	T	C	-0.0726618	0.0124906	5.98021329532183E-09	0.866741	1	-0.0506	0.0131	0.0001113	-0.0744789	0.0153352	1.19347550741E-06	-0.0252926	0.00674075	0.000175289	-0.0234647	0.00578768	5.02962963164475E-05	-0.0522184	0.00809185	1.37016800875089E-10	3.89271177236061E-12	TRUE	intronic	LPXN	LPXN	LPXN(0)	CNTF(-47.8kb)|GLYAT(-133.9kb)|LPXN(0)|OR5B2(+151.6kb)|OR5B3(+171.5kb)|OR5B12(+134.7kb)|OR5B21(+66.77kb)|ZFP91(-4.236kb)|ZFP91-CNTF(-4.236kb)	CNTF(-47.8kb)|GLYAT(-133.9kb)|GLYATL1(-352.8kb)|GLYATL2(-259.2kb)|LOC283194(-358.8kb)|LPXN(0)|OR1S1(+359.2kb)|OR1S2(+370.7kb)|OR5B2(+151.6kb)|OR5B3(+171.5kb)|OR5B12(+134.7kb)|OR5B17(+215.8kb)|OR5B21(+66.77kb)|OR9Q1(+393.3kb)|OR9Q2(+383.4kb)|OR10Q1(+346kb)|OR10W1(+306.6kb)|ZFP91(-4.236kb)|ZFP91-CNTF(-4.236kb)	BTBD18(+823.1kb)|C11orf31(+831.5kb)|CLP1(+913kb)|CNTF(-47.8kb)|CTNND1(+755.7kb)|DTX4(-597.5kb)|FAM111A(-568kb)|FAM111B(-532.3kb)|GLYAT(-133.9kb)|GLYATL1(-352.8kb)|GLYATL2(-259.2kb)|LOC283194(-358.8kb)|LOC101927204(-559.1kb)|LPXN(0)|MED19(+862.7kb)|MIR130A(+933.6kb)|MPEG1(-633.6kb)|OR1S1(+359.2kb)|OR1S2(+370.7kb)|OR4D6(-882.1kb)|OR4D9(-940kb)|OR4D10(-902.6kb)|OR4D11(-928.7kb)|OR5A1(-868.3kb)|OR5A2…	ENSG00000110031.8		32778093_Protein quantitative trait loci (liver)_rs75381348_NR_or_LPXN || 30578418_Pulse pressure_rs11295701_LPXN_or_LPXN || 30038396_Self-reported math ability_rs11512828_Intergenic_or_LPXN || 28067908_Ulcerative colitis_rs11229555_OR5B2, OR5B12, OR5B21, AP001350.1, ZFP91, ZFP91-CNTF, CNTF, LPXN, GLYAT_or_GLYAT || 26974007_Chronic inflammatory diseases (ankylosing spondylitis, Crohn's disease, p…	FAT, BLD, MUS, SKIN, LIV, GI, THYM, BRST, BONE	STRM, BRST, BLD, SKIN, FAT, BRN, GI, HRT, MUS, LNG, CRVX, VAS	GTEx2015_v6,Nerve_Tibial,AP000445.1,9.7265202049307e-15;GTEx2015_v6,Nerve_Tibial,AP000445.2,7.00805815582274e-09;GTEx2015_v6,Nerve_Tibial,GLYAT,2.64743236867756e-05;Lappalainen2013,Lymphoblastoid_EUR_exonlevel,ENSG00000242689.1_58391507_58393198,1.22362499836546e-11	IOP
rs1346	11	65337251	A	T	0.119422	0.0109954	1.76673529748119E-27	0.799077	0	0.0881	0.0122	5.047E-13	0.106735	0.0132528	8.02550975303E-16	0.0745154	0.00570538	5.53339892137796E-39	0.0147314	0.00490894	0.00269159	0.0749948	0.00727498	3.10203086310641E-25	3.16692452280675E-29	TRUE	ncRNA_exonic	ZNRD2-AS1	LOC254100	SSSCA1-AS1(0)|=missense	EHBP1L1(-6.257kb)|FAM89B(-2.568kb)|FRMD8(+156.3kb)|KAT5(-142.2kb)|KCNK7(-23.07kb)|LTBP3(+11.55kb)|MALAT1(+63.31kb)|MAP3K11(-27.97kb)|MIR548AR(+54.42kb)|MIR548BA(+54.42kb)|MIR612(+125.2kb)|MIR4489(-79.41kb)|MIR4690(-66.53kb)|NEAT1(+143.2kb)|PCNXL3(-46.53kb)|RELA(-83.82kb)|RNASEH2C(-147.9kb)|SCYL1(+31.07kb)|SIPA1(-68.33kb)|SLC25A45(+186.1kb)|SSSCA1(-0.691kb)|SSSCA1-AS1(0)|=missense	AP5B1(-204.1kb)|C11orf68(-347kb)|CAPN1(+357.8kb)|CCDC85B(-320.6kb)|CDC42EP2(+247.4kb)|CFL1(-285kb)|CTSW(-310kb)|DPF2(+216.8kb)|DRAP1(-349.5kb)|EFEMP2(-296.7kb)|EHBP1L1(-6.257kb)|FAM89B(-2.568kb)|FIBP(-314kb)|FOSL1(-322.4kb)|FRMD8(+156.3kb)|KAT5(-142.2kb)|KCNK7(-23.07kb)|LTBP3(+11.55kb)|MALAT1(+63.31kb)|MAP3K11(-27.97kb)|MIR548AR(+54.42kb)|MIR548BA(+54.42kb)|MIR612(+125.2kb)|MIR4489(-79.41kb)|MIR4…	ACTN3(-976.6kb)|AP5B1(-204.1kb)|ARL2(+547.6kb)|ARL2-SNX15(+529.2kb)|ATG2A(+652.5kb)|B3GNT1(-775.6kb)|BANF1(-432.3kb)|BATF2(+572.7kb)|BBS1(-940.9kb)|BRMS1(-767.6kb)|C11orf68(-347kb)|C11orf85(+609.6kb)|CAPN1(+357.8kb)|CATSPER1(-447kb)|CCDC85B(-320.6kb)|CD248(-744.7kb)|CDC42BPG(+725.2kb)|CDC42EP2(+247.4kb)|CDCA5(+485.6kb)|CFL1(-285kb)|CNIH2(-708.4kb)|CST6(-442.2kb)|CTSF(-993.7kb)|CTSW(-310kb)|DPF2(+…	ENSG00000260233.1	32888494_Eosinophil counts_LTBP3_rs12789028_Rsq0.96_4E-10 || 32888494_Lymphocyte counts_LTBP3_rs12789028_Rsq0.96_2E-10 || 32541925_Type 2 diabetes_LTBP3_rs12789028_Rsq0.96_4E-20 || 31959993_Vertical cup-disc ratio (multi-trait analysis)_LTBP3_rs12789028_Rsq0.96_1E-25 || 31798171_Optic cup area_LTBP3_rs12789028_Rsq0.96_1E-10 || 33627673_Glaucoma (primary open-angle)_ZNRD2-AS1_rs1346_Rsq1_4E-16 || …		ESC, ESDR, LNG, IPSC, FAT, STRM, BRST, BLD, MUS, BRN, SKIN, VAS, LIV, GI, ADRL, HRT, KID, PANC, PLCNT, THYM, OVRY, SPLN, CRVX, BONE		GTEx2015_v6,Artery_Tibial,RNASEH2C,1.32208797815101e-05;GTEx2015_v6,Breast_Mammary_Tissue,LTBP3,1.4162586907161e-06;GTEx2015_v6,Cells_Transformed_fibroblasts,AP000769.1,1.45505790201603e-06;GTEx2015_v6,Colon_Transverse,CTSW,1.05616128596552e-06;GTEx2015_v6,Colon_Transverse,SNX32,6.25471799787814e-08;GTEx2015_v6,Esophagus_Mucosa,RNASEH2C,1.40033318348806e-05;GTEx2015_v6,Esophagus_Muscularis,CTSW,1…	VCDR
rs589253	11	65693080	A	G	-0.0519503	0.00854544	1.20705609467269E-09	0.490658	0	-0.038	0.0092	3.687E-05	-0.0399797	0.0104984	0.000140005	-0.0241651	0.00458021	1.32040709562016E-07	-0.0114902	0.00393462	0.00349722	-0.0193683	0.00554041	0.000471722	0.000156479	TRUE	intergenic	DRAP1;TSGA10IP	DRAP1	.	AP5B1(+145kb)|BANF1(-76.47kb)|C11orf68(+6.549kb)|CATSPER1(-91.14kb)|CCDC85B(+33.97kb)|CFL1(+67.28kb)|CST6(-86.38kb)|CTSW(+41.87kb)|DRAP1(+4.032kb)|EFEMP2(+52.68kb)|EIF1AD(-70.94kb)|FIBP(+37.07kb)|FOSL1(+25.08kb)|GAL3ST3(-115.2kb)|MUS81(+59.17kb)|OVOL1(+128.4kb)|OVOL1-AS1(+134.7kb)|PACS1(-144.7kb)|SART1(-36.08kb)|SF3B2(-126.7kb)|SNX32(+71.91kb)|TSGA10IP(-20.03kb)	AP5B1(+145kb)|BANF1(-76.47kb)|C11orf68(+6.549kb)|CATSPER1(-91.14kb)|CCDC85B(+33.97kb)|CD248(-388.9kb)|CFL1(+67.28kb)|CNIH2(-352.6kb)|CST6(-86.38kb)|CTSW(+41.87kb)|DRAP1(+4.032kb)|EFEMP2(+52.68kb)|EHBP1L1(+333kb)|EIF1AD(-70.94kb)|FAM89B(+351.4kb)|FIBP(+37.07kb)|FOSL1(+25.08kb)|GAL3ST3(-115.2kb)|KAT5(+206kb)|KCNK7(+329.6kb)|KLC2(-331.7kb)|LTBP3(+367.4kb)|MAP3K11(+311.4kb)|MIR4489(+276.4kb)|MIR4690(…	ACTN3(-620.8kb)|AP5B1(+145kb)|ARL2(+903.4kb)|ARL2-SNX15(+885kb)|B3GNT1(-419.8kb)|BANF1(-76.47kb)|BATF2(+928.6kb)|BBS1(-585kb)|BRMS1(-411.7kb)|C11orf68(+6.549kb)|C11orf80(-819.1kb)|C11orf85(+965.5kb)|CAPN1(+713.6kb)|CATSPER1(-91.14kb)|CCDC85B(+33.97kb)|CCDC87(-664.6kb)|CCS(-667.6kb)|CD248(-388.9kb)|CDC42EP2(+603.2kb)|CDCA5(+841.5kb)|CFL1(+67.28kb)|CNIH2(-352.6kb)|CST6(-86.38kb)|CTSF(-637.9kb)|CTSW…	ENSG00000175550.3	34594039_White blood cell count_DRAP1 - TSGA10IP_rs528736_Rsq0.83_7E-11 || 29059683_Breast cancer_DRAP1 - TSGA10IP_rs617791_Rsq0.84_7E-6(EA) ||	34594039_White blood cell count_rs528736__or_DRAP1 - TSGA10IP || 33111402_Parkinson's disease progression (cognitive)_rs17092224_CWF19L2_or_DRAP1 - ASS1P13 || 32888494_Basophil count_rs531612__or_DRAP1 - TSGA10IP || 31959851_Asthma_rs72924800_FOSL1, CCDC85B, FIBP, CTSW, C11orf68, DRAP1_or_FOSL1 || 31578528_Urate levels_rs9795139_TSGA10IP_or_DRAP1 - TSGA10IP || 31604244_Multiple sclerosis_rs531612…	SKIN	BRST, SKIN	GTEx2015_v6,Adipose_Subcutaneous,BANF1,3.69258749503593e-09;GTEx2015_v6,Adipose_Subcutaneous,SNX32,6.16118965781294e-06;GTEx2015_v6,Adipose_Visceral_Omentum,BANF1,2.00118374319398e-06;GTEx2015_v6,Artery_Coronary,BANF1,9.82129744275847e-07;GTEx2015_v6,Artery_Tibial,BANF1,1.98576372579403e-07;GTEx2015_v6,Artery_Tibial,EFEMP2,1.21462937519093e-06;GTEx2015_v6,Brain_Cerebellum,EFEMP2,5.32128293516044e…	VCDR
rs4441044	11	69500363	A	G	-0.0514367	0.00900827	1.13016871243296E-08	0.644264	1	-0.0441	0.0105	2.663E-05	-0.0298201	0.0109446	0.00643685	-0.0151852	0.00477426	0.00146947	-0.0128375	0.00410867	0.00178116	-0.0135635	0.00611365	0.0265955	0.0164997	FALSE	intergenic	LTO1;FGF19	ORAOV1	.	CCND1(+31.12kb)|FGF3(-124.4kb)|FGF4(-87.43kb)|FGF19(-12.64kb)|ORAOV1(+10.2kb)	CCND1(+31.12kb)|FGF3(-124.4kb)|FGF4(-87.43kb)|FGF19(-12.64kb)|ORAOV1(+10.2kb)	ANO1(-424kb)|ANO1-AS2(-418.2kb)|CCND1(+31.12kb)|CPT1A(+891kb)|CTTN(-744.2kb)|FADD(-548.9kb)|FGF3(-124.4kb)|FGF4(-87.43kb)|FGF19(-12.64kb)|IGHMBP2(+792.3kb)|LOC338694(+561.3kb)|MIR548K(-629.7kb)|MRGPRD(+751.9kb)|MRGPRF(+719.5kb)|MRPL21(+829.1kb)|MTL5(+981.4kb)|MYEOV(+435.6kb)|ORAOV1(+10.2kb)|PPFIA1(-616.4kb)|SHANK2(-813.6kb)|SHANK2-AS1(-976.8kb)|TPCN2(+642.3kb)	ENSG00000149716.7	32888493_Monocyte count_LTO1 - FGF19_rs10796828_Rsq0.85_3E-20 || 32888493_Neutrophil count_LTO1 - FGF19_rs10796828_Rsq0.85_4E-12 || 32888493_White blood cell count_LTO1 - FGF19_rs10796828_Rsq0.85_1E-17 || 32376654_Body size at age 10_LTO1 - FGF19_rs10796828_Rsq0.85_7E-15 || 32888493_Platelet count_LTO1 - FGF19_rs1192922_Rsq0.85_5E-10 || 32888493_Platelet count_LTO1_rs1192925_Rsq0.84_4E-11 || 3288…	34021172_Waist-to-hip ratio adjusted for BMI_rs58439903_ORAOV1_or_LTO1 - FGF19 || 34021172_Waist-hip index_rs58439903_ORAOV1_or_LTO1 - FGF19 || 32376654_Body size at age 10_rs10796828_ORAOV1_or_LTO1 - FGF19 || 30664634_Body fat distribution (arm fat ratio)_rs1789166_CCND1, ORAOV1_or_LTO1 || 30531825_Red vs. brown/black hair color_rs638640_ORAOV1_or_LINC01488 - CCND1 || 29317602_Major depressive d…		IPSC, SKIN, BRN	.	IOP
rs7933920	11	86400844	A	G	0.101371	0.0104916	4.36430656585677E-22	0.201428	0	0.0724	0.011	4.261E-11	0.104978	0.0129328	4.77112212513E-16	0.0258558	0.00570295	5.79420172528733E-06	0.0353835	0.00490434	5.40355670889729E-13	0.0647591	0.00690132	1.02390545294305E-20	5.97422250413819E-24	TRUE	intergenic	ME3;PRSS23	ME3	.	ME3(+17.17kb)|OR7E2P(-167.1kb)|PRSS23(-110.6kb)	C11orf73(+343.9kb)|CCDC81(+266.7kb)|FZD4(-255.9kb)|LOC100506368(-265.8kb)|ME3(+17.17kb)|OR7E2P(-167.1kb)|PRSS23(-110.6kb)|TMEM135(-348kb)	C11orf73(+343.9kb)|CCDC81(+266.7kb)|CCDC83(+769.8kb)|EED(+411.1kb)|FZD4(-255.9kb)|LOC100506368(-265.8kb)|ME3(+17.17kb)|MIR6755(+411.4kb)|OR7E2P(-167.1kb)|PICALM(+619.9kb)|PRSS23(-110.6kb)|SYTL2(+878.6kb)|TMEM135(-348kb)	ENSG00000254731.1	31959993_Intraocular pressure_ME3 - _rs11234741_Rsq1_2E-14 || 32352494_Intraocular pressure_ME3 - PRSS23_rs2433414_Rsq1_5E-11 || 29785010_Intraocular pressure_ME3 - PRSS23_rs2433414_Rsq1_7E-16 || 30054594_Glaucoma_ME3 - PRSS23_rs746491_Rsq1_4E-6 || 30054594_Intraocular pressure_ME3 - PRSS23_rs746491_Rsq1_2E-14 || 29617998_Intraocular pressure_ME3 - _rs7939319_Rsq1_2E-10 || 29617998_Intraocular pr…	34594039_Glaucoma_rs2226566__or_ME3 || 34594039_Mean corpuscular volume_rs949349__or_ME3 || 33627673_Glaucoma (primary open-angle)_rs10792871_ME3_or_ME3 || 33627673_Glaucoma (high intraocular pressure)_rs72955481_ME3_or_ME3 || 32888493_Lymphocyte counts_rs949349_NR_or_ME3 || 32888493_Mean corpuscular hemoglobin_rs11234702_NR_or_ME3 || 32888494_Mean corpuscular hemoglobin_rs11234702_RP11-317J19.1,…		KID	GTEx2015_v6,Cells_Transformed_fibroblasts,ME3,1.05846655362152e-12;GTEx2015_v6,Cells_Transformed_fibroblasts,PRSS23,4.34585557935404e-13;GTEx2015_v6,Muscle_Skeletal,ME3,7.30212666795454e-07;GTEx2015_v6,Nerve_Tibial,ME3,2.23235256636177e-12;GTEx2015_v6,Nerve_Tibial,PRSS23,1.60095827759458e-05	IOP
rs2105587	11	86510182	A	C	-0.0865054	0.0106069	3.475555605773E-16	0.798699	0	-0.0764	0.0122	4.171E-10	-0.0697002	0.0130213	8.66120241716E-08	-0.019297	0.00570879	0.000724271	-0.0314262	0.00490549	1.49060437826705E-10	-0.0572301	0.00673321	2.66318923531619E-17	5.7857739905113E-20	TRUE	intronic	PRSS23	PRSS23	.	FZD4(-146.5kb)|LOC100506368(-156.5kb)|ME3(+126.5kb)|OR7E2P(-57.79kb)|PRSS23(-1.308kb)	CCDC81(+376kb)|FZD4(-146.5kb)|LOC100506368(-156.5kb)|ME3(+126.5kb)|OR7E2P(-57.79kb)|PRSS23(-1.308kb)|TMEM135(-238.7kb)	C11orf73(+453.2kb)|CCDC81(+376kb)|CCDC83(+879.1kb)|EED(+520.4kb)|FZD4(-146.5kb)|LOC100506368(-156.5kb)|ME3(+126.5kb)|MIR6755(+520.7kb)|OR7E2P(-57.79kb)|PICALM(+729.3kb)|PRSS23(-1.308kb)|SYTL2(+988kb)|TMEM135(-238.7kb)	ENSG00000150687.6	29785010_Intraocular pressure_ - PRSS23_rs11606902_Rsq0.98_6E-10 || 32352494_Intraocular pressure_PRSS23_rs2000538_Rsq0.98_4E-8 ||	34594039_Blood urea nitrogen levels_rs2156172__or_PRSS23 || 33462484_Urea levels_rs1350171_NR_or_PRSS23 || 32352494_Intraocular pressure_rs2000538_NR_or_PRSS23 || 32352494_Intraocular pressure_rs2433414_NR_or_ME3 - PRSS23 || 31712607_Hospital contact for infections_rs78763847__or_PRSS23 || 31152163_Blood urea nitrogen levels_rs4567493_PRSS23_or_PRSS23 || 30804561_Chronic obstructive pulmonary dis…	GI	ESDR, FAT, MUS, SKIN, GI, LNG, CRVX, VAS, BRN, BONE	GTEx2015_v6,Muscle_Skeletal,CTD-2005H7.2,1.03813260246649e-07	IOP
rs2513214	11	86746153	A	T	-0.0607004	0.01073	1.53976319941191E-08	0.192801	0	-0.0332	0.0107	0.002008	-0.0409683	0.0132954	0.00206038	-0.0465079	0.00581954	1.33115668368711E-15	-0.00507265	0.004986	0.308974	-0.0332172	0.00693563	1.56358557155016E-06	2.06499570825701E-07	TRUE	intergenic	FZD4-DT;TMEM135	TMEM135	.	FZD4(+79.71kb)|LOC100506368(+34.16kb)|OR7E2P(+177.2kb)|TMEM135(-2.732kb)	FZD4(+79.71kb)|LOC100506368(+34.16kb)|ME3(+362.5kb)|OR7E2P(+177.2kb)|PRSS23(+223.9kb)|TMEM135(-2.732kb)	C11orf73(+689.2kb)|CCDC81(+612kb)|EED(+756.4kb)|FZD4(+79.71kb)|LOC100506368(+34.16kb)|ME3(+362.5kb)|MIR6755(+756.7kb)|OR7E2P(+177.2kb)|PICALM(+965.2kb)|PRSS23(+223.9kb)|TMEM135(-2.732kb)	ENSG00000166575.11	31959993_Vertical cup-disc ratio (adjusted for vertical disc diameter)_HNRNPCP8 - TMEM135_rs2445575_Rsq0.99_1E-8 || 31959993_Vertical cup-disc ratio (multi-trait analysis)_HNRNPCP8 - TMEM135_rs4944662_Rsq0.9_1E-11 ||	34594039_Serum alkaline phosphatase levels_rs505429__or_TMEM135 || 34046847_Heel bone mineral density x serum urate levels interaction_rs117450504_TMEM135_or_ || 33097703_Ultradistal forearm bone mineral density_rs34575204_NR_or_TMEM135 || 33097703_Ultradistal forearm bone mineral density_rs489247_NR_or_TMEM135 || 32916098_Electrocardiogram morphology (amplitude at temporal datapoints)_rs10898646…		FAT, LIV, SKIN	.	VCDR
rs1126809	11	89017961	A	G	-0.0547353	0.00940861	5.97085762089629E-09	0.306177	0	-0.0474	0.0115	3.691E-05	-0.0654404	0.0114595	1.12591441095E-08	-0.0171107	0.00497625	0.000585008	-0.0168788	0.00426763	7.65109253042417E-05	-0.0291249	0.0062227	2.74613149753243E-06	3.97526379296492E-07	TRUE	exonic	TYR	TYR	TYR(0)|=MISSENSE	NOX4(-39.56kb)|TYR(0)|=MISSENSE	FOLH1B(-374.5kb)|GRM5(+221.1kb)|NOX4(-39.56kb)|TYR(0)|=MISSENSE	CHORDC1(-915.6kb)|CTSC(+947kb)|DISC1FP1(-966.4kb)|FOLH1B(-374.5kb)|GRM5(+221.1kb)|GRM5-AS1(+760.7kb)|MIR5692A1(-552.1kb)|NAALAD2(-849.9kb)|NOX4(-39.56kb)|TRIM49(-512.9kb)|TRIM49C(-746.3kb)|TRIM49D1(-626.7kb)|TRIM49D2P(-626.6kb)|TRIM53AP(-557.2kb)|TRIM64(-683.7kb)|TRIM64B(-585.6kb)|TRIM77(-425.5kb)|TYR(0)|UBTFL1(-801.2kb)|=MISSENSE	ENSG00000077498.7	34594039_Skin cancer_TYR_rs1126809_Rsq1_7E-43 || 34108613_Age-related hearing impairment_TYR_rs1126809_Rsq1_2E-21(additive) || 33893285_Cancer_TYR_rs1126809_Rsq1_9E-11 || 33692100_Eye color_TYR_rs1126809_Rsq1_2E-255(EA, discovery) || 33549134_Basal cell carcinoma_TYR_rs1126809_Rsq1_5E-33 || 32986727_Age-related hearing impairment (MTAG)_TYR_rs1126809_Rsq1_5E-15 || 32887889_Cancer (pleiotropy)_TYR…	34594039_Cataracts_rs1042602__or_TYR || 34594039_HDL cholesterol_rs533857953__or_TYRL - TRIM51FP || 34594039_Skin cancer_rs1126809__or_TYR || 34594039_Hemoglobin A1c levels_rs1917311__or_FOLH1 - TYRL || 34290314_Cancer_rs1393350__or_TYR || 34290314_Melanoma_rs1847134__or_TYR || 34290314_Non-melanoma skin cancer_rs1942486__or_GRM5 - TYR || 34290314_Non-melanoma skin cancer_rs1393350__or_TYR || 341…			.	IOP
rs2048041	11	110580597	A	T	0.0946852	0.0171071	3.11504186383382E-08	0.933172	1	0.0555	0.0199	0.005278	0.0900481	0.0210737	1.92854407596E-05	0.0258884	0.0091647	0.00473114	0.0431537	0.00787657	4.28357498227161E-08	0.0673714	0.0111086	9.60830471696067E-10	3.76683628482831E-11	TRUE	intronic	ARHGAP20	ARHGAP20	ARHGAP20(0)	ARHGAP20(0)	ARHGAP20(0)|FDX1(+245kb)	ARHGAP20(0)|BTG4(-757.7kb)|C11orf53(-546.1kb)|C11orf88(-804.9kb)|COLCA1(-583.5kb)|COLCA2(-588.7kb)|FDX1(+245kb)|LAYN(-830.6kb)|LOC100132078(-704.4kb)|MIR34B(-803.1kb)|MIR34C(-803.6kb)|MIR4491(-637.9kb)|POU2AF1(-642.4kb)|RDX(+413.2kb)|SIK2(-892.6kb)|ZC3H12C(+538kb)	ENSG00000137727.8	29617998_Intraocular pressure_ARHGAP20 - HNRNPA1P60_rs7932983_Rsq0.92_2E-8 ||	34020725_Cerebral amyloid angiopathy x APOEe4 status interaction in Alzheimer’s disease_rs7125147_ARHGAP20_or_ || 33031748_Serum metabolite levels_rs202228270_FDX1, ARHGAP20_or_FDX1 - NA || 33031748_Serum metabolite levels_rs11213425_FDX1, ARHGAP20_or_FDX1 - ARHGAP20 || 32528159_Central corneal thickness_rs4938174_ARHGAP20 - C11orf53_or_RNA5SP350 - LINC02550 || 32469254_Coronary artery disease_rs…	FAT, BRN, LNG	BRST, FAT, ADRL	.	IOP
rs58073046	11	120248493	A	G	-0.165424	0.0131184	1.85946311630332E-36	0.884024	0	-0.1212	0.0135	2.299E-19	-0.153736	0.0160766	1.14674342428E-21	-0.0119373	0.0071434	0.0947036	-0.0627761	0.00614301	1.62818662766134E-24	-0.112478	0.00835738	2.22478061597331E-40	6.48072031344914E-47	TRUE	intronic	ARHGEF12	ARHGEF12	ARHGEF12(0)	ARHGEF12(0)|GRIK4(-134kb)|LOC649133(+111.9kb)|OAF(+147.8kb)|POU2F3(+57.84kb)|TMEM136(+44.1kb)	ARHGEF12(0)|GRIK4(-134kb)|LOC649133(+111.9kb)|OAF(+147.8kb)|POU2F3(+57.84kb)|TMEM136(+44.1kb)|TRIM29(+239.6kb)	ARHGEF12(0)|GRIK4(-134kb)|LOC649133(+111.9kb)|OAF(+147.8kb)|POU2F3(+57.84kb)|PVRL1(+649.1kb)|SC5D(-914.9kb)|TBCEL(-646.3kb)|TECTA(-724.9kb)|THY1(+954.2kb)|TMEM136(+44.1kb)|TRIM29(+239.6kb)|USP2(+996.1kb)|USP2-AS1(+878.5kb)	ENSG00000196914.4	34594039_Serum total protein level_ARHGEF12_rs11217863_Rsq0.97_3E-13 || 30595370_Height_ARHGEF12_rs11217863_Rsq0.97_7E-30 || 29785010_Intraocular pressure_ARHGEF12_rs11217863_Rsq0.97_3E-29 || 25637523_Intraocular pressure_ARHGEF12_rs11217863_Rsq0.97_6E-8 || 33627673_Glaucoma (primary open-angle)_ARHGEF12_rs58073046_Rsq1_4E-19 || 31959993_Intraocular pressure_ARHGEF12_rs58073046_Rsq1_7E-23 || 3195…	34594039_Height_rs10892566__or_ARHGEF12 || 34594039_Angina pectoris_rs547728071__or_ARHGEF12 || 34594039_Glaucoma_rs80040504__or_ARHGEF12 || 34594039_Weight_rs11217843__or_ARHGEF12 || 34594039_Stable angina pectoris_rs11600200__or_ARHGEF12 || 34594039_Height_rs12785387__or_ARHGEF12 || 34594039_Platelet count_rs12361632__or_ARHGEF12 || 34594039_Neutrophil count_rs12361632__or_ARHGEF12 || 34594039_…		HRT, GI	.	IOP
rs7946009	11	128387422	T	C	-0.0899416	0.00897984	1.29721566697056E-23	0.336262	0	-0.0738	0.01	2.133E-13	-0.0926407	0.0111548	9.98023247971E-17	-0.0171547	0.00484977	0.000404364	-0.0354535	0.00416351	1.661898801202E-17	-0.0592114	0.00581484	1.77608539700845E-24	2.42951081809162E-28	TRUE	intronic	ETS1	ETS1	ETS1(0)	ETS1(0)|FLI1(-169kb)|MIR6090(-4.862kb)|SENCR(-174.1kb)	C11orf45(-382kb)|ETS1(0)|FLI1(-169kb)|KCNJ1(-320.5kb)|KCNJ5(-373.9kb)|MIR6090(-4.862kb)|SENCR(-174.1kb)	ARHGAP32(-447.5kb)|BARX2(-858.5kb)|C11orf45(-382kb)|ETS1(0)|FLI1(-169kb)|KCNJ1(-320.5kb)|KCNJ5(-373.9kb)|MIR6090(-4.862kb)|SENCR(-174.1kb)|TP53AIP1(-417.2kb)	ENSG00000134954.9	33385400_Psoriasis or type 2 diabetes (trans-disease meta-analysis)(opposite effect)_ETS1_rs7108992_Rsq1_8E-9 || 30595370_Lung function (FVC)_ETS1_rs7108992_Rsq1_1E-12 || 33627673_Glaucoma (primary open-angle)_ETS1_rs7924522_Rsq1_2E-14 || 33627673_Glaucoma (primary open-angle)_ETS1_rs7924522_Rsq1_1E-8 || 33627673_Glaucoma (primary open-angle)_ETS1_rs7924522_Rsq1_1E-5 || 32352494_Intraocular press…	34785669_Eczema_rs7127307__or_LINC02098 - ETS1 || 34594039_Varicose veins_rs34516251__or_LINC02098 - ETS1 || 34594039_Atopic dermatitis_rs4245080__or_ETS1 || 34594039_Eosinophil counts_rs10893844__or_LINC02098 - ETS1 || 34594039_Pediatric asthma_rs34814731__or_LINC02098 - ETS1 || 34594039_Type 2 diabetes_rs11819995__or_ETS1 || 34594039_Asthma_rs61907683__or_LINC02098 - ETS1 || 34594039_Rheumatoid…	LNG, FAT, BLD, STRM, MUS, SKIN, VAS, LIV, BRN, GI, ADRL, KID, HRT	ESC, ESDR, IPSC, BRST, BLD, BRN, GI, HRT, LNG, MUS, PLCNT, SPLN, VAS	.	IOP
rs7941765	11	128499000	T	C	-0.0472927	0.00854684	3.14172221462499E-08	0.495729	0	-0.0427	0.0097	9.767E-06	-0.047834	0.0105153	5.39017927701E-06	-0.0201064	0.00457992	1.13291905231742E-05	-0.0139532	0.00393408	0.000390015	-0.0253739	0.00558642	5.55531195689451E-06	9.017955561612E-07	TRUE	intergenic	ETS1;LOC101929538	ETS1	.	ETS1(+41.55kb)|FLI1(-57.43kb)|MIR6090(+106.7kb)|SENCR(-62.57kb)	ARHGAP32(-336kb)|C11orf45(-270.5kb)|ETS1(+41.55kb)|FLI1(-57.43kb)|KCNJ1(-208.9kb)|KCNJ5(-262.3kb)|MIR6090(+106.7kb)|SENCR(-62.57kb)|TP53AIP1(-305.6kb)	ARHGAP32(-336kb)|BARX2(-746.9kb)|C11orf45(-270.5kb)|ETS1(+41.55kb)|FLI1(-57.43kb)|KCNJ1(-208.9kb)|KCNJ5(-262.3kb)|MIR6090(+106.7kb)|SENCR(-62.57kb)|TP53AIP1(-305.6kb)	ENSG00000245008.3	31407831_Chronic lymphocytic leukemia or systemic lupus erythematosus_ETS1 - FLI1_rs7941765_Rsq1_1E-8 || 27399966_Systemic lupus erythematosus_ETS1 - FLI1_rs7941765_Rsq1_1E-6(EA) || 26502338_Systemic lupus erythematosus_ETS1 - FLI1_rs7941765_Rsq1_2E-8 || 26502338_Systemic lupus erythematosus_ETS1 - FLI1_rs7941765_Rsq1_1E-10 ||	34785669_Eczema_rs7127307__or_LINC02098 - ETS1 || 34594039_Varicose veins_rs34516251__or_LINC02098 - ETS1 || 34594039_Atopic dermatitis_rs4245080__or_ETS1 || 34594039_Eosinophil counts_rs10893844__or_LINC02098 - ETS1 || 34594039_Pediatric asthma_rs34814731__or_LINC02098 - ETS1 || 34594039_Type 2 diabetes_rs11819995__or_ETS1 || 34594039_Asthma_rs61907683__or_LINC02098 - ETS1 || 34594039_Rheumatoid…	BLD	ESDR, BLD, LIV, GI, LNG, THYM, SPLN	.	IOP
rs2875238	11	130282078	T	C	-0.0876522	0.00902402	2.6486193534047E-22	0.364706	0	-0.0669	0.0108	5.019E-10	-0.0657278	0.0109644	2.03935588159E-09	-0.0625537	0.00476072	1.95352344540308E-39	-0.00841078	0.00408638	0.0395663	-0.0594582	0.00594262	1.10155591707319E-23	2.04600729538773E-27	TRUE	intronic	ADAMTS8	ADAMTS8	ADAMTS8(0)	ADAMTS8(0)|ADAMTS15(-36.79kb)|ZBTB44(+97.47kb)	ADAMTS8(0)|ADAMTS15(-36.79kb)|APLP2(+267.4kb)|C11orf44(-260.8kb)|MIR8052(-254.6kb)|ST14(+201.8kb)|ZBTB44(+97.47kb)	ADAMTS8(0)|ADAMTS15(-36.79kb)|APLP2(+267.4kb)|BARX2(+959.9kb)|C11orf44(-260.8kb)|LINC00167(+406.7kb)|MIR8052(-254.6kb)|NFRKB(+516.6kb)|NTM(-958.3kb)|PRDM10(+409.3kb)|SNX19(-463.7kb)|ST14(+201.8kb)|TMEM45B(+552.2kb)|ZBTB44(+97.47kb)	ENSG00000134917.9	33627673_Glaucoma (primary open-angle)_ADAMTS8_rs2875238_Rsq1_1E-20 || 33462484_Insulin-like growth factor 1 levels_ADAMTS8_rs2875238_Rsq1_2E-9 || 33037222_Mammographic density (non-dense area)_ADAMTS8_rs2875238_Rsq1_3E-10 || 34469433_Abdominal aortic aneurysm_ADAMTS8_rs7936928_Rsq0.85_8E-9 || 31676860_Brain region volumes_ADAMTS8_rs7936928_Rsq0.85_1E-18(CSF)	34594039_Height_rs61754851__or_ADAMTS8 || 34594039_Systolic blood pressure_rs4936098__or_ADAMTS8 || 34469433_Abdominal aortic aneurysm_rs7936928__or_ADAMTS8 || 34021172_Waist-to-hip ratio adjusted for BMI_rs59317921_ADAMTS8_or_ZBTB44-DT || 34021172_Hip circumference adjusted for BMI_rs61754851_ADAMTS8_or_ADAMTS8 || 34021172_Waist-hip index_rs59317921_ADAMTS8_or_ZBTB44-DT || 33627673_Glaucoma (pri…			GTEx2015_v6,Testis,RP11-121M22.1,3.57582293536355e-09	VCDR
rs1270640	11	130328867	T	C	0.166559	0.027632	1.6624314559413E-09	0.025349	0	0.129	0.0316	4.464E-05	0.134733	0.032432	3.26242883151E-05	0.0983707	0.0145786	1.50322812395471E-11	0.0128269	0.0125139	0.305355	0.109982	0.0182881	3.04686293868651E-09	1.44512534027912E-10	TRUE	intronic	ADAMTS15	ADAMTS15	ADAMTS15(0)	ADAMTS8(+30.33kb)|ADAMTS15(0)|ZBTB44(+144.3kb)	ADAMTS8(+30.33kb)|ADAMTS15(0)|APLP2(+314.2kb)|C11orf44(-214kb)|MIR8052(-207.8kb)|ST14(+248.6kb)|ZBTB44(+144.3kb)	ADAMTS8(+30.33kb)|ADAMTS15(0)|APLP2(+314.2kb)|C11orf44(-214kb)|LINC00167(+453.5kb)|MIR8052(-207.8kb)|NFRKB(+563.4kb)|NTM(-911.5kb)|PRDM10(+456.1kb)|SNX19(-416.9kb)|ST14(+248.6kb)|TMEM45B(+599kb)|ZBTB44(+144.3kb)	ENSG00000166106.2		31676860_Brain region volumes_rs35884319_NR_or_ADAMTS8 - ADAMTS15 || 30595370_Lung function (FVC)_rs2101289__or_ADAMTS15 || 25811787_Urate levels in lean individuals_rs7130144_ADAMTS15, C11orf44_or_BAK1P2 - MIR8052 || 24024966_Periodontitis (Mean PAL)_rs12792526_ADAMTS15_or_NA - MIR8052 || 23823483_Metabolite levels_rs10791097_ADAMTS15_or_ || 23823483_Metabolite levels_rs7129778_ADAMTS8_or_ADAMTS…		FAT, HRT, GI, KID, MUS	.	VCDR
rs4390362	11	134317377	T	C	-0.0543611	0.00952287	1.1399469470529E-08	0.714991	1	-0.0511	0.0106	1.566E-06	-0.0453997	0.0116216	9.36524038419E-05	-0.00756419	0.00507207	0.135872	-0.0138401	0.0043573	0.00149165	-0.0282128	0.0062145	5.82903074483946E-06	9.53648779124656E-07	TRUE	ncRNA_intronic	LOC283177	LOC283177	LOC283177(0)	ACAD8(+181.6kb)|B3GAT1(+35.56kb)|GLB1L2(+71.16kb)|GLB1L3(+127.9kb)|LOC283177(0)|THYN1(+194.1kb)|VPS26B(+199.7kb)	ACAD8(+181.6kb)|B3GAT1(+35.56kb)|GLB1L2(+71.16kb)|GLB1L3(+127.9kb)|JAM3(+295.7kb)|LOC283177(0)|NCAPD3(+223kb)|THYN1(+194.1kb)|VPS26B(+199.7kb)	ACAD8(+181.6kb)|B3GAT1(+35.56kb)|GLB1L2(+71.16kb)|GLB1L3(+127.9kb)|IGSF9B(+490.7kb)|JAM3(+295.7kb)|LOC283177(0)|LOC646522(+637.1kb)|LOC100128239(+406.1kb)|MIR4697(+548.9kb)|MIR4697HG(+545.7kb)|NCAPD3(+223kb)|OPCML(+915kb)|SPATA19(+601.9kb)|THYN1(+194.1kb)|VPS26B(+199.7kb)	ENSG00000255545.2		25555482_Nicotine dependence symptom count_rs11223807_LOC283177_or_B3GAT1-DT			GTEx2015_v6,Brain_Anterior_cingulate_cortex_BA24,RP11-627G23.1,4.70849166702042e-10;GTEx2015_v6,Brain_Cortex,RP11-627G23.1,2.81154217464199e-18;GTEx2015_v6,Brain_Frontal_Cortex_BA9,RP11-627G23.1,5.62562275294863e-22	IOP
rs5442	12	6954864	A	G	0.128221	0.0170118	4.80399073542854E-14	0.069822	1	0.0885	0.0207	1.857E-05	0.0891385	0.0204471	1.30372680586E-05	0.0644956	0.00893148	5.15487320357155E-13	0.0278272	0.00771823	0.000311694	0.0314792	0.0108217	0.00375824	0.00172825	TRUE	exonic	GNB3	GNB3	GNB3(0)|=MISSENSE	ACRBP(+198.3kb)|ATN1(-78.76kb)|C12orf57(-98.34kb)|CD4(+24.89kb)|CDCA3(-3.107kb)|COPS7A(+113.8kb)|DSTNP2(-38.98kb)|EMG1(-125.1kb)|ENO2(-68.75kb)|GNB3(0)|GPR162(+18.28kb)|ING4(+182.6kb)|LAG3(+67.24kb)|LEPREL2(+5.846kb)|LPCAT3(-130.5kb)|LRRC23(-59.03kb)|MIR141(-118.4kb)|MIR200C(-118kb)|MLF2(+92.23kb)|PHB2(-119.6kb)|PIANP(+144.9kb)|PTMS(+74.75kb)|PTPN6(-100.9kb)|RPL13P5(-38.28kb)|SCARNA12(-121.6kb)|S…	ACRBP(+198.3kb)|ATN1(-78.76kb)|C1R(-232.6kb)|C1RL(-292.3kb)|C1RL-AS1(-306kb)|C1S(-213.1kb)|C12orf57(-98.34kb)|CD4(+24.89kb)|CD27(+394kb)|CD27-AS1(+394.2kb)|CDCA3(-3.107kb)|CHD4(+238.3kb)|CLSTN3(-328.1kb)|COPS7A(+113.8kb)|DSTNP2(-38.98kb)|EMG1(-125.1kb)|ENO2(-68.75kb)|GAPDH(+307.3kb)|GNB3(0)|GPR162(+18.28kb)|IFFO1(+289.6kb)|ING4(+182.6kb)|LAG3(+67.24kb)|LEPREL2(+5.846kb)|LPAR5(+209.6kb)|LPCAT3(-13…	ACRBP(+198.3kb)|ACSM4(-502.1kb)|ANO2(+899.5kb)|APOBEC1(-847.1kb)|ATN1(-78.76kb)|C1R(-232.6kb)|C1RL(-292.3kb)|C1RL-AS1(-306kb)|C1S(-213.1kb)|C12orf57(-98.34kb)|CD4(+24.89kb)|CD9(+607.4kb)|CD27(+394kb)|CD27-AS1(+394.2kb)|CD163(-668.5kb)|CD163L1(-552.7kb)|CDCA3(-3.107kb)|CHD4(+238.3kb)|CLEC4C(-927.1kb)|CLSTN3(-328.1kb)|COPS7A(+113.8kb)|DPPA3(-909.2kb)|DSTNP2(-38.98kb)|EMG1(-125.1kb)|ENO2(-68.75kb)|G…	ENSG00000111664.6	33830181_Low myopia vs hyperopia_SPSB2, LRRC23_rs112947941_Rsq0.81_5E-15 || 33830181_Hyperopia_SPSB2, LRRC23_rs112947941_Rsq0.81_4E-13 || 30306274_Corneal astigmatism_SPSB2, LRRC23_rs112947941_Rsq0.81_1E-6 || 33979322_Ganglion cell inner plexiform layer (GCIPL) thickness_CDCA3, GNB3_rs5442_Rsq1_2E-13 || 33979322_Retinal nerve fibre layer thickness or ganglion cell inner plexiform layer thickness …	33979322_Ganglion cell inner plexiform layer (GCIPL) thickness_rs5442_NR_or_CDCA3, GNB3 || 33979322_Retinal nerve fibre layer thickness or ganglion cell inner plexiform layer thickness (MTAG)_rs5442_NR_or_CDCA3, GNB3 || 33830181_High myopia_rs5442_GNB3_or_CDCA3, GNB3 || 32352494_Spherical equivalent_rs5442_NR_or_CDCA3, GNB3 || 32231278_Refractive error_rs5442_GNB3, TPI1, SPSB2, USP5, LRRC23, C12o…			GTEx2015_v6,Skin_Not_Sun_Exposed_Suprapubic,PLEKHG6,7.81759817245707e-06;Ramasamy2014,Brain_aveALL,C1R,5.75E-06;Westra2013,Whole_Blood,LPCAT3,0.0023237103767759864;Westra2013,Whole_Blood,SPSB2,7.086771454967407E-4	VCDR
rs7137713	12	26853922	T	C	-0.0592061	0.00927043	1.69661203076277E-10	0.300444	1	-0.0449	0.0096	2.854E-06	-0.0529755	0.0115292	4.3292061592E-06	-0.011203	0.00499091	0.0247886	-0.0158779	0.00429046	0.000214973	-0.0447546	0.00606638	1.39517779239277E-13	1.2633940670138E-15	TRUE	intronic	ITPR2	ITPR2	ITPR2(0)	ITPR2(0)	ASUN(-204.2kb)|C12orf71(-380.1kb)|FGFR1OP2(-237.4kb)|ITPR2(0)|MED21(-321.5kb)|TM7SF3(-270.6kb)	ARNTL2(-631.9kb)|ARNTL2-AS1(-688.8kb)|ASUN(-204.2kb)|BHLHE41(+575.9kb)|C12orf71(-380.1kb)|FGFR1OP2(-237.4kb)|ITPR2(0)|MED21(-321.5kb)|MIR4302(+826.9kb)|PPFIBP1(-823.1kb)|RASSF8(+621.1kb)|RASSF8-AS1(+741.5kb)|REP15(-995.5kb)|SMCO2(-765.8kb)|SSPN(+466.2kb)|STK38L(-543.2kb)|TM7SF3(-270.6kb)	ENSG00000123104.7		34594039_Hematocrit_rs2170640__or_ITPR2 || 34594039_Alanine aminotransferase levels_rs35291909__or_SSPN - ITPR2 || 34594039_Serum alkaline phosphatase levels_rs11048456__or_SSPN - ITPR2 || 34594039_Hemoglobin_rs1900942__or_ITPR2 || 34594039_Mean corpuscular volume_rs79584798__or_ITPR2 - INTS13 || 34594039_Height_rs11048454__or_SSPN - ITPR2 || 34594039_Total cholesterol levels_rs111626763__or_ITPR…		VAS	.	IOP
rs7972874	12	28203245	A	T	-0.0578265	0.00978875	3.47463915021989E-09	0.26276	0	-0.0645	0.0113	1.122E-08	-0.0419277	0.0120009	0.000476356	-0.0140463	0.00520423	0.0069546	-0.0107241	0.00446903	0.0164103	-0.0512761	0.0064389	1.31667859820587E-15	5.48414837028554E-18	TRUE	intergenic	PTHLH;LOC729291	PTHLH	.	PTHLH(+78.33kb)	CCDC91(-206.9kb)|KLHL42(+247.3kb)|MANSC4(+279kb)|MRPS35(+294kb)|PPFIBP1(+354.7kb)|PTHLH(+78.33kb)|REP15(+352.7kb)	ARNTL2(+624.5kb)|ARNTL2-AS1(+603.7kb)|C12orf71(+967.8kb)|CCDC91(-206.9kb)|KLHL42(+247.3kb)|MANSC4(+279kb)|MRPS35(+294kb)|PPFIBP1(+354.7kb)|PTHLH(+78.33kb)|REP15(+352.7kb)|SMCO2(+548.1kb)|STK38L(+724.4kb)	ENSG00000087494.11	33627673_Glaucoma (primary open-angle)_PTHLH - CCDC91_rs7972874_Rsq1_1E-8 ||	34594039_Type 2 diabetes_rs12578595__or_RN7SKP15 - PTHLH || 34594039_Height_rs967__or_PTHLH || 34594039_Breast cancer_rs7297051__or_PTHLH - CCDC91 || 34594039_Medication use (drugs used in diabetes)_rs12578595__or_RN7SKP15 - PTHLH || 34594039_Hemoglobin A1c levels_rs10771369__or_RN7SKP15 - PTHLH || 34594039_Medication use (drugs used in diabetes)_rs10771369__or_RN7SKP15 - PTHLH || 34594039_Pulse …		SKIN, BRST	.	VCDR
rs33206	12	31061583	A	G	0.0509128	0.00877222	6.48027204210111E-09	0.607261	1	0.047	0.0095	7.817E-07	0.0467408	0.0108028	1.51335024554E-05	-0.00239744	0.00468756	0.609037	0.0198362	0.0040277	8.4381641011535E-07	0.0249131	0.00584837	2.01968416745266E-05	4.04139301445929E-06	TRUE	intergenic	LINC00941;TSPAN11	TSPAN11	.	CAPRIN2(+154.1kb)|DDX11(-165.2kb)|DDX11-AS1(-112.1kb)|LINC00941(+105.9kb)|TSPAN11(-18.25kb)	CAPRIN2(+154.1kb)|DDX11(-165.2kb)|DDX11-AS1(-112.1kb)|FAM60A(-371.9kb)|IPO8(+212.7kb)|LINC00941(+105.9kb)|TSPAN11(-18.25kb)	AMN1(-762.5kb)|CAPRIN2(+154.1kb)|DDX11(-165.2kb)|DDX11-AS1(-112.1kb)|DENND5B(-473.6kb)|DENND5B-AS1(-681.3kb)|FAM60A(-371.9kb)|FLJ13224(-415.7kb)|H3F3C(-882.5kb)|IPO8(+212.7kb)|LINC00941(+105.9kb)|METTL20(-738.5kb)|TSPAN11(-18.25kb)	ENSG00000110900.10		33888907_COVID-19 (covid pneumonia vs population)_rs117993590__or_TSPAN11 || 33888907_COVID-19 (severe respiratory symptoms vs population)_rs117993590__or_TSPAN11 || 33109212_Triglyceride levels in HIV infection_chr12:31157515_TSPAN11, DDX11-AS1_or_ || 31809533_Optic disc size_rs76567987_TSPAN11_or_PPIAP44 - TSPAN11 || 30019117_Adolescent idiopathic scoliosis_rs35097_NR_or_TSPAN11 || 29346644_Dis…	STRM	IPSC, FAT, ESC, STRM, BRN, SKIN, GI, LNG, MUS, OVRY, LIV	GTEx2015_v6,Brain_Anterior_cingulate_cortex_BA24,TSPAN11,5.38854643343763e-07;GTEx2015_v6,Brain_Cerebellar_Hemisphere,TSPAN11,1.14076607390522e-13;GTEx2015_v6,Brain_Cerebellum,TSPAN11,3.1694932596989e-20;GTEx2015_v6,Brain_Cortex,TSPAN11,2.55311982202102e-09;Ramasamy2014,Brain_CRBL,TSPAN11,1.12E-06;Ramasamy2014,Brain_CRBL,TSPAN11,1.44E-10;Ramasamy2014,Brain_CRBL,TSPAN11,2.86E-08;Ramasamy2014,Brain…	IOP
rs1795925	12	43446900	A	C	0.0543628	0.00924736	4.13419137609959E-09	0.347646	1	0.0444	0.0114	9.971E-05	0.031338	0.0110662	0.00462774	0.0190861	0.00480879	7.21751944609698E-05	0.0117981	0.00413035	0.00428412	0.025656	0.00601957	2.07116607435576E-05	4.16130714761287E-06	TRUE	intergenic	LINC02450;LINC02461	ADAMTS20	.	.	ADAMTS20(-301.1kb)	ADAMTS20(-301.1kb)|GXYLT1(+908.2kb)|IRAK4(-705.8kb)|LOC101927058(+406.6kb)|PPHLN1(+604.5kb)|PRICKLE1(+463.3kb)|PUS7L(-675.5kb)|TMEM117(-782.8kb)|TWF1(-740.6kb)|YAF2(+814.7kb)|ZCRB1(+727kb)	ENSG00000257373.1		33907307_Neck circumference_rs12422456_NR_or_ADAMTS20 - EEF1A1P17 || 33594131_Academic attainment (English)_rs7305366_ADAMTS20_or_LINC02461 - RAB5B || 32231278_Refractive error_rs11181913_GXYLT1, YAF2, ZCRB1, PPHLN1, PRICKLE1, ADAMTS20_or_LINC02461 - NA || 30820047_Alzheimer's disease (late onset)_rs7295246_ADAMTS20_or_ADAMTS20 - EEF1A1P17 || 30718321_Impulsivity (non-planning)_rs190713732_PRICKL…		BRN	.	VCDR
rs1397894	12	84024119	A	G	0.11501	0.00856651	4.28318248503828E-41	0.542646	0	0.0716	0.0094	3.287E-14	0.0732118	0.0105538	4.0048183428E-12	0.0998468	0.00459837	1.52942010789697E-104	-0.000625684	0.00394832	0.874088	0.0884767	0.00555091	2.45094655867045E-57	9.94340088232099E-67	TRUE	intergenic	TMTC2;SLC6A15	TMTC2	.	.	.	TMTC2(+496.1kb)	ENSG00000257124.1	31809533_Optic disc size_ - LINC02418_rs10862708_Rsq0.91_2E-29 || 29891935_Glaucoma (primary open-angle)__rs12309467_Rsq0.83_2E-9 || 25631615_Optic cup area__rs1511589_Rsq0.9_5E-6 || 25631615_Optic disc area__rs1511589_Rsq0.9_1E-9 || 25631615_Optic disc area__rs1511589_Rsq0.9_9E-8(EA) || 31798171_Optic disc area__rs2667477_Rsq0.95_2E-14 || 31798171_Optic cup area__rs324775_Rsq0.98_6E-17 || 317981…	33627673_Glaucoma (primary open-angle)_rs324788_TMTC2, SLC6A15_or_ || 33462485_Gut microbiota abundance (genus Faecalibacterium id.2057)_rs12320842__or_TMTC2 || 33128006_Walking pace_rs6539771_TMTC2_or_ || 33109212_HDL cholesterol levels in HIV infection_rs7302697_TMTC2_or_TMTC2 || 32203549_HDL cholesterol levels_rs2645979_TMTC2_or_ || 31959993_Vertical cup-disc ratio (adjusted for vertical disc …		ESDR, BRN	.	VCDR
rs10860882	12	102971619	T	C	0.0516471	0.00907703	1.27136443519559E-08	0.622227	1	0.0321	0.0104	0.00197				0.00734193	0.00472481	0.120206	0.0176376	0.00405702	1.37751305792601E-05	0.0247219	0.00583413	2.22649804869779E-05	4.52599021843079E-06	TRUE	intergenic	IGF1;LINC00485	IGF1	.	IGF1(+97.24kb)	ASCL1(-379.8kb)|IGF1(+97.24kb)|LINC00485(-231.4kb)|PAH(-260.5kb)|PARPBP(+380.3kb)|PMCH(+380kb)	ASCL1(-379.8kb)|C12orf42(-659.7kb)|CCDC53(+515.7kb)|CHPT1(+848.8kb)|DRAM1(+654.2kb)|GNPTAB(+747kb)|IGF1(+97.24kb)|LINC00485(-231.4kb)|LOC101929084(-970kb)|MYBPC1(+892kb)|NUP37(+459.3kb)|PAH(-260.5kb)|PARPBP(+380.3kb)|PMCH(+380kb)|SYCP3(+838.4kb)	ENSG00000017427.11	29785010_Intraocular pressure_IGF1 - _rs10860882_Rsq1_2E-8	34594039_Uterine fibroids_rs17033114__or_IGF1 - LINC00485 || 34594039_Blood urea nitrogen levels_rs4966019__or_IGF1R || 34594039_Body mass index_rs56803094__or_IGF1R || 34594039_Weight_rs11630479__or_IGF1R || 34594039_Gamma glutamyl transpeptidase_rs7402982__or_IGF1R || 34594039_Serum creatinine levels_rs10794486__or_IGF1R || 34594039_Serum uric acid levels_rs4966019__or_IGF1R || 34594039_Height_…			.	IOP
rs4964476	12	107028989	T	C	-0.0619666	0.00991526	4.1146687352324E-10	0.244654	0	-0.0569	0.0116	9.73E-07	-0.0439112	0.0122581	0.000340679	-0.0361987	0.00532454	1.05748523154415E-11	-0.00184616	0.0045756	0.686596	-0.0400475	0.00644	4.4717037412861E-10	1.54496139968474E-11	TRUE	ncRNA_intronic	LOC100287944	RFX4	LOC100287944(0)|RFX4(0)	LOC100287944(0)|LOC100505978(-45.55kb)|POLR3B(+125kb)|RFX4(0)|RIC8B(-139.4kb)	CKAP4(+387.3kb)|CRY1(-356.2kb)|LOC100287944(0)|LOC100505978(-45.55kb)|MTERFD3(-342.1kb)|POLR3B(+125kb)|RFX4(0)|RIC8B(-139.4kb)|TCP11L2(+288.2kb)|TMEM263(-320.6kb)	BTBD11(-683.2kb)|CASC18(+891.1kb)|CKAP4(+387.3kb)|CRY1(-356.2kb)|LOC100287944(0)|LOC100505978(-45.55kb)|MTERFD3(-342.1kb)|NUAK1(+495.2kb)|POLR3B(+125kb)|RFX4(0)|RIC8B(-139.4kb)|TCP11L2(+288.2kb)|TMEM263(-320.6kb)	ENSG00000111783.8	32665545_Cortical surface area (MOSTest)_RFX4_rs10861637_Rsq0.88_2E-8 || 31676860_Brain region volumes_RFX4_rs11113071_Rsq0.82_3E-12(Brain stem) ||	34594039_HDL cholesterol_rs10861632__or_POLR3B - RFX4 || 34021172_A body shape index_chr12:107082547_RP11-144F15.1, RFX4_or_ || 34021172_Waist-to-hip ratio adjusted for BMI_rs10778496_RP11-144F15.1, RFX4_or_RFX4 || 34021172_Waist-to-hip ratio adjusted for BMI_rs1922432_RP11-144F15.1, RFX4, RP11-482D24.2_or_RFX4 || 34021172_Waist-hip index_rs716446_RP11-144F15.1, RFX4_or_RFX4 || 34021172_Waist-hip…			GTEx2015_v6,Artery_Tibial,C12orf23,1.02420592439514e-05	VCDR
rs7137828	12	111932800	T	C	0.0755535	0.00874932	5.85460525449672E-18	0.51734	0	0.0677	0.0108	3.324E-10	0.0595735	0.0104994	1.39487482283E-08	0.0199991	0.00458199	1.27289029306024E-05	0.0211795	0.0039363	7.42593134799255E-08	0.0380111	0.00555086	7.45603087555286E-12	1.30762187878163E-13	TRUE	intronic	ATXN2	ATXN2	ATXN2(0)	ACAD10(-191.1kb)|ATXN2(0)|BRAP(-147.1kb)|CUX2(+144.4kb)|FAM109A(+125.9kb)|MIR6760(+190.8kb)|SH2B3(+43.37kb)	ACAD10(-191.1kb)|ALDH2(-271.9kb)|ATXN2(0)|BRAP(-147.1kb)|CUX2(+144.4kb)|FAM109A(+125.9kb)|MAPKAPK5(-347.2kb)|MAPKAPK5-AS1(-344.8kb)|MIR6760(+190.8kb)|MIR6761(-304.8kb)|SH2B3(+43.37kb)	ACAD10(-191.1kb)|ADAM1A(-404.1kb)|ALDH2(-271.9kb)|ATXN2(0)|BRAP(-147.1kb)|CCDC63(+587.5kb)|CUX2(+144.4kb)|ERP29(-518.4kb)|FAM109A(+125.9kb)|HECTD4(-665.2kb)|HVCN1(+805.2kb)|LOC100131138(+557.6kb)|MAPKAPK5(-347.2kb)|MAPKAPK5-AS1(-344.8kb)|MIR6760(+190.8kb)|MIR6761(-304.8kb)|MIR6861(-668.3kb)|MYL2(+574.4kb)|NAA25(-531.7kb)|PPP1CC(+752kb)|PPTC7(+911.7kb)|PTPN11(-923.7kb)|RAD9B(+962.9kb)|RPL6(-910.2k…	ENSG00000204842.8	34446935_Externalizing behaviour (multivariate analysis)_ATXN2_rs10774625_Rsq0.85_1E-11 || 34290314_Cancer_ATXN2_rs10774625_Rsq0.85_5E-6 || 33619380_Body mass index and systole blood pressure (pairwise)_ATXN2_rs10774625_Rsq0.85_4E-22 || 33619380_Body mass index and coronary artery disease (pairwise)_ATXN2_rs10774625_Rsq0.85_2E-13 || 33619380_Body mass index and HDL-C (pairwise)_ATXN2_rs10774625_R…	34594039_Body mass index_rs149673355__or_ATXN2-AS - BRAP || 34594039_Hashimoto thyroiditis_rs3184504__or_SH2B3, ATXN2 || 34594039_Serum alkaline phosphatase levels_rs598711__or_ATXN2 || 34594039_Serum albumin levels_rs61941262__or_ATXN2 || 34594039_Diastolic blood pressure_rs597808__or_ATXN2 || 34594039_Serum albumin levels_rs11065905__or_SH2B3, ATXN2 || 34594039_Body mass index_rs11065983__or_AT…			GTEx2015_v6,Skin_Sun_Exposed_Lower_leg,ALDH2,1.69196814532146e-08	IOP
rs233701	12	113012149	C	G	0.0523735	0.00904005	6.89351474007732E-09	0.515245	1	0.0242	0.0105	0.02144	0.0451525	0.0107219	2.5399253362E-05	0.0109662	0.00458174	0.0166902	0.0211004	0.00393576	8.26745491082484E-08	0.0335389	0.00596212	1.8496045911005E-08	1.18072905579282E-09	TRUE	upstream	RPH3A	PTPN11	.	HECTD4(+192.3kb)|PTPN11(+64.43kb)|RPL6(+164.7kb)	HECTD4(+192.3kb)|OAS1(-332.6kb)|OAS3(-364.1kb)|PTPN11(+64.43kb)|RPH3A(-217.4kb)|RPL6(+164.7kb)	ACAD10(+817.2kb)|ADAM1A(+672.4kb)|ALDH2(+764.4kb)|ATXN2(+974.7kb)|BRAP(+888.4kb)|CCDC42B(-575.5kb)|DDX54(-582.8kb)|DTX1(-483.5kb)|ERP29(+551.1kb)|HECTD4(+192.3kb)|IQCD(-621.1kb)|LHX5(-888.5kb)|MAPKAPK5(+680.9kb)|MAPKAPK5-AS1(+731.4kb)|MIR6761(+774.4kb)|MIR6762(-717.2kb)|MIR6861(+411kb)|MIR7106(-584.8kb)|NAA25(+465.5kb)|OAS1(-332.6kb)|OAS2(-404.1kb)|OAS3(-364.1kb)|PLBD2(-784.2kb)|PTPN11(+64.43kb)|…	ENSG00000089169.9		34594039_Weight_rs77753011__or_RPH3A || 34594039_Total bilirubin levels_rs11066325__or_PTPN11 || 34594039_Medication use (diuretics)_rs11066309__or_PTPN11 || 34594039_Medication use (agents acting on the renin-angiotensin system)_rs11066309__or_PTPN11 || 34128465_Spleen volume_rs233716_RPH3A_or_RPH3A || 34130359_Right unilateral cleft lip and palate_rs143031012_NR_or_RPH3A || 34059833_Glycated he…			GTEx2015_v6,Cells_Transformed_fibroblasts,ADAM1A,2.31872858223987e-05	IOP
rs4769194	13	22673870	A	G	0.093722	0.0111791	5.13115225175476E-17	0.170753	0	0.0857	0.0107	1.238E-15	0.0686993	0.0139128	7.89927635641E-07	0.027583	0.00607484	5.61150766822212E-06	0.0191788	0.00522722	0.000243482	0.0646635	0.00725349	7.66578478312064E-19	9.20618408480349E-22	TRUE	intergenic	LINC00424;LINC00540	FGF9	.	LINC00540(-110.6kb)	FGF9(+395.2kb)|LINC00424(+221.6kb)|LINC00540(-110.6kb)	BASP1P1(-797.3kb)|FGF9(+395.2kb)|LINC00424(+221.6kb)|LINC00539(+754.9kb)|LINC00540(-110.6kb)|MICU2(+495.5kb)|MIPEPP3(+706.8kb)|MRPL57(+920.6kb)|SAP18(+950.6kb)|SKA3(+923.1kb)|ZDHHC20(+640.4kb)	ENSG00000226722.1	29891935_Glaucoma (primary open-angle)_LINC00540_rs17075855_Rsq0.87_4E-8 || 33627673_Glaucoma (primary open-angle)_LINC00540_rs4769194_Rsq1_3E-13 || 34594039_Glaucoma_LINC00540_rs4770242_Rsq0.83_3E-9 ||	34594039_Aspartate aminotransferase levels_rs500802__or_FGF9 - RN7SL766P || 34594039_Platelet count_rs613813__or_FGF9 - RN7SL766P || 34594039_Systolic blood pressure_rs615567__or_FGF9 - RN7SL766P || 34594039_Medication use (calcium channel blockers)_rs620124__or_FGF9 - RN7SL766P || 34594039_Medication use (beta blocking agents)_rs629042__or_FGF9 - RN7SL766P || 34594039_Medication use (diuretics)_…			.	VCDR
rs9316969	13	22978753	T	C	0.0680813	0.00966776	1.89371110857578E-12	0.262905	0	0.0514	0.01	3.137E-07	0.0565152	0.011887	1.99060979073E-06	0.018614	0.00520063	0.000344682	0.0228966	0.00446823	2.98652145378757E-07	0.0411243	0.00628851	6.92612936798481E-11	1.75759570731402E-12	TRUE	intergenic	LINC00540;LINC00621	BASP1P1	.	LINC00540(+128.1kb)	LINC00540(+128.1kb)	BASP1P1(-492.4kb)|FGF9(+700.1kb)|LINC00424(+526.5kb)|LINC00540(+128.1kb)|MICU2(+800.4kb)|SACS(-924.2kb)|SGCG(-776.3kb)|ZDHHC20(+945.2kb)	ENSG00000253094.1	32665545_Subcortical volume (MOSTest)__rs9316969_Rsq1_5E-9 || 30054594_Intraocular pressure__rs9316969_Rsq1_3E-8 ||	34594039_Atrial fibrillation/atrial flutter_rs9510344__or_DDX39AP1 - SNORD36 || 33239672_Sporadic miscarriage_rs146350366_NR_or_DDX39AP1 - SNORD36 || 32541925_Type 2 diabetes_rs314879_NR_or_DDX39AP1 - SNORD36 || 31844061_Malaria_rs8176719_ABO, OBP2B, SURF6, MED22, RPL7A, SNORD24, SNORD36B, SNORD36A, SNORD36C, SURF1, SURF2, SURF4, STKLD1, REXO4, ADAMTS13_or_ABO, ABO || 31596458_Sensorimotor dexter…		ESC, ESDR, IPSC	.	IOP
rs1270717	13	51163593	A	G	-0.0514931	0.0085568	1.76804740544561E-09	0.466488	1	-0.0373	0.0092	5.247E-05	-0.0377187	0.0105355	0.000343398	-0.00682011	0.00458976	0.137295	-0.0216826	0.0039428	3.81297210721006E-08	-0.0149733	0.005534	0.00680423	0.00343036	TRUE	intergenic	DLEU1;DLEU7	DLEU7	.	DLEU1(+60.81kb)|DLEU7(-123.2kb)	DLEU1(+60.81kb)|DLEU7(-123.2kb)|DLEU7-AS1(-218.4kb)|RNASEH2B(-320.2kb)|RNASEH2B-AS1(-292.9kb)	ARL11(+955.6kb)|CTAGE10P(+696.1kb)|DLEU1(+60.81kb)|DLEU2(+463.9kb)|DLEU7(-123.2kb)|DLEU7-AS1(-218.4kb)|EBPL(+898kb)|FAM124A(-632.9kb)|GUCY1B2(-405.1kb)|INTS6(-772.1kb)|INTS6-AS1(-863.9kb)|KCNRG(+568.5kb)|KPNA3(+796.5kb)|LINC00371(-494.6kb)|MIR15A(+540.3kb)|MIR16-1(+540.4kb)|MIR3613(+593kb)|MIR4703(-963.1kb)|MIR5693(-759.1kb)|RNASEH2B(-320.2kb)|RNASEH2B-AS1(-292.9kb)|SERPINE3(-751.6kb)|SPRYD7(+653…	ENSG00000176124.6	30048462_Heel bone mineral density_DLEU1, DLEU7_rs1149821_Rsq0.94_2E-20 || 28869591_Heel bone mineral density_DLEU1, DLEU7_rs1149821_Rsq0.94_3E-6(men) || 28869591_Heel bone mineral density_DLEU1, DLEU7_rs1149821_Rsq0.94_4E-10 || 34594039_Hematocrit_DLEU7, DLEU1_rs1239682_Rsq0.99_3E-10 || 32888494_Hemoglobin_DLEU7, DLEU1_rs1239682_Rsq0.99_2E-12 || 30048462_Heel bone mineral density_DLEU1, DLEU7_rs…	34594039_Type 2 diabetes_rs123378__or_DLEU1 || 34594039_Height_rs1239704__or_DLEU1, DLEU7 || 34594039_Hematocrit_rs806293__or_DLEU1 || 34594039_Blood urea nitrogen levels_rs9316500__or_DLEU7, DLEU1 || 34594039_Alanine aminotransferase levels_rs2812208__or_DLEU1 || 34594039_Weight_rs9535463__or_DLEU7, DLEU1 || 34594039_HDL cholesterol_rs9596267__or_DLEU1 || 34594039_Eosinophil counts_rs149872__or_…		ESDR, LNG, FAT, STRM, BRST, BLD, MUS, SKIN, ADRL, HRT, GI, PLCNT, THYM, CRVX, BRN, BONE	.	IOP
rs9530143	13	73639371	A	G	-0.0596423	0.00912675	6.36557410031964E-11	0.318297	0	-0.0607	0.0101	2.005E-09	-0.0642794	0.0113365	1.42679334693E-08	-0.00550971	0.00492047	0.262819	-0.0204191	0.00422263	1.32720321585406E-06	-0.0439015	0.00596291	1.59313484257262E-13	1.47484617244043E-15	TRUE	intronic	KLF5	KLF5	KLF5(0)	KLF5(0)|PIBF1(+48.78kb)	BORA(+309kb)|DIS3(+283.1kb)|KLF5(0)|MZT1(+337.4kb)|PIBF1(+48.78kb)	BORA(+309kb)|DIS3(+283.1kb)|KLF5(0)|KLF12(-620.8kb)|LINC00392(-499kb)|MZT1(+337.4kb)|PIBF1(+48.78kb)	ENSG00000102554.8	33649486_Keratoconus_KLF5_rs17285550_Rsq0.99_3E-12 || 31089142_Colorectal cancer_KLF5_rs45597035_Rsq0.89_2E-10 || 30696823_Chronotype_KLF5_rs45597035_Rsq0.89_2E-8 || 30510241_Colorectal cancer or advanced adenoma_KLF5_rs45597035_Rsq0.89_3E-9 || 30894546_Corneal endothelial cell density_KLF5_rs73220641_Rsq0.99_5E-9 || 34594039_Gamma glutamyl transpeptidase_PSMD10P3 - KLF5_rs9530141_Rsq0.87_2E-8 ||…	34594039_Gamma glutamyl transpeptidase_rs9530141__or_PSMD10P3 - KLF5 || 34594039_Height_rs12431227__or_PSMD10P3 - KLF5 || 34594039_Monocyte count_rs41286076__or_KLF5 || 34103634_Asthma_rs981625_KLF5, KLF12_or_LINC00393 || 33731350_Mitochondrial heteroplasmy measurement_rs7319964_KLF5_or_RNU6-66P - RNU4-10P || 33649486_Keratoconus_rs17285550_KLF5_or_KLF5 || 33627673_Glaucoma (primary open-angle)_r…	GI	ESC, ESDR, IPSC, BRST, BLD, PLCNT	Lappalainen2013,Lymphoblastoid_EUR_exonlevel,ENSG00000102554.7_73649846_73651676,6.23078436841115e-06;Lappalainen2013,Lymphoblastoid_EUR_genelevel,KLF5,2.47571888028582e-06	IOP
rs111439095	13	76254433	A	G	-0.0756824	0.00849722	5.25612148975661E-19	0.501661	0	-0.0622	0.0099	3.106E-10				-0.013925	0.00457983	0.00236176	-0.0271927	0.00393396	4.76809718277112E-12	-0.0576435	0.00552635	1.7549494232404E-25	1.6284333679327E-29	TRUE	intronic	LMO7		LMO7(0)	COMMD6(+130.9kb)|LMO7(0)|LMO7-AS1(+44.3kb)|LMO7DN(-190.7kb)|TBC1D4(+198.2kb)|UCHL3(+74.28kb)	COMMD6(+130.9kb)|LMO7(0)|LMO7-AS1(+44.3kb)|LMO7DN(-190.7kb)|TBC1D4(+198.2kb)|UCHL3(+74.28kb)	COMMD6(+130.9kb)|CTAGE11P(+439.9kb)|LMO7(0)|LMO7-AS1(+44.3kb)|LMO7DN(-190.7kb)|TBC1D4(+198.2kb)|UCHL3(+74.28kb)							IOP
rs9587617	13	109222947	T	C	-0.0664616	0.00976738	1.01434992431388E-11	0.256212	1	-0.0436	0.0101	1.525E-05	-0.0399519	0.0120708	0.000933642	-0.0508876	0.00524831	3.13594443623351E-22	-0.00274237	0.00450581	0.54277	-0.0320792	0.00640892	5.25274023478042E-07	5.80551830449222E-08	TRUE	intergenic	TNFSF13B;MYO16	MYO16	.	MYO16(-25.55kb)	ABHD13(+336.3kb)|LIG4(+352.2kb)|MYO16(-25.55kb)|TNFSF13B(+262.1kb)	ABHD13(+336.3kb)|FAM155A(+703.5kb)|FAM155A-IT1(+735.1kb)|LIG4(+352.2kb)|MYO16(-25.55kb)|MYO16-AS1(-593.3kb)|TNFSF13B(+262.1kb)	ENSG00000041515.10	31959993_Vertical cup-disc ratio (adjusted for vertical disc diameter)_MYO16_rs10162202_Rsq0.8_9E-13 || 31959993_Vertical cup-disc ratio (multi-trait analysis)_MYO16_rs75764673_Rsq0.87_2E-12 ||	34642315_Human papilloma virus 16 negative oropharyngeal cancer_rs55864736__or_MYO16 || 34594039_Mean corpuscular hemoglobin_rs2893329__or_MYO16 || 34594039_Mean corpuscular volume_rs12870446__or_MYO16 || 34594039_Mean corpuscular volume_rs9521026__or_MYO16 || 34594039_Red blood cell count_rs9521025__or_MYO16 || 34417442_Alcohol consumption x experiences in childhood (felt loved by family member)…			.	VCDR
rs2218471	13	110777939	C	G	-0.0662393	0.00862863	1.6324791984738E-14	0.500855	0	-0.0575	0.0101	1.387E-08	-0.0348625	0.0105594	0.000961477	-0.0498292	0.00457979	1.43173816902446E-27	-0.000215189	0.00393394	0.956377	-0.0234271	0.00567699	3.68233893936826E-05	8.11875449784786E-06	TRUE	downstream	LOC105370361	COL4A1	.	COL4A1(-23.37kb)|COL4A2(-181.7kb)	COL4A1(-23.37kb)|COL4A2(-181.7kb)|COL4A2-AS1(-377kb)|IRS2(+339kb)|LINC00676(+395.6kb)|MIR8073(-215.4kb)|RAB20(-397.5kb)	ANKRD10(-752.9kb)|ARHGEF7(-989.7kb)|CARKD(-489.9kb)|CARS2(-515.8kb)|COL4A1(-23.37kb)|COL4A2(-181.7kb)|COL4A2-AS1(-377kb)|ING1(-587kb)|IRS2(+339kb)|LINC00346(-738.4kb)|LINC00368(-970.2kb)|LINC00676(+395.6kb)|MIR8073(-215.4kb)|MYO16(+917.6kb)|MYO16-AS1(+958.3kb)|RAB20(-397.5kb)	ENSG00000187498.9		34594039_Myocardial infarction_rs9521686__or_COL4A1 || 34594039_Gamma glutamyl transpeptidase_rs151182529__or_COL4A1 || 34594039_Pulse pressure_rs12875271__or_RN7SL783P - COL4A1 || 34021172_Waist-to-hip ratio adjusted for BMI_rs61963358_COL4A1_or_COL4A1 || 34021172_Waist-to-hip ratio adjusted for BMI_rs73617438_COL4A1_or_COL4A1 || 34021172_Hip index_rs2847468_COL4A1_or_COL4A1 || 34021172_Hip inde…		ESC, ESDR, LNG, IPSC, BRST, BLD, BRN, SKIN, FAT, ADRL, HRT, MUS, THYM, SPLN, VAS, BONE	.	VCDR
rs61963301	13	110894685	A	G	-0.0773096	0.0113453	9.47566667944413E-12	0.17867	0	-0.068	0.014	1.134E-06	-0.085026	0.013813	7.48444209174E-10	-0.0153681	0.00598299	0.01021	-0.0285571	0.00513467	2.67271255098458E-08	-0.0591072	0.00745846	1.60020719706159E-15	6.88535506494214E-18	TRUE	intronic	COL4A1	COL4A1	COL4A1(0)	COL4A1(0)|COL4A2(-64.94kb)|MIR8073(-98.62kb)	CARKD(-373.1kb)|CARS2(-399.1kb)|COL4A1(0)|COL4A2(-64.94kb)|COL4A2-AS1(-260.2kb)|MIR8073(-98.62kb)|RAB20(-280.7kb)	ANKRD10(-636.2kb)|ARHGEF7(-872.9kb)|ARHGEF7-AS1(-902kb)|CARKD(-373.1kb)|CARS2(-399.1kb)|COL4A1(0)|COL4A2(-64.94kb)|COL4A2-AS1(-260.2kb)|ING1(-470.3kb)|IRS2(+455.8kb)|LINC00346(-621.6kb)|LINC00368(-853.5kb)|LINC00676(+512.3kb)|LOC101060553(-905.9kb)|MIR8073(-98.62kb)|RAB20(-280.7kb)	ENSG00000187498.9	31959993_Intraocular pressure_COL4A1_rs56152426_Rsq1_5E-8 ||	34594039_Myocardial infarction_rs9521686__or_COL4A1 || 34594039_Gamma glutamyl transpeptidase_rs151182529__or_COL4A1 || 34594039_Pulse pressure_rs12875271__or_RN7SL783P - COL4A1 || 34021172_Waist-to-hip ratio adjusted for BMI_rs61963358_COL4A1_or_COL4A1 || 34021172_Waist-to-hip ratio adjusted for BMI_rs73617438_COL4A1_or_COL4A1 || 34021172_Hip index_rs2847468_COL4A1_or_COL4A1 || 34021172_Hip inde…		HRT, MUS, SKIN	.	IOP
rs12879626	14	34721134	T	G	0.0750457	0.00878739	1.34037346821631E-17	0.385824	0	0.0512	0.0097	1.337E-07	0.0706148	0.0107614	5.31345434012E-11	0.0231826	0.00469987	8.11405550214647E-07	0.0230906	0.00404069	1.10026508985216E-08	0.0338698	0.00570315	2.97780865814771E-09	1.40704277649226E-10	TRUE	intergenic	EGLN3;SPTSSA	C14orf147	.	SPTSSA(-181kb)	EAPP(-264kb)|EGLN3(+300.8kb)|SNX6(-309.5kb)|SPTSSA(-181kb)	BAZ1A(-500.8kb)|CFL2(-458.5kb)|EAPP(-264kb)|EGLN3(+300.8kb)|FAM177A1(-793kb)|IGBP1P1(-688kb)|KIAA0391(-870.4kb)|LOC101927178(-829.2kb)|NPAS3(+447.8kb)|PPP2R3C(-833.5kb)|SNX6(-309.5kb)|SPTSSA(-181kb)|SRP54(-731kb)	ENSG00000129521.8	34594039_Body mass index_EGLN3_rs12879626_Rsq1_4E-8 || 29785010_Intraocular pressure_EGLN3_rs12879626_Rsq1_2E-9 || 32888494_Hemoglobin_EGLN3_rs12897414_Rsq0.95_3E-11 || 32888494_Hematocrit_EGLN3_rs12897414_Rsq0.95_2E-13 || 32888494_Red blood cell count_EGLN3_rs12897414_Rsq0.95_9E-13 || 31959993_Intraocular pressure_EGLN3_rs72669675_Rsq0.88_4E-6 ||	34594039_Body mass index_rs12879626__or_EGLN3 || 34594039_Hemoglobin_rs12437397__or_EGLN3 || 34594039_Hematocrit_rs797343__or_EGLN3 || 33536631_Iron status biomarkers (ferritin levels)_rs996347_EGLN3_or_EGLN3 || 32888493_Hemoglobin concentration_rs797344_NR_or_EGLN3 || 32888494_Hemoglobin_rs797343_EGLN3_or_EGLN3 || 32888494_Hemoglobin_rs12897414_EGLN3_or_EGLN3 || 32888494_Hematocrit_rs797343_EGLN…		ESDR, BLD, GI, ADRL, MUS, HRT, SPLN, BRST, VAS, SKIN	.	IOP
rs61755579	14	50655307	T	C	-0.193268	0.0266257	3.90794609809413E-13	0.030294	0	-0.1073	0.0345	0.001858	-0.169185	0.0309362	4.52986410945E-08	-0.0413468	0.0133377	0.00193518	-0.0848675	0.0114762	1.41323659275311E-13						exonic	SOS 2	SOS2	SOS2(0)	ATP5S(-123.7kb)|C14orf182(+181.1kb)|C14orf183(+95.95kb)|CDKL1(-141kb)|L2HGDH(-53.84kb)|LOC100506499(+148.7kb)|SOS2(0)|VCPKMT(+72.01kb)	ARF6(+291.5kb)|ATL1(-344.5kb)|ATP5S(-123.7kb)|C14orf182(+181.1kb)|C14orf183(+95.95kb)|CDKL1(-141kb)|L2HGDH(-53.84kb)|LOC100506499(+148.7kb)|MAP4K5(-229.9kb)|MIR6076(+222.1kb)|NEMF(+335.8kb)|SOS2(0)|VCPKMT(+72.01kb)	ABHD12B(-683.6kb)|ARF6(+291.5kb)|ATL1(-344.5kb)|ATP5S(-123.7kb)|C14orf182(+181.1kb)|C14orf183(+95.95kb)|CDKL1(-141kb)|DNAAF2(+553.4kb)|KLHDC1(+435.4kb)|KLHDC2(+405.5kb)|L2HGDH(-53.84kb)|LOC100506499(+148.7kb)|LRR1(+573.9kb)|MAP4K5(-229.9kb)|MGAT2(+565.1kb)|MIR6076(+222.1kb)|NEMF(+335.8kb)|NIN(-531.2kb)|POLE2(+500.2kb)|PYGL(-716.6kb)|RPL36AL(+567.9kb)|RPS29(+602.2kb)|SAV1(-445kb)|SOS2(0)|TRIM9(-78…	ENSG00000100485.7	32352494_Intraocular pressure_SOS2_rs61755579_Rsq1_1E-9 || 31959993_Intraocular pressure_SOS2_rs61755579_Rsq1_2E-10 || 30578418_Pulse pressure_SOS2_rs61755579_Rsq1_1E-10 || 30054594_Intraocular pressure_SOS2_rs61755579_Rsq1_2E-10 || 29785010_Intraocular pressure_SOS2_rs61755579_Rsq1_4E-11	34594039_Alanine aminotransferase levels_rs72681869__or_SOS2 || 34594039_Diastolic blood pressure_rs72681869__or_SOS2 || 34594039_Hemoglobin A1c levels_rs72681869__or_SOS2 || 34594039_Serum creatinine levels_rs72681869__or_SOS2 || 34594039_Serum uric acid levels_rs72681869__or_SOS2 || 34594039_Systolic blood pressure_rs72681869__or_SOS2 || 34594039_Medication use (calcium channel blockers)_rs7268…			.	IOP
rs8009633	14	53386836	C	G	-0.0944522	0.0102195	2.41207199291638E-20	0.231538	0	-0.0612	0.011	2.45E-08	-0.0925009	0.0125179	1.4738711898E-13	-0.0135839	0.00542685	0.0123115	-0.0389583	0.0046631	6.56637404159354E-17	-0.0750132	0.00687151	4.75971238498874E-28	1.63849631113774E-32	TRUE	intronic	FERMT2	FERMT2	FERMT2(0)	DDHD1(-116.6kb)|FERMT2(0)|GNPNAT1(+128.4kb)|PSMC6(+192.1kb)|STYX(+145.1kb)	DDHD1(-116.6kb)|ERO1L(+224.4kb)|FERMT2(0)|GNPNAT1(+128.4kb)|GPR137C(+282.4kb)|LOC101927620(-233.2kb)|PSMC6(+192.1kb)|STYX(+145.1kb)|TXNDC16(+367.5kb)	C14orf166(+915.4kb)|DDHD1(-116.6kb)|ERO1L(+224.4kb)|FERMT2(0)|GNG2(+950.3kb)|GNPNAT1(+128.4kb)|GPR137C(+282.4kb)|LOC101927620(-233.2kb)|NID2(+850.9kb)|PSMC6(+192.1kb)|PTGDR(+643.4kb)|PTGER2(+591.5kb)|STYX(+145.1kb)|TXNDC16(+367.5kb)	ENSG00000073712.9	31959993_Intraocular pressure_FERMT2_rs8009633_Rsq1_5E-16 || 29785010_Intraocular pressure_FERMT2_rs8009633_Rsq1_7E-13 || 29617998_Intraocular pressure_FERMT2_rs8009633_Rsq1_1E-13	34594039_Prostate cancer_rs12889169__or_FERMT2 || 34594039_Systolic blood pressure_rs397697481__or_FERMT2 || 34594039_Pulse pressure_rs12147852__or_FERMT2 || 34493870_Late-onset Alzheimer's disease_rs7146179__or_GNPNAT1 - FERMT2 || 34290314_Prostate cancer_rs12889169__or_FERMT2 || 33414549_Noncognitive aspects of educational attainment_rs10139750_NR_or_FERMT2 - DDHD1 || 33398198_Prostate cancer_r…	LNG	ESDR, LNG, FAT, STRM, BRST, BLD, MUS, SKIN, VAS, LIV, BRN, GI, ADRL, HRT, KID, BONE	GTEx2015_v6,Adipose_Subcutaneous,STYX,1.7495026806588e-06	IOP
rs2243562	14	53989595	T	C	-0.061261	0.00871626	2.08965364950812E-12	0.424095	0	-0.0565	0.0094	1.59E-09	-0.0493385	0.0106226	3.40625041628E-06	-0.0430277	0.00463574	1.66736724867888E-20	-0.00407308	0.00398006	0.306132	-0.0319452	0.00572799	2.39181714297694E-08	1.59280747383932E-09	TRUE	intergenic	LOC101927620;MIR5580	DDHD1	.	.	DDHD1(+369.5kb)|LOC101927620(+365.3kb)	BMP4(-426.9kb)|CDKN3(-874.1kb)|CGRRF1(-987kb)|CNIH1(-904.1kb)|DDHD1(+369.5kb)|ERO1L(+827.2kb)|FERMT2(+571.8kb)|GMFB(-951.6kb)|GNPNAT1(+731.2kb)|GPR137C(+885.2kb)|LOC101927620(+365.3kb)|MIR5580(-425.5kb)|PSMC6(+794.9kb)|STYX(+747.9kb)|TXNDC16(+970.3kb)	ENSG00000237356.1	25631615_Optic cup area__rs10130556_Rsq0.91_5E-9 || 25631615_Optic cup area__rs10130556_Rsq0.91_7E-7(EA) || 31798171_Optic cup area_ - RPS3AP46_rs1343920_Rsq0.99_2E-8 || 31959993_Vertical cup-disc ratio (multi-trait analysis)_ - RPS3AP46_rs2251069_Rsq0.99_2E-14 || 28073927_Optic cup area_ - RPS3AP46_rs2251069_Rsq0.99_1E-9 || 28073927_Optic cup area_ - RPS3AP46_rs2251069_Rsq0.99_6E-8(EA) || 319599…	34594039_Platelet count_rs11157951__or_DDHD1 || 34343768_Total protein levels x insomnia interaction_rs78389413__or_DDHD1 || 34343768_Total protein levels x insomnia interaction_rs72688272__or_DDHD1 || 33414549_Noncognitive aspects of educational attainment_rs10139750_NR_or_FERMT2 - DDHD1 || 32888493_Mean platelet volume_rs1959351_NR_or_DDHD1 || 32888493_Platelet count_rs10140668_NR_or_DDHD1 || 3…			.	VCDR
rs34935520	14	61091401	A	G	-0.154867	0.00872304	1.60953999012015E-70	0.608849	0	-0.1593	0.0096	3.069E-61	-0.0896347	0.0107252	6.41278980813E-17	-0.0899458	0.0046903	5.763395547042E-82	-0.00385188	0.0040306	0.339245	-0.100077	0.00566749	1.62377466200771E-69	5.82461628963584E-81	TRUE	intergenic	SIX6;SALRNA1	SIX1	.	C14orf39(+138.6kb)|MNAT1(-110.1kb)|SIX1(-20.02kb)|SIX4(-84.85kb)|SIX6(+112.9kb)	C14orf39(+138.6kb)|MNAT1(-110.1kb)|PPM1A(+325.6kb)|SIX1(-20.02kb)|SIX4(-84.85kb)|SIX6(+112.9kb)|SLC38A6(-356.4kb)|TRMT5(-346.8kb)	C14orf39(+138.6kb)|DHRS7(+459.2kb)|FLJ22447(-945.9kb)|LOC101927780(-931.6kb)|LRRC9(+561.1kb)|MNAT1(-110.1kb)|PCNXL4(+489.9kb)|PPM1A(+325.6kb)|PRKCH(-697.1kb)|RTN1(+753.8kb)|SIX1(-20.02kb)|SIX4(-84.85kb)|SIX6(+112.9kb)|SLC38A6(-356.4kb)|TMEM30B(-652.7kb)|TRMT5(-346.8kb)	ENSG00000258952.1	31809533_Optic disc size_C14orf39 - SALR1_rs10483727_Rsq0.97_3E-21 || 26752265_Glaucoma (high intraocular pressure)_C14orf39 - SALR1_rs10483727_Rsq0.97_2E-9 || 25631615_Optic cup area_C14orf39 - SALR1_rs10483727_Rsq0.97_2E-27 || 25631615_Optic cup area_C14orf39 - SALR1_rs10483727_Rsq0.97_4E-17(EA) || 25631615_Optic disc area_C14orf39 - SALR1_rs10483727_Rsq0.97_1E-7 || 25173105_Glaucoma (primary o…	34021172_Hip circumference adjusted for BMI_rs61991661_SIX1_or_SIX1 - SIX4 || 32231278_Refractive error_rs1254314_PPM1A, SIX6, SIX1, SIX4, MNAT1, SLC38A6_or_C14orf39 || 31959993_Glaucoma (multi-trait analysis)_rs35155027_SIX1_or_C14orf39 - SALRNA1 || 31959993_Glaucoma_rs35155027_SIX1_or_C14orf39 - SALRNA1 || 31562340_Height_rs35320790_SALRNA1, SIX1_or_SALRNA1 || 31809533_Optic disc size_rs1048372…		LNG, FAT, STRM, MUS, SKIN, VAS, BONE	GTEx2015_v6,Muscle_Skeletal,C14orf39,6.01341157210996e-09;GTEx2015_v6,Muscle_Skeletal,SALL4P7,7.64333393250865e-08;GTEx2015_v6,Muscle_Skeletal,SIX6,1.02675651533286e-06	VCDR
rs73294447	14	74929721	T	C	0.247	0.0365614	1.42095412880345E-11	0.985798	0	0.242	0.0456	1.113E-07	0.303815	0.0476758	1.85930610315E-10	0.0473647	0.0196476	0.0159218	0.0956779	0.0166237	8.63852585039903E-09	0.223343	0.0250111	2.98700168699421E-20	2.08479336744794E-23	TRUE	intergenic	SYNDIG1L;NPC2	NPC2	.	ABCD4(+160kb)|AREL1(-198.2kb)|ISCA2(-30.7kb)|LTBP2(-35.16kb)|MIR4709(-17.11kb)|NPC2(-16.92kb)|SYNDIG1L(+36.92kb)|VRTN(+103kb)	ABCD4(+160kb)|ALDH6A1(+378.5kb)|AREL1(-198.2kb)|CCDC176(+396.9kb)|FCF1(-250.1kb)|ISCA2(-30.7kb)|LIN52(+262.6kb)|LTBP2(-35.16kb)|MIR4709(-17.11kb)|NPC2(-16.92kb)|PROX2(-390kb)|SYNDIG1L(+36.92kb)|VRTN(+103kb)|VSX2(+200.3kb)|YLPM1(-300.3kb)	ABCD4(+160kb)|ACOT1(+919.2kb)|ACOT2(+887.4kb)|ACOT4(+867.3kb)|ACOT6(+843.1kb)|ACYP1(-590.2kb)|ALDH6A1(+378.5kb)|AREL1(-198.2kb)|C14orf169(+969.6kb)|CCDC176(+396.9kb)|COQ6(+499.9kb)|DLST(-418.9kb)|DNAL1(+759.3kb)|EIF2B2(-539.9kb)|ELMSAN1(+675.8kb)|ENTPD5(+443.7kb)|FAM161B(+512.6kb)|FCF1(-250.1kb)|FOS(-815.8kb)|HEATR4(+904.1kb)|ISCA2(-30.7kb)|JDP2(-964.8kb)|LIN52(+262.6kb)|LINC01220(-831.4kb)|LOC10…	ENSG00000259005.1	32352494_Intraocular pressure_SYNDIG1L - NPC2_rs113625761_Rsq1_2E-8 || 31959993_Intraocular pressure_SYNDIG1L - NPC2_rs73294447_Rsq1_3E-8 || 32352494_Spherical equivalent_SYNDIG1L - NPC2_rs73294470_Rsq1_3E-10 || 32231278_Refractive error_NPC2, RAP1AP_rs73294488_Rsq1_7E-25 || 30054594_Intraocular pressure_LTBP2_rs73296215_Rsq1_1E-8 ||	33667223_Aerodigestive squamous cell cancer (pleiotropy)_rs187178333_NR_or_SYNDIG1L - NPC2 || 32541925_Type 2 diabetes_rs12586772_NR_or_SYNDIG1L - NPC2 || 32541925_Type 2 diabetes_rs8008540_NR_or_NPC2 || 32352494_Spherical equivalent_rs73294470_NR_or_SYNDIG1L - NPC2 || 32352494_Intraocular pressure_rs113625761_NR_or_SYNDIG1L - NPC2 || 32450446_Total PHF-tau (SNP x SNP interaction)_rs8106251 x rs1…		LNG	.	IOP
rs754634	14	75097431	T	C	0.0500961	0.00852269	4.15319795375993E-09	0.497732	0	0.0592	0.0096	6.805E-10	0.0492268	0.0105108	2.82090712022E-06	-0.00720109	0.00457977	0.115865	0.0189528	0.00393397	1.45214577471864E-06	0.0543901	0.00559659	2.44857910580147E-22	7.64681547771564E-26	TRUE	intergenic	LTBP2;AREL1	LTBP2	.	AREL1(-30.52kb)|FCF1(-82.42kb)|ISCA2(+135.2kb)|LTBP2(+18.4kb)|MIR4709(+150.5kb)|NPC2(+137.3kb)|YLPM1(-132.6kb)	ABCD4(+327.7kb)|AREL1(-30.52kb)|DLST(-251.2kb)|EIF2B2(-372.2kb)|FCF1(-82.42kb)|ISCA2(+135.2kb)|LTBP2(+18.4kb)|MIR4709(+150.5kb)|MLH3(-383kb)|NPC2(+137.3kb)|PGF(-311.1kb)|PROX2(-222.3kb)|RPS6KL1(-273.2kb)|SYNDIG1L(+204.6kb)|VRTN(+270.7kb)|VSX2(+368kb)|YLPM1(-132.6kb)	ABCD4(+327.7kb)|ACYP1(-422.5kb)|ALDH6A1(+546.2kb)|AREL1(-30.52kb)|BATF(-891.4kb)|CCDC176(+564.6kb)|COQ6(+667.6kb)|DLST(-251.2kb)|DNAL1(+927kb)|EIF2B2(-372.2kb)|ELMSAN1(+843.5kb)|ENTPD5(+611.4kb)|FAM161B(+680.3kb)|FCF1(-82.42kb)|FLVCR2(-947.5kb)|FOS(-648kb)|ISCA2(+135.2kb)|JDP2(-797.1kb)|LIN52(+430.3kb)|LINC01220(-663.7kb)|LOC100506476(+827.1kb)|LOC102724153(-943.8kb)|LTBP2(+18.4kb)|MIR4505(+871.9…	ENSG00000258976.1	30578418_Systolic blood pressure_LTBP2 - AREL1_rs11159096_Rsq0.96_2E-11 || 29942085_Worry_LTBP2 - AREL1_rs11159097_Rsq0.95_5E-8 || 34594039_Glaucoma_LTBP2 - AREL1_rs11852134_Rsq0.95_5E-9 || 30578418_Pulse pressure_LTBP2 - AREL1_rs2165197_Rsq0.81_6E-11 || 29942085_Neuroticism_LTBP2 - AREL1_rs2165197_Rsq0.81_4E-8 || 33627673_Glaucoma (primary open-angle)_LTBP2 - AREL1_rs754458_Rsq0.93_2E-13 ||	34594039_Height_rs862045__or_LTBP2 || 34594039_Glaucoma_rs11852134__or_LTBP2 - AREL1 || 34594039_Weight_rs12898083__or_LTBP2 || 34021172_Waist circumference adjusted for body mass index_rs862049_LTBP2_or_LTBP2 || 34021172_Waist circumference adjusted for body mass index_rs79300315_LTBP2_or_LTBP2 || 34021172_Waist circumference adjusted for body mass index_chr14:74988127_LTBP2_or_ || 34021172_Hip …	LIV	ESC, ESDR, IPSC, BRST, MUS, PLCNT, OVRY	GTEx2015_v6,Testis,AREL1,3.24578740348512e-06;Lappalainen2013,Lymphoblastoid_EUR_exonlevel,ENSG00000198208.6_75372346_75374233,1.81116316922971e-06;Lappalainen2013,Lymphoblastoid_EUR_genelevel,RPS6KL1,2.33445905595982e-07;Westra2013,Whole_Blood,-,5.943055205362442E-4;Westra2013,Whole_Blood,NPC2,0.0011331253913659264	IOP
rs12886636	14	76399641	A	C	-0.0579224	0.0103777	2.38545524766985E-08	0.233944	0	-0.0648	0.0108	1.968E-09	-0.0435059	0.0125047	0.000502989	-0.0111963	0.00540459	0.0383006	-0.0151016	0.00464634	0.00115321	-0.0205235	0.00662441	0.00191526	0.000792697	TRUE	intronic	TTLL5	TTLL5	TTLL5(0)	IFT43(-52.45kb)|TGFB3(-24.8kb)|TTLL5(0)	BATF(+386.3kb)|C14orf1(+272.1kb)|FLVCR2(+285.1kb)|GPATCH2L(-218.6kb)|IFT43(-52.45kb)|LOC102724153(+353.7kb)|RNU6-19P(-337.8kb)|RNU6-31P(-337.8kb)|TGFB3(-24.8kb)|TTLL5(0)	ACYP1(+868.9kb)|ANGEL1(-853.9kb)|BATF(+386.3kb)|C14orf1(+272.1kb)|EIF2B2(+923.3kb)|ESRRB(-438kb)|FLVCR2(+285.1kb)|FOS(+650.7kb)|GPATCH2L(-218.6kb)|IFT43(-52.45kb)|JDP2(+460.2kb)|LINC01220(+636.5kb)|LOC100506603(-848.4kb)|LOC102724153(+353.7kb)|LRRC74(-893.1kb)|MLH3(+881.4kb)|NEK9(+805.9kb)|PGF(+977.2kb)|RNU6-19P(-337.8kb)|RNU6-31P(-337.8kb)|TGFB3(-24.8kb)|TMED10(+756.3kb)|TTLL5(0)|VASH1(-828.6kb)…	ENSG00000119685.13		34594039_Carpal tunnel syndrome_rs72725608__or_TTLL5 || 30833571_Carpal tunnel syndrome_rs72725608_IFT43_or_TTLL5 || 27903959_Core binding factor acute myeloid leukemia_rs7145487; rs2359866; rs8017398; rs175886; rs17103681; rs11159152; rs17783198; rs17183738; rs8015701; rs175888; rs1863036_NR_or_TTLL5; No mapped genes; No mapped genes; No mapped genes; No mapped genes; No mapped genes; No mapped …		BRN, MUS, BLD	GTEx2015_v6,Cells_Transformed_fibroblasts,AC007182.6,1.52804681658189e-08;GTEx2015_v6,Cells_Transformed_fibroblasts,FLVCR2,1.63176119451629e-07;GTEx2015_v6,Cells_Transformed_fibroblasts,TTLL5,4.56385302575607e-06	IOP
rs11622435	14	81617996	A	G	-0.123743	0.0220043	1.87052526396222E-08	0.037229	1	-0.1035	0.0236	1.197E-05	-0.107792	0.0282079	0.000132737	-0.0149836	0.0120453	0.213525	-0.0497528	0.0103895	1.67822068477693E-06	-0.0272155	0.0139546	0.0503411	0.0343317	TRUE	intergenic	TSHR;GTF2A1	TSHR	.	GTF2A1(-23.8kb)|SNORA79(-51.04kb)|STON2(-109kb)|TSHR(+5.35kb)	CEP128(+212.1kb)|GTF2A1(-23.8kb)|LOC100506700(-290.3kb)|SEL1L(-319.9kb)|SNORA79(-51.04kb)|STON2(-109kb)|TSHR(+5.35kb)	CEP128(+212.1kb)|DIO2(+920.6kb)|DIO2-AS1(+696.2kb)|GTF2A1(-23.8kb)|LOC100506700(-290.3kb)|LOC101928559(-453.7kb)|SEL1L(-319.9kb)|SNORA79(-51.04kb)|STON2(-109kb)|TSHR(+5.35kb)	ENSG00000258999.1	30595370_Autoimmune traits_TSHR - GTF2A1_rs11622435_Rsq1_2E-8 || 29703844_Chronic kidney disease in diabetes_TSHR - GTF2A1_rs11622435_Rsq1_2E-7(EA) ||	34594039_Graves' disease_rs28414437__or_TSHR || 34594039_Hyperthyroidism_rs2160215__or_TSHR || 34594039_Mean corpuscular hemoglobin_rs1864167__or_TSHR - GTF2A1 || 34594039_Neutrophil count_rs1864167__or_TSHR - GTF2A1 || 34594039_White blood cell count_rs1864167__or_TSHR - GTF2A1 || 33462484_High density lipoprotein cholesterol levels_rs11159493_NR_or_TSHR - GTF2A1 || 33685280_Response to anticonv…			.	IOP
rs11160251	14	95957694	T	G	0.0530812	0.00946159	2.02125432606595E-08	0.703087	0	0.0537	0.0102	1.315E-07	0.0458167	0.0115545	7.33150940932E-05	0.0273706	0.00500992	4.674227569744E-08	0.00478359	0.00430505	0.2665	0.0435776	0.00611112	8.70685300932831E-13	1.06900805114343E-14	TRUE	intergenic	SYNE3;SNHG10	C14orf49	.	CLMN(+171.4kb)|GLRX5(-43.63kb)|LINC00341(+81.27kb)|LOC101929080(+155.9kb)|SCARNA13(-42kb)|SNHG10(-41.55kb)|SYNE3(+15.52kb)|TCL1B(-195.1kb)|TCL6(-159.8kb)	CLMN(+171.4kb)|DICER1(+333.3kb)|DICER1-AS1(+311.4kb)|GLRX5(-43.63kb)|LINC00341(+81.27kb)|LOC101929080(+155.9kb)|MIR3173(+353.4kb)|SCARNA13(-42kb)|SNHG10(-41.55kb)|SYNE3(+15.52kb)|TCL1A(-218.6kb)|TCL1B(-195.1kb)|TCL6(-159.8kb)|TUNAR(-385.4kb)	AK7(-900.8kb)|ATG2B(-789.9kb)|BDKRB1(-764.9kb)|BDKRB2(-713.4kb)|C14orf132(-548kb)|CLMN(+171.4kb)|DICER1(+333.3kb)|DICER1-AS1(+311.4kb)|GLRX5(-43.63kb)|GSC(+721.2kb)|GSKIP(-872.1kb)|LINC00341(+81.27kb)|LOC101929080(+155.9kb)|MIR3173(+353.4kb)|SCARNA13(-42kb)|SERPINA3(+867.3kb)|SERPINA4(+921.4kb)|SERPINA5(+898.2kb)|SERPINA12(+973.5kb)|SERPINA13P(+844.4kb)|SNHG10(-41.55kb)|SYNE3(+15.52kb)|TCL1A(-218…	ENSG00000176438.7		33349686_Neuroticism conditioned on cognitive performance (multi-trait conditioning and joint analysis)_rs3783287__or_SYNE3 || 33349686_Neuroticism conditioned on Townsend deprivation index (multi-trait conditioning and joint analysis)_rs10139467__or_SYNE3 || 32778093_Protein quantitative trait loci (liver)_rs61983008_NR_or_LINC02292 - SYNE3 || 32778093_Protein quantitative trait loci (liver)_rs7…		ESDR, LNG, FAT, BRST, BLD, STRM, SKIN, LIV, BRN, GI, ADRL, MUS, OVRY	.	VCDR
rs12913832	15	28365618	A	G	0.0596731	0.0108012	3.30089886295239E-08	0.213523	0	0.0423	0.0133	0.001407	0.0737272	0.0127353	7.07285703208E-09	0.0150658	0.00558208	0.00695571	0.0227011	0.0047999	2.25079193311034E-06	0.0321209	0.00645365	6.7871842072397E-07	7.82230648779006E-08	FALSE	intronic	HERC2	HERC2	HERC2(0)	HERC2(0)|OCA2(+21.16kb)	GOLGA8F(-258.2kb)|GOLGA8G(-258.2kb)|HERC2(0)|MIR4509-1(-306kb)|MIR4509-2(-306kb)|MIR4509-3(-306kb)|OCA2(+21.16kb)	APBA2(-848.2kb)|GABRG3(+587.2kb)|GOLGA6L7P(-724.5kb)|GOLGA8F(-258.2kb)|GOLGA8G(-258.2kb)|GOLGA8M(-578.2kb)|HERC2(0)|HERC2P9(-534kb)|LOC100289656(-667.8kb)|LOC101928869(+959.2kb)|MIR4509-1(-306kb)|MIR4509-2(-306kb)|MIR4509-3(-306kb)|OCA2(+21.16kb)|PDCD6IPP2(-669.4kb)|WHAMMP2(-617.1kb)	ENSG00000128731.11	34594039_Cataracts_HERC2, HERC2_rs1129038_Rsq0.99_2E-14 || 30531825_Red vs. brown/black hair color_HERC2, HERC2_rs1129038_Rsq0.99_3E-113 || 30306274_Corneal astigmatism_HERC2, HERC2_rs1129038_Rsq0.99_1E-15 || 30306274_Refractive astigmatism_HERC2, HERC2_rs1129038_Rsq0.99_2E-11 || 30166351_Hair morphology traits_HERC2, HERC2_rs1129038_Rsq0.99_6E-49(Hair color (light)) || 30166351_Skin pigmentation…	34737426_Hair colour (natural, before greying): Blonde (UKB data field 1747_1)_rs116879078__or_HERC2, HERC2 || 34737426_Hair colour (natural, before greying): Blonde (UKB data field 1747_1)_rs551217952__or_HERC2, HERC2 || 34737426_Hair colour (natural, before greying): Blonde (UKB data field 1747_1)_rs71397290__or_HERC2, HERC2 || 34737426_Hair colour (natural, before greying): Blonde (UKB data fi…		MUS, SKIN	GTEx2015_v6,Whole_Blood,HERC2,1.70711760844053e-06;Lappalainen2013,Lymphoblastoid_EUR_exonlevel,ENSG00000128731.11_28467174_28467361,1.39170934688305e-07;Westra2013,Whole_Blood,HERC2,9.149527524748056E-24	IOP
rs589135	15	35001442	A	G	-0.0507337	0.00865318	4.54548977700596E-09	0.558618	1	-0.0296	0.0093	0.001475	-0.0261958	0.0105856	0.0133363	-0.0309846	0.00461076	1.81656665792737E-11	-0.00907151	0.00396125	0.0220177	-0.020804	0.00560219	0.000205567	5.97362471038998E-05	TRUE	intergenic	LINC02252;GJD2	GJD2	.	ACTC1(-78.85kb)|AQR(-147.1kb)|GJD2(-43.2kb)|GOLGA8B(+125.7kb)|LOC101928174(-45.84kb)|MIR1233-1(+180.9kb)|MIR1233-2(+180.9kb)	ACTC1(-78.85kb)|AQR(-147.1kb)|GJD2(-43.2kb)|GOLGA8A(+271.8kb)|GOLGA8B(+125.7kb)|LOC101928174(-45.84kb)|LPCAT4(+342kb)|MIR1233-1(+180.9kb)|MIR1233-2(+180.9kb)|NOP10(+366.1kb)|NUTM1(+351.5kb)|SLC12A6(+371.2kb)|ZNF770(-269.1kb)	ACTC1(-78.85kb)|ANP32AP1(-528.1kb)|AQR(-147.1kb)|AVEN(+670.1kb)|CHRM5(+644.2kb)|DPH6(-661.7kb)|DPH6-AS1(-837kb)|EMC4(+479.1kb)|EMC7(+607.4kb)|GJD2(-43.2kb)|GOLGA8A(+271.8kb)|GOLGA8B(+125.7kb)|KATNBL1(+499.1kb)|LOC101928174(-45.84kb)|LPCAT4(+342kb)|MIR1233-1(+180.9kb)|MIR1233-2(+180.9kb)|MIR3942(-663kb)|NOP10(+366.1kb)|NUTM1(+351.5kb)|PGBD4(+604.9kb)|RYR3(+843.1kb)|SLC12A6(+371.2kb)|ZNF770(-269.1k…	ENSG00000159248.4	32428537_High myopia_LINC02252 - GJD2_rs589135_Rsq1_1E-11 ||	33830181_Low myopia vs hyperopia_rs524952_GOLGA8B, GJD2_or_LINC02252 - GJD2 || 33830181_Hyperopia_rs685352_NR_or_LINC02252 - GJD2 || 33830181_Low myopia_rs678510_NR_or_LINC02252 - GJD2 || 33830181_High myopia_rs524952_GOLGA8B, GJD2_or_LINC02252 - GJD2 || 32428537_High myopia_rs589135_GJD2_or_LINC02252 - GJD2 || 32352494_Spherical equivalent_rs12900860_NR_or_GJD2 - ACTC1 || 32352494_Spherical equi…	BLD	ESDR, LNG, IPSC, FAT, STRM, BLD, MUS, SKIN, VAS, CRVX	GTEx2015_v6,Muscle_Skeletal,ACTC1,1.04064970691886e-06;GTEx2015_v6,Pancreas,GJD2,9.49068995892602e-08	VCDR
rs12900589	15	57373236	T	C	0.0724068	0.00861713	4.36483892818206E-17	0.42955	0	0.0609	0.0091	1.946E-11	0.0661208	0.0105818	4.14276056015E-10	0.0127883	0.00462672	0.00570974	0.0227607	0.00397358	1.01607517760444E-08	0	0			FALSE	intronic	TCF12	TCF12	TCF12(0)	LOC145783(+162.5kb)|TCF12(0)	CGNL1(-295.5kb)|LINC00926(-219.3kb)|LOC145783(+162.5kb)|LOC101928611(-238.1kb)|TCF12(0)|ZNF280D(+347kb)	ALDH1A2(-872.4kb)|CGNL1(-295.5kb)|GCOM1(-510.9kb)|LINC00926(-219.3kb)|LOC145783(+162.5kb)|LOC101928611(-238.1kb)|MNS1(+615.9kb)|MYZAP(-510.9kb)|POLR2M(-625.5kb)|RFX7(+837.8kb)|TCF12(0)|TEX9(+635kb)|ZNF280D(+347kb)	ENSG00000140262.13	32541925_Type 2 diabetes_TCF12_rs2435907_Rsq0.84_1E-9 ||	34594039_Triglycerides_rs149369584__or_TCF12 || 34594039_Total cholesterol levels_rs72733928__or_TCF12 || 34594039_Platelet count_rs202052973__or_TCF12 || 33627673_Glaucoma (primary open-angle)_rs2431023_TCF12_or_TCF12 || 33462484_Total cholesterol levels_rs72731954_NR_or_TCF12 || 33462484_Apolipoprotein B levels_rs72749499_NR_or_TCF12 || 33462484_Triglyceride levels_rs72731954_NR_or_TCF12 || 334…	BLD	ESDR, BLD, BRN, GI, HRT, PANC, LNG, THYM, VAS	GTEx2015_v6,Adipose_Subcutaneous,LINC00926,9.82247306407640e-09;GTEx2015_v6,Artery_Aorta,LINC00926,1.72641123291295e-09;GTEx2015_v6,Artery_Tibial,LINC00926,3.25772208484983e-09;GTEx2015_v6,Breast_Mammary_Tissue,LINC00926,5.15375140950446e-06;GTEx2015_v6,Cells_Transformed_fibroblasts,LINC00926,1.1537991563584e-11;GTEx2015_v6,Esophagus_Muscularis,LINC00926,2.71397620191078e-06;GTEx2015_v6,Nerve_Tib…	IOP
rs4775427	15	61951235	T	C	0.0782002	0.00859324	9.01743948845857E-20	0.567633	0	0.056	0.0094	2.635E-09	0.0779073	0.0105949	1.93442364307E-13	0.0128482	0.00462205	0.00543995	0.0340761	0.00397043	9.284340751326E-18	0.0540613	0.00557741	2.93217507673479E-22	9.43771277659016E-26	TRUE	intergenic	RORA;LINC02349	VPS13C	.	VPS13C(-193.4kb)	VPS13C(-193.4kb)	C2CD4A(-407.9kb)|C2CD4B(-504.5kb)|LOC100996876(+971.8kb)|MGC15885(-978.1kb)|MIR6085(-684kb)|MIR8067(-645.6kb)|RORA(+429.7kb)|TLN2(-988.3kb)|VPS13C(-193.4kb)	ENSG00000259675.1	33627673_Glaucoma (primary open-angle)_ - LINC02349_rs12438742_Rsq0.91_3E-15 || 32042192_Sex hormone-binding globulin levels adjusted for BMI_ - LINC02349_rs12438742_Rsq0.91_3E-8 || 32042192_Sex hormone-binding globulin levels_ - LINC02349_rs12438742_Rsq0.91_2E-7 || 29891935_Glaucoma (primary open-angle)_ - LINC02349_rs2245899_Rsq0.91_5E-9 || 29617998_Intraocular pressure_ - LINC02349_rs2249193_R…	34594039_Weight_rs8030161__or_VPS13C || 34594039_Body mass index_rs35057371__or_VPS13C || 34594039_C-reactive protein_rs11634163__or_VPS13C || 34594039_Glucose levels_rs66808118__or_VPS13C || 34594039_Body mass index_rs12440611__or_VPS13C - C2CD4A || 34127677_Cataracts_rs12901945_RORA, VPS13C_or_ || 34059833_Two-hour glucose_rs11634163_VPS13C_or_VPS13C || 33627673_Glaucoma (primary open-angle)_rs…		FAT, MUS, SKIN	GTEx2015_v6,Adipose_Subcutaneous,RP11-259A24.1,3.01003147878526e-12;GTEx2015_v6,Adipose_Subcutaneous,RP11-507B12.1,1.46298547079147e-22;GTEx2015_v6,Adipose_Subcutaneous,RP11-507B12.2,2.10505668884651e-17;GTEx2015_v6,Adipose_Visceral_Omentum,RP11-507B12.1,1.9629211123771e-07;GTEx2015_v6,Artery_Aorta,RP11-507B12.1,1.48873030079069e-07;GTEx2015_v6,Artery_Tibial,RP11-259A24.1,6.34283444104286e-06;GTE…	IOP
rs2469077	15	67023845	A	G	0.0594592	0.00944265	3.0368922417035E-10	0.283025	0	0.0661	0.0103	1.361E-10	0.05262	0.0116429	6.19919285723E-06	0.0178766	0.00507969	0.000432792	0.0118433	0.00436649	0.00668138	0.0365147	0.00612922	2.75671528885534E-09	1.2861038698938E-10	FALSE	intronic	SMAD6	SMAD6	SMAD6(0)	LCTL(+165.5kb)|LINC01169(+45.71kb)|SMAD6(0)|ZWILCH(+182kb)	DIS3L(+397.6kb)|LCTL(+165.5kb)|LINC01169(+45.71kb)|MAP2K1(+240kb)|RPL4(+226.7kb)|SCARNA14(+384.2kb)|SMAD3(-334.3kb)|SMAD6(0)|SNAPC5(+233.7kb)|SNORD16(+228.6kb)|SNORD18A(+228.2kb)|SNORD18B(+229.4kb)|SNORD18C(+230.2kb)|TIPIN(+374.8kb)|ZWILCH(+182kb)	AAGAB(-469.2kb)|C15orf61(-789.7kb)|DENND4A(+939.2kb)|DIS3L(+397.6kb)|IQCH(-523.3kb)|IQCH-AS1(-672.1kb)|LCTL(+165.5kb)|LINC01169(+45.71kb)|MAP2K1(+240kb)|MAP2K5(-811.2kb)|MEGF11(+477.8kb)|MIR4311(+691.2kb)|RAB11A(+839.5kb)|RPL4(+226.7kb)|SCARNA14(+384.2kb)|SMAD3(-334.3kb)|SMAD6(0)|SNAPC5(+233.7kb)|SNORD16(+228.6kb)|SNORD18A(+228.2kb)|SNORD18B(+229.4kb)|SNORD18C(+230.2kb)|TIPIN(+374.8kb)|ZWILCH(+18…	ENSG00000137834.10	30510241_Colorectal cancer or advanced adenoma_SMAD6_rs12594720_Rsq0.88_5E-7 || 30575882_Waist-hip ratio_SMAD6_rs1440372_Rsq0.97_5E-8 || 30575882_Waist-to-hip ratio adjusted for BMI_SMAD6_rs1440372_Rsq0.97_1E-16 || 30239722_Waist-hip ratio_SMAD6_rs1440372_Rsq0.97_5E-13 || 28443625_Waist-to-hip ratio adjusted for BMI (adjusted for smoking behaviour)_SMAD6_rs1440372_Rsq0.97_7E-6 || 26426971_Waist-t…	34594039_Height_rs76132480__or_LINC01169 - SMAD6 || 34594039_Colorectal cancer_rs2439411__or_LINC01169 - SMAD6 || 34594039_Hemoglobin_rs181000569__or_SMAD6 - LINC02206 || 34594039_Hematocrit_rs58683410__or_LINC01169 - SMAD6 || 34021172_Hip circumference adjusted for BMI_rs2119260_SMAD6_or_SMAD6 || 34021172_Hip circumference adjusted for BMI_chr15:67035754_SMAD6_or_ || 34021172_Hip circumference a…		FAT, MUS, SKIN, GI, LNG, CRVX, LIV, BONE	.	VCDR
rs975210	15	70364352	A	G	0.0638618	0.0110183	6.79222979043229E-09	0.186252	1	0.0377	0.0117	0.001254	0.0506082	0.013432	0.000164734	0.0241867	0.00587979	3.89633079516181E-05	0.019758	0.00505245	9.20729396321388E-05	0.0410083	0.00880746	3.50797039761144E-06	5.28449151029418E-07	TRUE	intronic	TLE3	TLE3	TLE3(0)	MIR629(-7.358kb)|TLE3(0)	LINC00593(+229kb)|MIR629(-7.358kb)|TLE3(0)	GLCE(+799.8kb)|KIF23(+623.6kb)|LARP6(-759.5kb)|LINC00277(+976.2kb)|LINC00593(+229kb)|LOC145837(+500.6kb)|LRRC49(-781.2kb)|MIR548H4(+874.5kb)|MIR629(-7.358kb)|PAQR5(+664.4kb)|RPLP1(+616.5kb)|THAP10(-809.3kb)|TLE3(0)|UACA(-582.5kb)	ENSG00000140332.11	31562340_Height_TLE3_rs16954106_Rsq0.84_2E-15 || 34594039_Height_TLE3_rs4777230_Rsq0.87_7E-13 || 28552196_Height_TLE3_rs4777230_Rsq0.87_8E-12 || 34021172_Hip circumference adjusted for BMI_TLE3_rs8039718_Rsq0.96_3E-8 || 30595370_Height_TLE3_rs8039718_Rsq0.96_2E-46 || 34021172_Waist circumference adjusted for body mass index_TLE3_rs975210_Rsq1_2E-8 || 31669095_Waist circumference adjusted for body…	34594039_Height_rs4777230__or_TLE3 || 34594039_Body mass index_rs80039904__or_DRAIC - TLE3 || 34594039_Eosinophil counts_rs36085856__or_TLE3 || 34594039_Serum total protein level_rs36040403__or_DRAIC - TLE3 || 34594039_Serum total protein level_rs631864__or_TLE3 || 34021172_Waist circumference adjusted for body mass index_rs975210_TLE3_or_TLE3 || 34021172_Hip circumference adjusted for BMI_rs8039…		ESDR, BLD, BRN, SPLN	.	VCDR
rs11072301	15	71862739	A	G	-0.0509231	0.00928564	4.15652660747941E-08	0.301206	1	-0.0346	0.0098	0.0003923	-0.0612543	0.0114649	9.15322595593E-08	-0.026767	0.00499835	8.54751466055888E-08	-0.0183806	0.00428737	1.80982950984974E-05	-0.021528	0.00606995	0.000383763	0.000123192	TRUE	intronic	THSD4	THSD4	THSD4(0)	LOC101929173(-118.3kb)|THSD4(0)	LOC101929173(-118.3kb)|LOC101929196(+381.3kb)|MYO9A(-255.6kb)|NR2E3(-240.1kb)|THSD4(0)	ARIH1(-903.9kb)|CELF6(-714.3kb)|CT62(+454.9kb)|GRAMD2(-589.4kb)|HEXA(-773kb)|HEXA-AS1(-805.7kb)|LARP6(+716.1kb)|LOC101929173(-118.3kb)|LOC101929196(+381.3kb)|LRRC49(+520.3kb)|MYO9A(-255.6kb)|NR2E3(-240.1kb)|PARP6(-670.8kb)|PKM(-628.6kb)|SENP8(-543.9kb)|THAP10(+678kb)|THSD4(0)|TMEM202(-827.9kb)|UACA(+806.9kb)	ENSG00000187720.10		34594039_Diastolic blood pressure_rs3743111__or_THSD4 || 34594039_IgA nephropathy_rs1606888__or_THSD4 || 34594039_Pulse pressure_rs4337253__or_THSD4 || 34407845_15-year breast cancer-specific survival (ER positive, PR positive, and HER2 negative)_rs8030394__or_THSD4 || 34046847_Femur bone mineral density x serum urate levels interaction_rs56039380_THSD4_or_ || 34069769_Autism spectrum disorder_rs…			.	VCDR
rs1078967	15	74222987	T	C	-0.0912791	0.0118536	1.35531589488829E-14	0.153599	0	-0.094	0.0123	2.199E-14	-0.0623537	0.0146379	2.04653168435E-05	-0.0202943	0.00635856	0.0014146	-0.0234731	0.00545525	1.68619986431401E-05	-0.0533306	0.00760732	1.82432266655073E-12	2.53271080202592E-14	TRUE	intronic	LOXL1	LOXL1	LOXL1(0)|=missense	C15orf59(+179.2kb)|GOLGA6A(-139.2kb)|ISLR2(-198.7kb)|LOC283731(-195.7kb)|LOC101929221(+160.8kb)|LOXL1(0)|LOXL1-AS1(+2.398kb)|PML(-64.03kb)|STOML1(-52.57kb)|TBC1D21(+41.43kb)|=missense	C15orf59(+179.2kb)|CCDC33(-305.6kb)|CD276(+216.1kb)|GOLGA6A(-139.2kb)|ISLR(-243.1kb)|ISLR2(-198.7kb)|LOC283731(-195.7kb)|LOC101929221(+160.8kb)|LOXL1(0)|LOXL1-AS1(+2.398kb)|NPTN(+297.2kb)|NPTN-IT1(+361.1kb)|PML(-64.03kb)|REC114(+370.6kb)|STOML1(-52.57kb)|STRA6(-248.8kb)|TBC1D21(+41.43kb)|=missense	ARID3B(-610.6kb)|C15orf59(+179.2kb)|CCDC33(-305.6kb)|CD276(+216.1kb)|CLK3(-677.7kb)|COX5A(-989.6kb)|CPLX3(-896kb)|CSK(-851.4kb)|CYP1A1(-788.9kb)|CYP1A2(-818.2kb)|CYP11A1(-407.1kb)|EDC3(-699.9kb)|FAM219B(-969.3kb)|GOLGA6A(-139.2kb)|HCN4(+561.4kb)|ISLR(-243.1kb)|ISLR2(-198.7kb)|LMAN1L(-882.2kb)|LOC283731(-195.7kb)|LOC729739(-430.9kb)|LOC101929221(+160.8kb)|LOXL1(0)|LOXL1-AS1(+2.398kb)|MIR4513(-858k…	ENSG00000129038.11	30487518_Systolic blood pressure_LOXL1_rs1078967_Rsq1_6E-9 || 30487518_Systolic blood pressure_LOXL1_rs1078967_Rsq1_1E-7(East Asian) || 30487518_Pulse pressure_LOXL1_rs1078967_Rsq1_1E-6(East Asian) || 34594039_Glaucoma_LOXL1_rs1550437_Rsq0.85_5E-21 || 33627673_Glaucoma (primary open-angle)_LOXL1_rs1550437_Rsq0.85_4E-13 || 33627673_Glaucoma (primary open-angle)_LOXL1_rs1550437_Rsq0.85_2E-8 || 3302…	34594039_Angina pectoris_rs11072452__or_LOXL1 - STOML1 || 34594039_Stable angina pectoris_rs140909252__or_LOXL1 - STOML1 || 34594039_Glaucoma_rs150025731__or_LOXL1 || 34594039_Glaucoma_rs1550437__or_LOXL1 || 34594039_Height_rs16958477__or_LOXL1, LOXL1-AS1 || 34594039_Medication use (antiglaucoma preparations and miotics)_rs2028387__or_LOXL1 || 34343768_Total protein levels x insomnia interaction_…			GTEx2015_v6,Artery_Tibial,LOXL1,1.91679833392047e-05;GTEx2015_v6,Cells_Transformed_fibroblasts,LOXL1,2.0658183222095e-15;GTEx2015_v6,Cells_Transformed_fibroblasts,LOXL1-AS1,1.96790301413099e-11;GTEx2015_v6,Pituitary,LOXL1,1.19589090325775e-07	IOP
rs34222435	15	101200873	T	C	0.0699454	0.0123757	1.58742638199011E-08	0.13447	1	0.0171	0.0119	0.1523	0.0668655	0.0153632	1.34706556865E-05	0.0775493	0.00671321	7.23356198237687E-31	0.00789134	0.00576558	0.171094	0.0431196	0.00793564	6.2825522203613E-08	4.90327888491373E-09	TRUE	intergenic	ASB7;LOC105369201	ASB7	.	ASB7(+8.969kb)|CERS3(+115.9kb)|LINS(+58.43kb)|PRKXP1(+101.4kb)	ADAMTS17(+318.7kb)|ALDH1A3(-219.1kb)|ASB7(+8.969kb)|CERS3(+115.9kb)|LINS(+58.43kb)|LOC102723320(+222.8kb)|LRRK1(-258.6kb)|PRKXP1(+101.4kb)|SPATA41(+310kb)	ADAMTS17(+318.7kb)|ALDH1A3(-219.1kb)|ASB7(+8.969kb)|CERS3(+115.9kb)|CHSY1(-515.1kb)|DNM1P46(+853.7kb)|LINS(+58.43kb)|LOC100507472(-646.6kb)|LOC102723320(+222.8kb)|LRRK1(-258.6kb)|LYSMD4(+927.2kb)|MEF2A(+944.2kb)|PCSK6(-643.3kb)|PRKXP1(+101.4kb)|SNRPA1(-620.8kb)|SPATA41(+310kb)|TARSL2(-993.1kb)|TM2D3(-981.2kb)|VIMP(-610.2kb)	ENSG00000183475.8	31959993_Vertical cup-disc ratio (multi-trait analysis)_ASB7 - _rs34222435_Rsq1_2E-20 || 28073927_Optic cup area_ASB7 - _rs34222435_Rsq1_8E-7(EA) || 28073927_Optic cup area_ASB7 - _rs34222435_Rsq1_1E-10 || 31798171_Vertical cup-disc ratio_ASB7 - _rs4299136_Rsq0.99_3E-9 || 31798171_Optic cup area_ASB7 - _rs4299136_Rsq0.99_4E-8 || 28073927_Vertical cup-disc ratio_ASB7 - _rs4299136_Rsq0.99_2E-9(EA) …	33125391_Anti-drug antibodies in autoimmune disease (time to event)_rs1626645_ASB7_or_ASB7 - NA || 31959993_Vertical cup-disc ratio (adjusted for vertical disc diameter)_rs148139847_ASB7_or_ASB7 - NA || 31959993_Vertical cup-disc ratio (multi-trait analysis)_rs34222435_ASB7, ALDH1A3_or_ASB7 - NA || 31798171_Vertical cup-disc ratio_rs4299136_ASB7_or_ASB7 - NA || 31798171_Optic cup area_rs4299136_A…			.	VCDR
rs41318749	16	51449543	T	C	0.0921933	0.00958554	6.71459877905171E-22	0.299408	0	0.0625	0.0117	8.558E-08	0.0719879	0.0114462	3.19017356448E-10	0.0662419	0.00499668	4.10081992861231E-40	0.00621816	0.0042947	0.147654	0.0437376	0.00611628	9.7884872052902E-13	1.22542000242875E-14	TRUE	intergenic	SALL1;LINC01571	SALL1	.	.	LOC101927334(+379.9kb)|LOC101927364(-346.9kb)|SALL1(+264.4kb)	C16orf97(-610.7kb)|CYLD(+613.7kb)|LINC00919(-667.4kb)|LOC101927272(+744kb)|LOC101927334(+379.9kb)|LOC101927364(-346.9kb)|LOC102467079(-669.6kb)|NKD1(+774.8kb)|NOD2(+682.6kb)|SALL1(+264.4kb)|SNX20(+734.3kb)	ENSG00000260850.1	30643258_Adventurousness__rs35287272_Rsq0.94_1E-8 || 29844566_Reaction time__rs41318749_Rsq1_3E-7 ||	34594039_Goiter_rs11645288__or_SALL1 || 34594039_Eosinophil counts_rs7206884__or_SALL1 - UNGP1 || 34594039_Hemoglobin_rs34678368__or_SALL1 - UNGP1 || 34594039_Hematocrit_rs34678368__or_SALL1 - UNGP1 || 34594039_Neutrophil count_rs7205341__or_SALL1 - UNGP1 || 34594039_Red blood cell count_rs34678368__or_SALL1 - UNGP1 || 33972514_Liver enzyme levels (gamma-glutamyl transferase)_rs17616063_SALL1_or_…			.	VCDR
rs28514893	16	51573119	T	C	0.0600547	0.010437	8.71398460790381E-09	0.213082	0	0.0446	0.0125	0.0003561	0.0356296	0.0127931	0.00535163	0.0577734	0.00558479	4.41925233274193E-25	-0.00707307	0.00480351	0.140892	0.0393486	0.00678935	7.59605655393157E-09	4.18827115424593E-10	TRUE	intergenic	SALL1;LINC01571	SALL1	.	.	LOC101927364(-223.3kb)|SALL1(+387.9kb)	C16orf97(-487.1kb)|CYLD(+737.3kb)|LINC00919(-543.9kb)|LOC101927272(+867.6kb)|LOC101927334(+503.4kb)|LOC101927364(-223.3kb)|LOC102467079(-546.1kb)|NKD1(+898.3kb)|NOD2(+806.1kb)|SALL1(+387.9kb)|SNX20(+857.9kb)|TOX3(-898.8kb)	ENSG00000223168.1	31959993_Vertical cup-disc ratio (adjusted for vertical disc diameter)_ - HNRNPA1P48_rs2720429_Rsq0.88_2E-19 || 31959993_Vertical cup-disc ratio (multi-trait analysis)_ - HNRNPA1P48_rs2720429_Rsq0.88_5E-22 || 34130359_Right unilateral cleft lip_ - HNRNPA1P48_rs28514893_Rsq1_3E-6 || 31809533_Optic disc size_ - HNRNPA1P48_rs28514893_Rsq1_4E-18 ||		ESC, FAT, MUS, SKIN, LNG, BRST	ESC, ESDR, LNG, IPSC, FAT, STRM, BRST, BRN, SKIN, ADRL, CRVX, MUS, VAS, BONE	GTEx2015_v6,Cells_Transformed_fibroblasts,SALL1,1.60047351157679e-23	VCDR
rs257336	16	65055840	T	G	-0.0766211	0.00916844	6.43043815252786E-17	0.359161	0	-0.0604	0.0103	4.647E-09	-0.0701143	0.0109809	1.71269289881E-10	-0.00323835	0.00477419	0.49758	-0.0271868	0.00409995	3.3337155042889E-11	-0.0449685	0.0058678	1.60444377719183E-14	1.01366234921024E-16	TRUE	intronic	CDH11	CDH11	CDH11(0)|=missense	CDH11(0)|LOC101927650(-119.8kb)|=missense	CDH11(0)|LINC00922(-262.6kb)|LOC101927650(-119.8kb)|=missense	CDH11(0)|LINC00922(-262.6kb)|LOC101927650(-119.8kb)|=missense	ENSG00000140937.9	33627673_Glaucoma (primary open-angle)_CDH11_rs12447201_Rsq0.99_4E-10 || 30595370_Height_CDH11_rs1532418_Rsq0.83_8E-8 || 30054594_Glaucoma_CDH11_rs1874458_Rsq0.99_2E-6 || 30054594_Intraocular pressure_CDH11_rs1874458_Rsq0.99_1E-13 || 29785010_Intraocular pressure_CDH11_rs1874458_Rsq0.99_3E-15 || 29617998_Intraocular pressure_CDH11_rs35195_Rsq0.92_7E-15 || 32193296_Cortical surface area_CDH11_rs40…	34130359_Left unilateral cleft lip and palate_rs5003950_NR_or_CDH11 || 33627673_Glaucoma (primary open-angle)_rs12447201_CDH11_or_CDH11 || 33339817_High density lipoprotein cholesterol levels_chr16:62938187_CDH8, CDH11_or_ || 33104735_interferon-related traits_rs75558961_NR_or_CDH11 || 32916098_Electrocardiogram morphology (amplitude at temporal datapoints)_rs62044987_CDH11_or_LINC02126 || 327780…		STRM	.	IOP
rs12598456	16	70676478	T	C	0.0580019	0.00900276	1.17376103740973E-10	0.345283	1	0.0411	0.0097	2.47E-05	0.0516543	0.0110323	2.83937323007E-06	0.00944183	0.00481621	0.0499459	0.0245604	0.00413697	2.90619331682123E-09	0.0198932	0.00586247	0.000698013	0.000246394	TRUE	intronic	IL34	IL34	IL34(0)	COG4(+119kb)|FUK(+162.3kb)|HYDIN(-164.8kb)|IL34(0)|MTSS1L(-18.63kb)|SF3B3(+64.91kb)|SNORD111(+104.5kb)|SNORD111B(+113kb)|VAC14(-44.86kb)|VAC14-AS1(-112.5kb)	AARS(+353.1kb)|COG4(+119kb)|DDX19A(+269.2kb)|DDX19B(+308.7kb)|EXOSC6(+390.6kb)|FUK(+162.3kb)|HYDIN(-164.8kb)|IL34(0)|LOC100506083(+295.8kb)|MTSS1L(-18.63kb)|SF3B3(+64.91kb)|SNORD111(+104.5kb)|SNORD111B(+113kb)|ST3GAL2(+203.5kb)|VAC14(-44.86kb)|VAC14-AS1(-112.5kb)	AARS(+353.1kb)|CALB2(-716.1kb)|CHST4(-883.5kb)|CLEC18A(+678.2kb)|CLEC18C(+455.7kb)|CMTR2(-639.7kb)|COG4(+119kb)|DDX19A(+269.2kb)|DDX19B(+308.7kb)|EXOSC6(+390.6kb)|FUK(+162.3kb)|HYDIN(-164.8kb)|IL34(0)|LOC100132529(-922.4kb)|LOC100506083(+295.8kb)|MARVELD3(-983.6kb)|MIR140(+709.4kb)|MIR1972-1(+612.2kb)|MIR1972-2(+612.2kb)|MTSS1L(-18.63kb)|NFAT5(+937.9kb)|NOB1(+887.6kb)|NQO1(+915.9kb)|PDPR(+481.3kb…	ENSG00000157368.6	30054594_Intraocular pressure_IL34_rs35381200_Rsq0.91_7E-9 || 29785010_Intraocular pressure_IL34_rs35381200_Rsq0.91_3E-8 ||	34594039_Aspartate aminotransferase levels_rs1006985__or_IL34 || 34099642_Alzheimer's disease_rs4985556_IL34_or_IL34 || 33462484_Total cholesterol levels_rs2168608_NR_or_IL34 || 33462484_Apolipoprotein B levels_rs2168608_NR_or_IL34 || 33462484_Low density lipoprotein cholesterol levels_rs2168608_NR_or_IL34 || 32665545_Subcortical volume (MOSTest)_rs8061569_KIF6, DAAM2_or_IL34 || 32665545_Brain mo…		LIV	GTEx2015_v6,Adipose_Subcutaneous,CLEC18A,4.83287401954662e-07;GTEx2015_v6,Adipose_Subcutaneous,RP11-296I10.6,6.49557151132999e-07;GTEx2015_v6,Artery_Aorta,EXOSC6,1.91194111335438e-05;GTEx2015_v6,Esophagus_Muscularis,EXOSC6,1.83482557333278e-06;GTEx2015_v6,Lung,IL34,8.68156935323787e-11;GTEx2015_v6,Muscle_Skeletal,CLEC18A,6.10449212106376e-06;GTEx2015_v6,Muscle_Skeletal,EXOSC6,7.04436034177221e-07…	IOP
rs74772336	16	77638934	A	T	0.137456	0.0155458	9.4020359582541E-19	0.080747	0	0.0963	0.0178	5.939E-08	0.133716	0.0189179	1.56912054984E-12	0.0449456	0.00840452	8.90370168578361E-08	0.0483921	0.00721965	2.04430657961799E-11	0.0727061	0.00952676	3.7816696989412E-14	2.75581640070771E-16	TRUE	intergenic	ADAMTS18;NUDT7	NUDT7	.	ADAMTS18(+169.9kb)|NUDT7(-117.5kb)|VAT1L(-183.5kb)	ADAMTS18(+169.9kb)|NUDT7(-117.5kb)|SYCE1L(+392kb)|VAT1L(-183.5kb)	ADAMTS18(+169.9kb)|CLEC3A(-417.5kb)|LOC101928203(+946.6kb)|MIR4719(+736kb)|MON1B(+405.4kb)|NUDT7(-117.5kb)|SYCE1L(+392kb)|VAT1L(-183.5kb)|WWOX(-494.4kb)	ENSG00000261154.1	33627673_Glaucoma (primary open-angle)_LINC02131 - NUDT7_rs280875_Rsq0.9_7E-13 || 29617998_Intraocular pressure_ - LINC02131_rs76953588_Rsq0.82_1E-25 ||	33627673_Glaucoma (primary open-angle)_rs280875_ADAMTS18, NUDT7_or_LINC02131 - NUDT7 || 32080893_Graft survival time in renal transplantation (donor effect)_rs9319516_NUDT7_or_NUDT7 - VAT1L || 31220337_Simvastatin-induced myopathy_rs149208014_intergenic_or_LINC02131 - NUDT7 || 29617998_Intraocular pressure_rs78454115_ADAMTS18, NUDT7_or_NA - LINC02131 || 29617998_Intraocular pressure_rs76953588_AD…			.	IOP
rs1728414	16	86393405	T	C	0.136645	0.0156009	1.97295514547348E-18	0.0824761	1	0.0911	0.0189	1.448E-06	0.0789564	0.0189807	3.18489301453E-05	0.0897233	0.00835208	6.41894563455071E-27	0.018694	0.0071503	0.00893738	0.103114	0.00978734	2.15616360977033E-25	2.0710133407749E-29	TRUE	intergenic	LINC00917;FENDRR	LOC732275	.	FENDRR(-114.7kb)|FLJ30679(-195.5kb)|FOXF1(-150.7kb)|LINC00917(+14.12kb)|LINC01081(+73.55kb)|LINC01082(+160.1kb)|LOC146513(+66.41kb)|MTHFSD(-170.4kb)	FENDRR(-114.7kb)|FLJ30679(-195.5kb)|FOXC2(-207.5kb)|FOXF1(-150.7kb)|FOXL1(-218.7kb)|LINC00917(+14.12kb)|LINC01081(+73.55kb)|LINC01082(+160.1kb)|LOC146513(+66.41kb)|MTHFSD(-170.4kb)	C16orf74(+608.7kb)|C16orf95(-943kb)|COX4I1(+552.8kb)|EMC8(+560.3kb)|FBXO31(-967.2kb)|FENDRR(-114.7kb)|FLJ30679(-195.5kb)|FOXC2(-207.5kb)|FOXF1(-150.7kb)|FOXL1(-218.7kb)|GINS2(+670.8kb)|GSE1(+683.6kb)|IRF8(+437.2kb)|LINC00917(+14.12kb)|LINC01081(+73.55kb)|LINC01082(+160.1kb)|LOC146513(+66.41kb)|LOC101928682(-912.1kb)|LOC101928708(-852.3kb)|MIR1910(+618.1kb)|MIR6774(+441.4kb)|MIR7851(+605.7kb)|MTHF…	ENSG00000168367.4	31959993_Vertical cup-disc ratio (multi-trait analysis)_LINC00917 - _rs1728367_Rsq0.84_1E-15 ||	27527254_Barrett's esophagus or Esophageal adenocarcinoma_rs1979654_LOC732275, FOXF1_or_LINC00917 - NA || 25526632_Breast cancer (survival)_rs1728400_LOC732275, FOXF1_or_LINC00917 - FENDRR || 23251661_Obesity-related traits_rs4083242_LOC401864, LOC732275_or_LINC00917 || 22961001_Barrett's esophagus_rs9936833_FOXF1, LOC732275_or_LINC00917 - NA || 21441570_Diabetic retinopathy_rs2696835_IRF8, LOC73…		ESC, IPSC	.	VCDR
rs1552654	16	86530128	A	C	0.0677952	0.00892793	3.1111974461207E-14	0.362404	1	0.0385	0.0097	7.071E-05	0.0510131	0.0109367	3.09504238113E-06	0.0367772	0.00476373	1.16094855694046E-14	0.0150325	0.00409193	0.000239069	0.0295001	0.00573481	2.76533659027133E-07	2.75181667134095E-08	TRUE	ncRNA_intronic	FENDRR	LOC400550	FENDRR(0)	FENDRR(0)|FLJ30679(-58.8kb)|FOXC2(-70.73kb)|FOXF1(-14kb)|FOXL1(-81.99kb)|LINC00917(+150.8kb)|MTHFSD(-33.65kb)	FENDRR(0)|FLJ30679(-58.8kb)|FOXC2(-70.73kb)|FOXF1(-14kb)|FOXL1(-81.99kb)|LINC00917(+150.8kb)|LINC01081(+210.3kb)|LINC01082(+296.8kb)|LOC146513(+203.1kb)|MTHFSD(-33.65kb)	C16orf74(+745.4kb)|C16orf95(-806.3kb)|COX4I1(+689.5kb)|EMC8(+697kb)|FBXO31(-830.5kb)|FENDRR(0)|FLJ30679(-58.8kb)|FOXC2(-70.73kb)|FOXF1(-14kb)|FOXL1(-81.99kb)|GINS2(+807.5kb)|GSE1(+820.3kb)|IRF8(+573.9kb)|LINC00917(+150.8kb)|LINC01081(+210.3kb)|LINC01082(+296.8kb)|LOC146513(+203.1kb)|LOC101928682(-775.4kb)|LOC101928708(-715.6kb)|LOC101928737(-997.7kb)|MAP1LC3B(-895.7kb)|MIR1910(+754.8kb)|MIR6774(+…	ENSG00000103241.5		33547301_Aspartate aminotransferase levels_rs56360131_IRF8, FOXF1_or_LINC02132 - LINC01082 || 32203549_Triglyceride levels_rs1728407_FOXF1_or_LINC00917 - FENDRR || 31609978_Nonsyndromic cleft palate_rs78669990_FENDRR, FOXF1_or_FENDRR || 31597446_Maximum retinal arteriolar tortuosity_rs1994653_FOXF1-AS1_or_LINC00917 - NA || 30224653_Systolic blood pressure_rs3851018_FOXF1_or_LINC00917 - FENDRR || …	IPSC, GI, LNG	ESC, ESDR, LNG, BRST, SKIN, BRN, MUS, HRT	.	VCDR
rs2238526	16	89826723	A	G	-0.0475358	0.00858701	3.09841912956692E-08	0.516855	0	-0.0278	0.0095	0.003541	-0.0591676	0.010505	1.77792098282E-08	-0.00740549	0.00458205	0.106052	-0.0284575	0.00393617	4.83938238344231E-13	-0.0230831	0.00552834	2.9718385607072E-05	6.32951639880728E-06	TRUE	intronic	FANCA	FANCA	FANCA(0)|=missense	CDK10(+63.95kb)|CHMP1A(+102.5kb)|CPNE7(+163.1kb)|DEF8(-188.4kb)|DPEP1(+121.9kb)|FANCA(0)|MC1R(-157.6kb)|RPL13(+193.5kb)|SNORD68(+198.8kb)|SPATA2L(+58.6kb)|SPATA33(+89.86kb)|SPIRE2(-68.18kb)|TCF25(-113.3kb)|TUBB3(-161.7kb)|VPS9D1(+39.33kb)|VPS9D1-AS1(+42.15kb)|ZNF276(+19.39kb)|=missense	AFG3L1P(-212.3kb)|ANKRD11(+269.8kb)|C16orf3(-268.6kb)|CDK10(+63.95kb)|CENPBD1(-209.5kb)|CHMP1A(+102.5kb)|CPNE7(+163.1kb)|DBNDD1(-244.5kb)|DEF8(-188.4kb)|DPEP1(+121.9kb)|FANCA(0)|GAS8(-259.3kb)|LOC101927817(+305.8kb)|MC1R(-157.6kb)|PRDM7(-296.2kb)|RPL13(+193.5kb)|SNORD68(+198.8kb)|SPATA2L(+58.6kb)|SPATA33(+89.86kb)|SPG7(+202.5kb)|SPIRE2(-68.18kb)|TCF25(-113.3kb)|TUBB3(-161.7kb)|URAHP(-279.4kb)|VPS…	ACSF3(+604.5kb)|AFG3L1P(-212.3kb)|ANKRD11(+269.8kb)|APRT(+948.4kb)|C16orf3(-268.6kb)|CBFA2T3(+783.2kb)|CDH15(+564.8kb)|CDK10(+63.95kb)|CDT1(+951.1kb)|CENPBD1(-209.5kb)|CHMP1A(+102.5kb)|CPNE7(+163.1kb)|DBNDD1(-244.5kb)|DEF8(-188.4kb)|DPEP1(+121.9kb)|FANCA(0)|GALNS(+903.3kb)|GAS8(-259.3kb)|LINC00304(+596.6kb)|LOC400558(+591.2kb)|LOC100129697(+808.8kb)|LOC100287036(+435.2kb)|LOC101927817(+305.8kb)|M…	ENSG00000187741.9		34737426_Hair colour (natural, before greying): Dark brown (UKB data field 1747_4)_rs183513839__or_FANCA || 34737426_Hair colour (natural, before greying): Dark brown (UKB data field 1747_4)_rs144352354__or_FANCA || 34737426_Hair colour (natural, before greying): Red (UKB data field 1747_2)_rs17232246__or_FANCA || 34737426_Hair colour (natural, before greying): Red (UKB data field 1747_2)_rs18552…	BLD	BLD, FAT, GI, SPLN	GTEx2015_v6,Adipose_Subcutaneous,CDK10,6.23557149560481e-06;GTEx2015_v6,Esophagus_Mucosa,FANCA,1.09156518349865e-05;GTEx2015_v6,Nerve_Tibial,CDK10,1.8914030904731e-08;GTEx2015_v6,Skin_Not_Sun_Exposed_Suprapubic,CDK10,2.41250424921183e-06;GTEx2015_v6,Skin_Sun_Exposed_Lower_leg,CDK10,4.03250222473809e-06;GTEx2015_v6,Testis,FANCA,1.57911367294722e-05;GTEx2015_v6,Thyroid,CDK10,2.62686027131032e-07;GT…	IOP
rs12943566	17	2157774	A	G	-0.0679623	0.00898556	3.92377542205186E-14	0.345176	0	-0.0605	0.0097	3.823E-10	-0.0573685	0.0110658	2.16825836474E-07	-0.0211075	0.00481965	1.18971631314467E-05	-0.0170878	0.00413728	3.62431798822496E-05	-0.0479356	0.00585051	2.18644419202214E-16	6.75016868626527E-19	TRUE	intronic	SMG6	SMG6	SMG6(0)|=missense	HIC1(+194.8kb)|LOC284009(-152.5kb)|LOC101927839(+20.87kb)|METTL16(-161.6kb)|MNT(-129.6kb)|SGSM2(-83.03kb)|SMG6(0)|SNORD91A(-75.8kb)|SNORD91B(-74.64kb)|SRR(-49.47kb)|TSR1(-68.21kb)|=missense	DPH1(+211kb)|HIC1(+194.8kb)|LOC284009(-152.5kb)|LOC101927839(+20.87kb)|METTL16(-161.6kb)|MIR132(+204.5kb)|MIR212(+204.1kb)|MNT(-129.6kb)|OVCA2(+211kb)|PAFAH1B1(-339.1kb)|RPA1(+354.9kb)|RTN4RL1(+229.6kb)|SGSM2(-83.03kb)|SMG6(0)|SNORD91A(-75.8kb)|SNORD91B(-74.64kb)|SRR(-49.47kb)|TSR1(-68.21kb)|=missense	BHLHA9(+983.2kb)|CLUH(-434.9kb)|CRK(+798.2kb)|DPH1(+211kb)|HIC1(+194.8kb)|INPP5K(+737.6kb)|LOC284009(-152.5kb)|LOC101927839(+20.87kb)|LOC101927911(-707.8kb)|METTL16(-161.6kb)|MIR22(+540.5kb)|MIR22HG(+538.2kb)|MIR132(+204.5kb)|MIR212(+204.1kb)|MIR1253(-493.6kb)|MIR6776(-438.4kb)|MNT(-129.6kb)|MYO1C(+761.8kb)|OR1A1(-961.1kb)|OR1A2(-943kb)|OR1D2(-837.6kb)|OR1D4(-986.2kb)|OR1D5(-808.2kb)|OR1G1(-872.1…	ENSG00000070366.8	19584346_Aortic root size_SMG6_rs10852932_Rsq0.97_2E-11 || 21378990_Coronary heart disease_SMG6_rs1231206_Rsq0.82_9E-10 || 34594039_Hemoglobin_SMG6_rs12941836_Rsq0.92_5E-10 || 27863252_Plateletcrit_SMG6_rs12943566_Rsq1_5E-33 || 34021172_Hip index_SMG6_rs216172_Rsq0.83_2E-10 || 26343387_Coronary artery disease_SMG6_rs216172_Rsq0.83_5E-7 || 21378990_Coronary heart disease_SMG6_rs216172_Rsq0.83_1E-9…	34594039_Medication use (beta blocking agents)_rs9892016__or_SMG6 || 34594039_Angina pectoris_rs4790881__or_SMG6 || 34594039_Aspartate aminotransferase levels_rs8067305__or_SMG6 || 34594039_HDL cholesterol_rs4790310__or_SMG6 || 34594039_Diastolic blood pressure_rs397857017__or_SMG6 || 34594039_Stable angina pectoris_rs4790881__or_SMG6 || 34594039_Myocardial infarction_rs4790881__or_SMG6 || 345940…		BLD, GI, THYM	GTEx2015_v6,Adipose_Subcutaneous,SRR,4.91975779737263e-08;GTEx2015_v6,Adrenal_Gland,SRR,1.2868120456536e-09;GTEx2015_v6,Artery_Aorta,SRR,2.1604464261394e-07;GTEx2015_v6,Artery_Tibial,SRR,1.4459672544011e-07;GTEx2015_v6,Cells_EBV-transformed_lymphocytes,SRR,2.99041296998795e-06;GTEx2015_v6,Cells_Transformed_fibroblasts,SRR,6.89304898750258e-11;GTEx2015_v6,Colon_Transverse,SRR,4.00406206198368e-07;…	IOP
rs10852918	17	9840501	A	G	-0.081351	0.00871903	1.05586681465766E-20	0.589519	0	-0.065	0.0101	1.064E-10	-0.08465	0.0106456	1.84018916607E-15	-0.0176986	0.00465414	0.000143095	-0.0287572	0.00399854	6.38906817355862E-13	-0.0535087	0.00671319	1.69450508766643E-15	7.36102978513119E-18	TRUE	intronic	GAS7	GAS7	GAS7(0)	DHRS7C(+145.9kb)|GAS7(0)|GLP2R(+47.48kb)|RCVRN(+31.82kb)	DHRS7C(+145.9kb)|GAS7(0)|GLP2R(+47.48kb)|MYH13(-363.7kb)|RCVRN(+31.82kb)|STX8(+361.2kb)|USP43(+207.5kb)|WDR16(+293.7kb)	ADPRM(-760.4kb)|DHRS7C(+145.9kb)|GAS7(0)|GLP2R(+47.48kb)|LINC00675(-857.7kb)|LOC101928266(+758.1kb)|MAGOH2(-778.8kb)|MYH1(-555.1kb)|MYH2(-584kb)|MYH3(-691.3kb)|MYH4(-506.1kb)|MYH8(-453.1kb)|MYH13(-363.7kb)|NTN1(+693.2kb)|PIK3R5(+971.5kb)|PIRT(-885.3kb)|RCVRN(+31.82kb)|SCO1(-743.1kb)|STX8(+361.2kb)|TMEM220(-776.1kb)|TMEM220-AS1(-792.6kb)|USP43(+207.5kb)|WDR16(+293.7kb)	ENSG00000007237.11	32352494_Intraocular pressure_GAS7_rs10852918_Rsq1_8E-11 || 30054594_Intraocular pressure_GAS7_rs10852918_Rsq1_5E-12 || 29785010_Intraocular pressure_GAS7_rs10852918_Rsq1_9E-15 || 31959993_Intraocular pressure_GAS7_rs8064739_Rsq0.97_1E-11 || 31959993_Glaucoma_GAS7_rs8064739_Rsq0.97_3E-7 ||	34594039_Glaucoma_rs9913911__or_GAS7 || 34594039_Height_rs2157696__or_GAS7 || 34594039_Medication use (antiglaucoma preparations and miotics)_rs9913911__or_GAS7 || 33888907_COVID-19 (covid vs negative)_rs11413957__or_GAS7 || 33888907_COVID-19 (covid vs negative)_rs55877232__or_GAS7 || 33627673_Glaucoma (primary open-angle)_rs9913911_GAS7_or_GAS7 || 33627673_Glaucoma (high intraocular pressure)_rs…			.	IOP
rs7210608	17	9874244	A	G	0.048103	0.00862991	2.48979075046958E-08	0.423942	0	0.0253	0.0091	0.00546	0.0535632	0.0105957	4.29993950239E-07	0.00651935	0.00463577	0.159631	0.020261	0.00398025	3.57367840585522E-07	0.0449144	0.0097857	4.52408623760535E-06	7.10298651568361E-07	TRUE	intronic	GAS7	GAS7	GAS7(0)	DHRS7C(+179.6kb)|GAS7(0)|GLP2R(+81.22kb)|RCVRN(+65.56kb)	DHRS7C(+179.6kb)|GAS7(0)|GLP2R(+81.22kb)|MYH13(-329.9kb)|RCVRN(+65.56kb)|STX8(+395kb)|USP43(+241.2kb)|WDR16(+327.5kb)	ADPRM(-726.7kb)|DHRS7C(+179.6kb)|GAS7(0)|GLP2R(+81.22kb)|LINC00675(-824kb)|LOC101928266(+791.8kb)|MAGOH2(-745kb)|MYH1(-521.4kb)|MYH2(-550.2kb)|MYH3(-657.6kb)|MYH4(-472.4kb)|MYH8(-419.4kb)|MYH13(-329.9kb)|NTN1(+726.9kb)|PIRT(-851.5kb)|RCVRN(+65.56kb)|SCO1(-709.4kb)|STX8(+395kb)|TMEM220(-742.4kb)|TMEM220-AS1(-758.8kb)|USP43(+241.2kb)|WDR16(+327.5kb)	ENSG00000007237.11		34594039_Glaucoma_rs9913911__or_GAS7 || 34594039_Height_rs2157696__or_GAS7 || 34594039_Medication use (antiglaucoma preparations and miotics)_rs9913911__or_GAS7 || 33888907_COVID-19 (covid vs negative)_rs11413957__or_GAS7 || 33888907_COVID-19 (covid vs negative)_rs55877232__or_GAS7 || 33627673_Glaucoma (primary open-angle)_rs9913911_GAS7_or_GAS7 || 33627673_Glaucoma (high intraocular pressure)_rs…		ESDR, SKIN, BRN, PLCNT	.	IOP
rs9913911	17	10031183	A	G	0.166942	0.00883298	1.14438763754396E-79	0.622955	0	0.139	0.0095	7.256E-49	0.176334	0.010916	1.07095303E-58	0.022808	0.004727	1.39962390754218E-06	0.0680449	0.00405856	4.3439591555164E-63	0.135818	0.00580534	1.79383699523818E-122	7.40131043597101E-143	TRUE	intronic	GAS7	GAS7	GAS7(0)	GAS7(0)|MYH13(-173kb)	DHRS7C(+336.6kb)|GAS7(0)|GLP2R(+238.2kb)|MYH1(-364.4kb)|MYH2(-393.3kb)|MYH4(-315.4kb)|MYH8(-262.5kb)|MYH13(-173kb)|RCVRN(+222.5kb)|USP43(+398.2kb)	ADPRM(-569.7kb)|DHRS7C(+336.6kb)|GAS7(0)|GLP2R(+238.2kb)|LINC00675(-667kb)|LOC101928266(+948.7kb)|MAGOH2(-588.1kb)|MYH1(-364.4kb)|MYH2(-393.3kb)|MYH3(-500.7kb)|MYH4(-315.4kb)|MYH8(-262.5kb)|MYH13(-173kb)|NTN1(+883.9kb)|PIRT(-694.6kb)|RCVRN(+222.5kb)|SCO1(-552.5kb)|STX8(+551.9kb)|TMEM220(-585.5kb)|TMEM220-AS1(-601.9kb)|USP43(+398.2kb)|WDR16(+484.4kb)	ENSG00000007237.11	33627673_Glaucoma (high intraocular pressure)_GAS7_rs12150284_Rsq0.96_4E-16 || 31798171_Intraocular pressure_GAS7_rs12150284_Rsq0.96_7E-19 || 30104761_Glaucoma_GAS7_rs12150284_Rsq0.96_9E-12 || 29617998_Intraocular pressure_GAS7_rs12150284_Rsq0.96_5E-77 || 24002674_Intraocular pressure_GAS7_rs12150284_Rsq0.96_2E-6 || 34594039_Glaucoma_GAS7_rs9913911_Rsq1_5E-8 || 34594039_Glaucoma_GAS7_rs9913911_Rs…	34594039_Glaucoma_rs9913911__or_GAS7 || 34594039_Height_rs2157696__or_GAS7 || 34594039_Medication use (antiglaucoma preparations and miotics)_rs9913911__or_GAS7 || 33888907_COVID-19 (covid vs negative)_rs11413957__or_GAS7 || 33888907_COVID-19 (covid vs negative)_rs55877232__or_GAS7 || 33627673_Glaucoma (primary open-angle)_rs9913911_GAS7_or_GAS7 || 33627673_Glaucoma (high intraocular pressure)_rs…	FAT, BLD, SKIN, GI, BONE	ESC, ESDR, LNG, IPSC, STRM, BRST, BLD, MUS, BRN, SKIN, FAT, GI, ADRL, HRT, KID, PLCNT, THYM, OVRY, SPLN	GTEx2015_v6,Cells_Transformed_fibroblasts,GAS7,1.02677550211272e-19;Westra2013,Whole_Blood,GAS7,1.1053739631392079E-9	IOP
rs12452869	17	10086294	T	C	0.061096	0.0101678	1.86927108589416E-09	0.234074	0	0.035	0.0109	0.001253	0.0489417	0.0124154	8.07969322935E-05	0.00776772	0.00540672	0.150809	0.0272847	0.00464544	4.26872373062908E-09	0.0386759	0.00670958	8.99196390558951E-09	5.09763492813198E-10	TRUE	intronic	GAS7	GAS7	GAS7(0)	GAS7(0)|MYH13(-117.9kb)	DHRS7C(+391.7kb)|GAS7(0)|GLP2R(+293.3kb)|MYH1(-309.3kb)|MYH2(-338.2kb)|MYH4(-260.3kb)|MYH8(-207.3kb)|MYH13(-117.9kb)|RCVRN(+277.6kb)	ADPRM(-514.6kb)|DHRS7C(+391.7kb)|GAS7(0)|GLP2R(+293.3kb)|LINC00675(-611.9kb)|MAGOH2(-533kb)|MYH1(-309.3kb)|MYH2(-338.2kb)|MYH3(-445.5kb)|MYH4(-260.3kb)|MYH8(-207.3kb)|MYH13(-117.9kb)|NTN1(+939kb)|PIRT(-639.5kb)|RCVRN(+277.6kb)|SCO1(-497.4kb)|STX8(+607kb)|TMEM220(-530.3kb)|TMEM220-AS1(-546.8kb)|USP43(+453.3kb)|WDR16(+539.5kb)	ENSG00000007237.11		34594039_Glaucoma_rs9913911__or_GAS7 || 34594039_Height_rs2157696__or_GAS7 || 34594039_Medication use (antiglaucoma preparations and miotics)_rs9913911__or_GAS7 || 33888907_COVID-19 (covid vs negative)_rs11413957__or_GAS7 || 33888907_COVID-19 (covid vs negative)_rs55877232__or_GAS7 || 33627673_Glaucoma (primary open-angle)_rs9913911_GAS7_or_GAS7 || 33627673_Glaucoma (high intraocular pressure)_rs…		ESC, ESDR, IPSC, BLD, PLCNT	.	IOP
rs2074877	17	10223714	T	C	-0.0511494	0.00881339	6.49059630625612E-09	0.373819	0	-0.049	0.0092	8.585E-08	-0.0411521	0.0108617	0.000151409	-0.00867917	0.00473169	0.0666146	-0.0174937	0.00406552	1.68537925737502E-05	-0.0349362	0.0056997	8.37643098246997E-10	3.21030794352217E-11	TRUE	exonic	MYH13	MYH13	MYH13(0)|=MISSENSE	GAS7(+121.8kb)|MYH1(-171.9kb)|MYH4(-122.9kb)|MYH8(-69.93kb)|MYH13(0)|=MISSENSE	ADPRM(-377.2kb)|GAS7(+121.8kb)|MAGOH2(-395.5kb)|MYH1(-171.9kb)|MYH2(-200.8kb)|MYH3(-308.1kb)|MYH4(-122.9kb)|MYH8(-69.93kb)|MYH13(0)|SCO1(-359.9kb)|TMEM220(-392.9kb)|=MISSENSE	ADPRM(-377.2kb)|DHRS7C(+529.1kb)|GAS7(+121.8kb)|GLP2R(+430.7kb)|LINC00675(-474.5kb)|MAGOH2(-395.5kb)|MYH1(-171.9kb)|MYH2(-200.8kb)|MYH3(-308.1kb)|MYH4(-122.9kb)|MYH8(-69.93kb)|MYH13(0)|PIRT(-502.1kb)|RCVRN(+415kb)|SCO1(-359.9kb)|SHISA6(-921kb)|STX8(+744.4kb)|TMEM220(-392.9kb)|TMEM220-AS1(-409.4kb)|USP43(+590.7kb)|WDR16(+676.9kb)|=MISSENSE	ENSG00000264067.1		33745150_Periodontitis (stage III/IV grade C)_rs2074872_MYH13_or_MYH13 || 33462485_Gut microbiota abundance (genus Erysipelatoclostridium id.11381)_rs7221249__or_RPS27AP1 - MYH13 || 32888493_Platelet count_rs4791967_NR_or_RPS27AP1 - MYH13 || 32888494_Platelet distribution width_rs12940268__or_RPS27AP1 - MYH13 || 32888494_Platelet distribution width_rs17762811__or_RPS27AP1 - MYH13 || 32888494_Plat…			GTEx2015_v6,Esophagus_Mucosa,MYH13,2.10812823146e-08	IOP
rs1635288	17	43756969	A	G	0.0631939	0.00996262	2.25179774361687E-10	0.247529	0	0.0686	0.0119	8.733E-09	0.0551142	0.0120985	5.2275548687E-06	0.00505971	0.00530427	0.340137	0.0205319	0.00455763	6.63866138905652E-06	0.0446834	0.0064083	3.6074292189404E-12	5.60847989607709E-14	FALSE	intronic	LINC02210-CRHR1	CRHR1	CRHR1(0)|=missense	CRHR1(0)|CRHR1-IT1(+33.37kb)|LOC644172(+77.22kb)|LRRC37A4P(+159.1kb)|MAPT-AS1(-163.8kb)|MGC57346(+41.64kb)|PLEKHM1(+188.8kb)|SPPL2C(-165.3kb)|=missense	ARHGAP27(+246.7kb)|CRHR1(0)|CRHR1-IT1(+33.37kb)|KANSL1(-350.3kb)|LOC644172(+77.22kb)|LRRC37A4P(+159.1kb)|MAP3K14(+362.5kb)|MAPT(-214.8kb)|MAPT-AS1(-163.8kb)|MAPT-IT1(-216.2kb)|MGC57346(+41.64kb)|MIR4315-1(+204.2kb)|MIR4315-2(+204.2kb)|PLEKHM1(+188.8kb)|SPPL2C(-165.3kb)|STH(-319.6kb)|=missense	ACBD4(+535.4kb)|ADAM11(+897.8kb)|ARHGAP27(+246.7kb)|ARL17A(-619.5kb)|ARL17B(-619.9kb)|C1QL1(+711.3kb)|CCDC43(+989.8kb)|CCDC103(+775.9kb)|CRHR1(0)|CRHR1-IT1(+33.37kb)|DBF4B(+927.3kb)|DCAKD(+618.5kb)|EFTUD2(+780kb)|FMNL1(+432.3kb)|GFAP(+764kb)|GJC1(+848.8kb)|HEXIM1(+527.5kb)|HEXIM2(+509.6kb)|HIGD1B(+829.1kb)|KANSL1(-350.3kb)|KANSL1-AS1(-514kb)|KIF18B(+731.9kb)|LOC644172(+77.22kb)|LRRC37A(-615.5kb)|…	ENSG00000120088.10	31998841_Alcohol consumption (heavy vs. light/non-drinkers)_LINC02210-CRHR1, LINC02210-CRHR1_rs1635291_Rsq1_7E-9 || 33169155_Schizophrenia_LINC02210-CRHR1, LINC02210-CRHR1_rs1635298_Rsq1_3E-8 || 31046077_Bitter alcoholic beverage consumption_LINC02210-CRHR1, LINC02210-CRHR1_rs1724409_Rsq0.94_1E-10 || 30595370_Menarche (age at onset)_LINC02210, LINC02210, LINC02210-CRHR1, LINC02210-CRHR1_rs241036_…	34594039_Hematocrit_rs62055888__or_LINC02210-CRHR1, LINC02210-CRHR1 || 34594039_Medication use (antithrombotic agents)_rs56214516__or_LINC02210-CRHR1, LINC02210-CRHR1 || 34021172_A body shape index_rs570010559_CRHR1, RP11-105N13.4_or_LINC02210-CRHR1, LINC02210-CRHR1 || 34021172_A body shape index_rs62053943_CRHR1, RP11-105N13.4_or_LINC02210-CRHR1, LINC02210-CRHR1 || 34021172_A body shape index_rs…			GTEx2015_v6,Adipose_Subcutaneous,CRHR1,4.7004244494579e-34;GTEx2015_v6,Adipose_Subcutaneous,CRHR1-IT1,4.18624870347741e-56;GTEx2015_v6,Adipose_Subcutaneous,DND1P1,5.88507120342651e-33;GTEx2015_v6,Adipose_Subcutaneous,KANSL1-AS1,6.0649089880438e-39;GTEx2015_v6,Adipose_Subcutaneous,LRRC37A,2.02724636969273e-29;GTEx2015_v6,Adipose_Subcutaneous,LRRC37A2,9.22789385266265e-37;GTEx2015_v6,Adipose_Subcut…	IOP
rs60372268	17	44947756	A	G	0.0598621	0.00946564	2.5464236169894E-10	0.707065	0	0.0574	0.0102	1.566E-08	0.0558741	0.0115636	1.35236729964E-06	0.00901093	0.00503386	0.0734437	0.0176631	0.00432197	4.37336532321339E-05	0.0574564	0.00634001	9.73067385421581E-20	8.275094069795E-23	TRUE	intronic	WNT9B	WNT9B	WNT9B(0)	ARL17A(-161.2kb)|GOSR2(-52.73kb)|MIR5089(-102.6kb)|NSF(+112.9kb)|RPRML(-107.8kb)|WNT3(+51.63kb)|WNT9B(0)	ARL17A(-161.2kb)|CDC27(-247.6kb)|GOSR2(-52.73kb)|ITGB3(-383.5kb)|LRRC37A2(+314.7kb)|MIR5089(-102.6kb)|MYL4(-338.7kb)|NSF(+112.9kb)|NSFP1(+229.7kb)|RPRML(-107.8kb)|WNT3(+51.63kb)|WNT9B(0)	ARL17A(-161.2kb)|ARL17B(+508.6kb)|CDC27(-247.6kb)|EFCAB13(-453.6kb)|GOSR2(-52.73kb)|ITGB3(-383.5kb)|KANSL1(+645kb)|KANSL1-AS1(+673.7kb)|KPNB1(-779.4kb)|LOC644172(+624.6kb)|LOC102724508(-433.1kb)|LRRC37A(+532.6kb)|LRRC37A2(+314.7kb)|LRRC46(-961.2kb)|MAPT(+842.1kb)|MAPT-AS1(+974.9kb)|MAPT-IT1(+971.6kb)|MIR5089(-102.6kb)|MRPL10(-952.9kb)|MRPL45P2(-579.8kb)|MYL4(-338.7kb)|NPEPPS(-660.7kb)|NSF(+112.9k…	ENSG00000158955.6	29617998_Intraocular pressure_WNT9B, WNT9B_rs60372268_Rsq1_4E-10 ||	34594039_Blood urea nitrogen levels_rs4461138__or_WNT9B - LINC01974 || 34290314_Prostate cancer_rs149949310__or_WNT9B, WNT9B || 33898419_Nonsyndromic cleft lip with or without cleft palate_rs7216951_WNT3, WNT9B_or_WNT9B - LINC01974 || 33704824_Relapse in treatment-naive multiple sclerosis (time to event)_rs11871306_WNT9B_or_WNT9B, WNT9B || 33462484_Urea levels_rs62071986_NR_or_WNT9B, WNT9B || 331…	LIV	ESDR, LIV, GI, PANC, LNG	GTEx2015_v6,Adipose_Visceral_Omentum,ARL17B,3.78202618081028e-06;GTEx2015_v6,Adipose_Visceral_Omentum,WNT3,3.72517209223912e-06;GTEx2015_v6,Artery_Tibial,ARL17B,4.92790240920474e-08;GTEx2015_v6,Artery_Tibial,KANSL1,1.12520313219099e-08;GTEx2015_v6,Brain_Anterior_cingulate_cortex_BA24,WNT3,5.08671557549268e-06;GTEx2015_v6,Thyroid,KANSL1,3.52462857281522e-05;Lappalainen2013,Lymphoblastoid_EUR_exonl…	IOP
rs67544603	17	45328029	A	G	0.0670283	0.0115442	6.39024843000013E-09	0.837252	0	0.0613	0.0111	3.03E-08	0.0573659	0.014359	6.46624708521E-05	0.025449	0.00618847	3.91698774917002E-05	0.0145053	0.00532858	0.00648557	0.0445634	0.0075297	2.78661575468888E-09	1.30236895657223E-10	TRUE	intergenic	MYL4;ITGB3	ITGB3	.	CDC27(+61.36kb)|EFCAB13(-73.3kb)|ITGB3(-3.178kb)|LOC102724508(-52.78kb)|MRPL45P2(-199.6kb)|MYL4(+26.98kb)	ARL17A(+208kb)|CDC27(+61.36kb)|EFCAB13(-73.3kb)|GOSR2(+309.3kb)|ITGB3(-3.178kb)|KPNB1(-399.2kb)|LOC102724508(-52.78kb)|MIR5089(+277.6kb)|MRPL45P2(-199.6kb)|MYL4(+26.98kb)|NPEPPS(-280.4kb)|RPRML(+271.4kb)|WNT9B(+373.6kb)	ARL17A(+208kb)|ARL17B(+888.9kb)|CBX1(-819.4kb)|CDC27(+61.36kb)|CDK5RAP3(-719.9kb)|COPZ2(-775.5kb)|EFCAB13(-73.3kb)|GOSR2(+309.3kb)|ITGB3(-3.178kb)|KPNB1(-399.2kb)|LOC100506325(-647.7kb)|LOC102724508(-52.78kb)|LRRC37A(+912.9kb)|LRRC37A2(+695kb)|LRRC46(-581kb)|MIR152(-786.5kb)|MIR1203(-905.8kb)|MIR5089(+277.6kb)|MRPL10(-572.6kb)|MRPL45P2(-199.6kb)|MYL4(+26.98kb)|NFE2L1(-797.7kb)|NPEPPS(-280.4kb)|NS…	ENSG00000259207.2	25673413_Body mass index_MYL4 - ITGB3_rs4144743_Rsq0.98_5E-6(EA) || 25673413_Body mass index_MYL4 - ITGB3_rs4144743_Rsq0.98_5E-6 ||	34594039_Platelet count_rs70940818__or_MYL4 - ITGB3 || 34594039_Hypothyroidism_rs7223956__or_ITGB3 || 34594039_Medication use (thyroid preparations)_rs73316435__or_MYL4 - ITGB3 || 34624637_Age related hearing loss-related regional glucose metabolism (Inferior colliculus)_rs6588035__or_ITGB3BP || 34021172_Hip circumference adjusted for BMI_rs7220606_ITGB3_or_ITGB3 || 34021172_Hip circumference adj…			GTEx2015_v6,Adipose_Subcutaneous,ITGB3,1.71624341613361e-08;GTEx2015_v6,Artery_Tibial,ITGB3,1.12706461753626e-05;GTEx2015_v6,Cells_Transformed_fibroblasts,ITGB3,1.1669648379147e-05;GTEx2015_v6,Esophagus_Gastroesophageal_Junction,ITGB3,7.12449714995152e-07;GTEx2015_v6,Esophagus_Muscularis,ITGB3,4.02747073838822e-09;GTEx2015_v6,Heart_Left_Ventricle,ITGB3,1.8638637255683e-06;GTEx2015_v6,Muscle_Skele…	VCDR
rs9889262	17	47398070	A	T	-0.055886	0.00887295	3.00593417697877E-10	0.36516	0	-0.0325	0.01	0.001136	-0.0564017	0.0109298	2.46500026551E-07	-0.0314526	0.00475635	3.7721470725999E-11	-0.017273	0.00408529	2.35685469514096E-05	-0.0302631	0.00578388	1.61969112884494E-07	1.47655777449691E-08	TRUE	intronic	ZNF652	ZNF652	ZNF652(0)	ABI3(+97.48kb)|B4GALNT2(+150.7kb)|FLJ40194(+62.04kb)|GNGT2(+110.1kb)|LOC100288866(-184.9kb)|LOC101927207(-137.2kb)|LOC102724596(-40.46kb)|MIR6129(+32.25kb)|MIR6165(-190.1kb)|NGFR(-174.6kb)|PHB(-83.34kb)|PHOSPHO1(+89.94kb)|ZNF652(0)	ABI3(+97.48kb)|B4GALNT2(+150.7kb)|FAM117A(-389.6kb)|FLJ40194(+62.04kb)|GIP(+352.1kb)|GNGT2(+110.1kb)|IGF2BP1(+264.6kb)|LOC100288866(-184.9kb)|LOC101927207(-137.2kb)|LOC102724596(-40.46kb)|MIR6129(+32.25kb)|MIR6165(-190.1kb)|NGFR(-174.6kb)|NXPH3(-255.2kb)|PHB(-83.34kb)|PHOSPHO1(+89.94kb)|SLC35B1(-380.2kb)|SNF8(+375.9kb)|SPOP(-278.2kb)|UBE2Z(+391.6kb)|ZNF652(0)	ABI3(+97.48kb)|ATP5G1(+424.8kb)|B4GALNT2(+150.7kb)|CALCOCO2(+455.5kb)|COL1A1(-863.4kb)|DLX3(-669.3kb)|DLX4(-648.5kb)|FAM117A(-389.6kb)|FLJ40194(+62.04kb)|FLJ45513(-525.2kb)|GIP(+352.1kb)|GNGT2(+110.1kb)|HILS1(-850.7kb)|HOXB-AS1(+769.5kb)|HOXB-AS3(+714.3kb)|HOXB1(+789.8kb)|HOXB2(+775.7kb)|HOXB3(+746.3kb)|HOXB4(+742.3kb)|HOXB5(+727kb)|HOXB6(+715.7kb)|HOXB7(+709.7kb)|HOXB8(+705.8kb)|HOXB9(+694.2kb)|…	ENSG00000198740.4	34103634_Asthma_ZNF652_rs112502960_Rsq0.84_8E-17 || 32665545_Cortical surface area (MOSTest)_ZNF652_rs112502960_Rsq0.84_4E-12 || 30552067_Asthma (moderate or severe)_ZNF652_rs112502960_Rsq0.84_4E-11 || 28739976_Diastolic blood pressure_ZNF652_rs12940887_Rsq1_1E-8(EA, initial) || 27618452_Diastolic blood pressure_ZNF652_rs12940887_Rsq1_1E-12 || 27618452_Systolic blood pressure_ZNF652_rs12940887_Rs…	34785669_Eczema_rs28406364__or_ZNF652 - PHB || 34594039_Height_rs16948048__or_ZNF652 - PHB || 34594039_Blood urea nitrogen levels_rs58013973__or_ZNF652 || 34594039_Asthma_rs10667251__or_ZNF652 - PHB || 34594039_Atopic dermatitis_rs16948048__or_ZNF652 - PHB || 34594039_Eosinophil counts_rs12952581__or_ZNF652 - PHB || 34594039_Diastolic blood pressure_rs28406364__or_ZNF652 - PHB || 34594039_Pediatr…			GTEx2015_v6,Cells_Transformed_fibroblasts,ZNF652,1.30876606945034e-06;Lappalainen2013,Lymphoblastoid_EUR_exonlevel,ENSG00000167083.2_47280153_47280394,1.07367500486992e-20;Lappalainen2013,Lymphoblastoid_EUR_exonlevel,ENSG00000167083.2_47283591_47284244,1.4887255670976e-06	VCDR
rs277066	17	55564743	A	C	-0.0704248	0.0120201	4.65949492239632E-09	0.852931	1	-0.0623	0.0125	6.474E-07	-0.0536208	0.014811	0.000294211	-0.0345057	0.00645225	8.90030054499693E-08	-0.0120666	0.00555366	0.0298012	-0.0227434	0.0078039	0.00363727	0.00166412	FALSE	intronic	MSI2	MSI2	MSI2(0)	LOC101927539(-113.5kb)|LOC101927557(-34.86kb)|MSI2(0)	AKAP1(+366kb)|CCDC182(-257.1kb)|CUEDC1(-373.9kb)|LOC101927539(-113.5kb)|LOC101927557(-34.86kb)|MRPS23(-351.5kb)|MSI2(0)	AKAP1(+366kb)|BZRAP1(-813.8kb)|BZRAP1-AS1(-838.1kb)|C17orf67(+653.5kb)|CCDC182(-257.1kb)|COIL(+526.3kb)|CUEDC1(-373.9kb)|DGKE(+618.7kb)|DYNLL2(-596kb)|EPX(-705.3kb)|HSF5(-932.8kb)|LOC101927539(-113.5kb)|LOC101927557(-34.86kb)|LOC101927666(-589.5kb)|LPO(-751kb)|MIR142(-843.8kb)|MIR3614(+596kb)|MIR4736(-848.6kb)|MKS1(-718.1kb)|MPO(-782.5kb)|MRPS23(-351.5kb)|MSI2(0)|MSX2P1(-669.6kb)|MTVR2(+602.5kb)|…	ENSG00000153944.6		34594039_Weight_rs35477994__or_MSI2 || 34594039_Calcium levels_rs77704893__or_AKAP1 - MSI2 || 34594039_Pulse pressure_rs703859__or_MSI2 || 34624637_Age related hearing loss-related regional glucose metabolism (Inferior colliculus)_rs17762121__or_MSI2 || 34187551_DNA methylation PhenoAge acceleration_rs116853700_NR_or_MSI2 || 33887147_Calcium levels_rs9910998_NR_or_AKAP1 - MSI2 || 32888494_Eosinop…	BLD, BRN, KID	ESDR, LNG, IPSC, BRST, BLD, BRN, SKIN, VAS, GI, ADRL, HRT, MUS, THYM, OVRY, SPLN	.	VCDR
rs8076158	17	59393898	A	G	-0.0776358	0.0112713	5.66143478764417E-12	0.169711	0	-0.0577	0.0119	1.282E-06	-0.0910597	0.0141833	1.36102779612E-10	-0.00865548	0.00609888	0.155843	-0.0325889	0.00523995	4.99374299930159E-10	-0.0474987	0.0072825	5.7819956870035E-11	1.42403170237391E-12	FALSE	intronic	BCAS3	BCAS3	BCAS3(0)	BCAS3(0)|C17orf82(-95.21kb)|TBX2(-83.36kb)|TBX4(-139.9kb)	BCAS3(0)|BRIP1(-362.6kb)|C17orf82(-95.21kb)|NACA2(-273.9kb)|TBX2(-83.36kb)|TBX4(-139.9kb)	APPBP2(+790.3kb)|BCAS3(0)|BRIP1(-362.6kb)|C17orf64(+885.1kb)|C17orf82(-95.21kb)|INTS2(-548.8kb)|MED13(-626.1kb)|NACA2(-273.9kb)|PPM1D(+650.3kb)|TBC1D3P2(-948.2kb)|TBX2(-83.36kb)|TBX4(-139.9kb)|USP32(+924.3kb)	ENSG00000141376.15		34594039_Urolithiasis_rs2079742__or_BCAS3 || 34593835_Resistant hypertension_rs73324844__or_BCAS3 || 34594039_Blood urea nitrogen levels_rs11079418__or_BCAS3 || 34594039_Hematocrit_rs11657044__or_BCAS3 || 34594039_Urolithiasis_rs9895661__or_BCAS3 || 34594039_Blood urea nitrogen levels_rs8073894__or_BCAS3 || 34594039_Serum uric acid levels_rs9895661__or_BCAS3 || 34594039_Glaucoma_rs1476099__or_BCA…			.	IOP
rs72973711	18	74072245	A	T	0.110541	0.0175532	3.02594155241034E-10	0.934029	1	0.0975	0.0218	7.995E-06	0.112979	0.0214092	1.31244221383E-07	0.0193997	0.00923332	0.0356366	0.0406728	0.00792393	2.85302637207522E-07	0.0543075	0.0120751	6.00778556780345E-06	9.87726743159008E-07	TRUE	UTR3	ZNF516	ZNF516	ZNF516(0)	FLJ44313(-135.2kb)|LINC00908(-168.4kb)|ZNF516(0)	FLJ44313(-135.2kb)|LINC00683(-259.5kb)|LINC00908(-168.4kb)|LOC339298(+215kb)|LOC101927651(-262.5kb)|ZNF516(0)	FLJ44313(-135.2kb)|GALR1(-889.8kb)|LINC00683(-259.5kb)|LINC00908(-168.4kb)|LOC339298(+215kb)|LOC100131655(-434.4kb)|LOC101927651(-262.5kb)|MBP(-618.5kb)|SMIM21(+932.7kb)|ZNF236(-463.9kb)|ZNF516(0)	ENSG00000101493.6	34594039_Neutrophil count_ZNF516_rs3177609_Rsq0.81_3E-18 || 34594039_Monocyte count_ZNF516_rs3177609_Rsq0.81_2E-8 || 32888493_Monocyte count_ZNF516_rs3177609_Rsq0.81_8E-19 || 32888493_Monocyte count_ZNF516_rs3177609_Rsq0.81_6E-17 || 32888494_Monocyte percentage of white cells_ZNF516_rs3177609_Rsq0.81_5E-46 || 32888494_Monocyte count_ZNF516_rs3177609_Rsq0.81_1E-15 || 32888494_Neutrophil percentage…	34594039_Neutrophil count_rs3177609__or_ZNF516 || 34594039_White blood cell count_rs72973711__or_ZNF516 || 34594039_Monocyte count_rs3177609__or_ZNF516 || 34046847_Femur bone mineral density x serum urate levels interaction_rs71361201_ZNF516_or_ || 33632238_Ischemic stroke in diabetes mellitus_rs182325265__or_LINC01893 - ZNF516 || 33109212_Triglyceride levels in HIV infection_rs12456640_C18orf65,…		ESC, IPSC	.	IOP
rs123698	19	807442	C	G	-0.0767201	0.00942653	3.99412108492323E-16	0.600564	0	-0.0398	0.0112	0.0003672	-0.0611783	0.0107145	1.13076161411E-08	-0.0413327	0.0046748	9.4371119798663E-19	-0.0165838	0.004016	3.63653861484979E-05	-0.0428083	0.0060406	1.4493548159994E-12	1.93669714648439E-14	FALSE	intronic	PTBP1	PTBP1	PTBP1(0)	ARID3A(-118.6kb)|AZU1(-20.39kb)|CFD(-52.22kb)|ELANE(-44.85kb)|FGF22(+163.8kb)|FSTL3(+124kb)|GRIN3B(-193kb)|HCN2(+190.3kb)|KISS1R(-109.9kb)|LPPR3(-5.045kb)|MED16(-60.52kb)|MIR3187(-6.141kb)|MIR4745(+2.441kb)|MISP(+43.12kb)|PALM(+59.11kb)|POLRMT(+173.9kb)|PRSS57(+112kb)|PRTN3(-33.54kb)|PTBP1(0)|R3HDM4(-89.06kb)|RNF126(+144.2kb)|WDR18(-176.9kb)	ABCA7(-232.7kb)|ARID3A(-118.6kb)|AZU1(-20.39kb)|BSG(+223.9kb)|C2CD4C(+398.3kb)|CDC34(+265.4kb)|CFD(-52.22kb)|CNN2(-218.9kb)|ELANE(-44.85kb)|FGF22(+163.8kb)|FSTL3(+124kb)|GPX4(-296.5kb)|GRIN3B(-193kb)|GZMM(+257.5kb)|HCN2(+190.3kb)|HMHA1(-258.5kb)|KISS1R(-109.9kb)|LPPR3(-5.045kb)|MADCAM1(+302.1kb)|MED16(-60.52kb)|MIR3187(-6.141kb)|MIR4745(+2.441kb)|MISP(+43.12kb)|ODF3L2(+332.5kb)|PALM(+59.11kb)|POL…	ABCA7(-232.7kb)|ADAMTSL5(-697.6kb)|APC2(-642.7kb)|ARID3A(-118.6kb)|ATP5D(-434.3kb)|ATP8B3(-974.6kb)|AZU1(-20.39kb)|BSG(+223.9kb)|C2CD4C(+398.3kb)|C19orf24(-468.1kb)|C19orf25(-665.8kb)|C19orf26(-422.5kb)|CDC34(+265.4kb)|CFD(-52.22kb)|CIRBP(-461.8kb)|CIRBP-AS1(-460kb)|CNN2(-218.9kb)|DAZAP1(-600.1kb)|EFNA2(-478.7kb)|ELANE(-44.85kb)|FAM138A(+729.8kb)|FAM138F(+729.8kb)|FGF22(+163.8kb)|FSTL3(+124kb)|GA…	ENSG00000011304.10	34594039_Gamma glutamyl transpeptidase_PTBP1_rs123698_Rsq1_5E-44 || 34315874_Aspartate aminotransferase levels_PTBP1_rs123698_Rsq1_4E-9 || 34315874_Alanine aminotransferase levels_PTBP1_rs123698_Rsq1_2E-10 || 33972514_Liver enzyme levels (alanine transaminase)_PTBP1_rs123698_Rsq1_2E-10 || 33972514_Liver enzyme levels (gamma-glutamyl transferase)_PTBP1_rs123698_Rsq1_7E-53 || 33462484_Alanine amino…	34594039_Blood urea nitrogen levels_rs351978__or_PTBP1 || 34594039_Alanine aminotransferase levels_rs351978__or_PTBP1 || 34594039_Aspartate aminotransferase levels_rs351978__or_PTBP1 || 34594039_C-reactive protein_rs351978__or_PTBP1 || 34594039_Gamma glutamyl transpeptidase_rs123698__or_PTBP1 || 34594039_Hemoglobin A1c levels_rs351978__or_PTBP1 || 34315874_Aspartate aminotransferase levels_rs1236…		ESC, BRST, SKIN	Westra2013,Whole_Blood,CFD,3.770728973210783E-21;Westra2013,Whole_Blood,MED16,6.107074189735025E-7	VCDR
rs440677	19	11285390	A	G	0.0552742	0.00896314	6.96730603717401E-10	0.622986	0	0.0469	0.0094	6.923E-07	0.0687238	0.0108924	2.80269374801E-10	0.0109794	0.0047304	0.0202855	0.0187683	0.00405863	3.75852776913491E-06	0.0409385	0.0101365	5.23975538793895E-05	1.22281299682329E-05	TRUE	intronic	KANK2	KANK2	KANK2(0)	C19orf80(-64.9kb)|CCDC159(-171.8kb)|DOCK6(-24.58kb)|KANK2(0)|LDLR(+40.88kb)|LPPR2(-180.7kb)|MIR6886(+61.18kb)|RAB3D(-147.3kb)|SMARCA4(+112.4kb)|SPC24(+18.91kb)|SWSAP1(-200kb)|TMEM205(-168.1kb)|TSPAN16(-121.4kb)	C19orf38(+305kb)|C19orf52(+244.5kb)|C19orf80(-64.9kb)|CARM1(+251.9kb)|CCDC151(-245.9kb)|CCDC159(-171.8kb)|CNN1(-364.2kb)|DNM2(+342.8kb)|DOCK6(-24.58kb)|ECSIT(-331.3kb)|ELAVL3(-276.8kb)|ELOF1(-378.5kb)|EPOR(-202.5kb)|KANK2(0)|LDLR(+40.88kb)|LPPR2(-180.7kb)|MIR199A1(+357.2kb)|MIR4748(+394.4kb)|MIR6793(+345.7kb)|MIR6886(+61.18kb)|MIR7974(-321kb)|PRKCSH(-260.7kb)|RAB3D(-147.3kb)|RGL3(-219.3kb)|SMARCA…	ACP5(-400.1kb)|AP1M2(+587.4kb)|ATG4D(+621.3kb)|C19orf38(+305kb)|C19orf52(+244.5kb)|C19orf80(-64.9kb)|CARM1(+251.9kb)|CCDC151(-245.9kb)|CCDC159(-171.8kb)|CDC37(+771.1kb)|CDKN2D(+605.7kb)|CNN1(-364.2kb)|DNM2(+342.8kb)|DNMT1(+979.6kb)|DOCK6(-24.58kb)|ECSIT(-331.3kb)|ELAVL3(-276.8kb)|ELOF1(-378.5kb)|EPOR(-202.5kb)|FDX1L(+858.7kb)|ICAM1(+888.1kb)|ICAM3(+835kb)|ICAM4(+886.1kb)|ICAM5(+877.9kb)|ILF3(+482…	ENSG00000197256.5	31959993_Intraocular pressure_KANK2_rs440677_Rsq1_4E-6	33462484_Total cholesterol levels_rs7188_NR_or_KANK2 || 33462484_Total cholesterol levels_rs4804149_NR_or_KANK2 || 33462484_Apolipoprotein A1 levels_rs7188_NR_or_KANK2 || 33462484_Apolipoprotein B levels_rs7188_NR_or_KANK2 || 33462484_Apolipoprotein B levels_rs4804149_NR_or_KANK2 || 33462484_Low density lipoprotein cholesterol levels_rs7188_NR_or_KANK2 || 33462484_Low density lipoprotein choleste…		SKIN, MUS, SPLN	GTEx2015_v6,Esophagus_Muscularis,KANK2,1.07473034789406e-05;Westra2013,Whole_Blood,AC024575.6-2,3.833703078942298E-6;Westra2013,Whole_Blood,C19orf39,0.002541132516904815;Westra2013,Whole_Blood,TMEM205,4.354833324717172E-5	IOP
rs10775546	19	46267534	T	C	-0.06276	0.0111399	1.76279792201361E-08	0.823419	1	-0.042	0.0123	0.0006278	-0.0446976	0.0137881	0.00118801	-0.0211298	0.00600569	0.000434327	-0.0184779	0.0051584	0.000340829	-0.0277283	0.00873104	0.00154397	0.00061776	FALSE	UTR3	BHMG1	SIX5	.	C19orf83(+121.4kb)|DMPK(-5.432kb)|DMWD(-18.73kb)|EML2(+118.8kb)|FBXO46(+33.38kb)|FOXA3(-99.98kb)|GIPR(+81.82kb)|GPR4(+162.1kb)|IRF2BP1(-119.3kb)|LOC388553(+4.786kb)|MIR330(+125.2kb)|MIR642A(+89.25kb)|MIR642B(+89.27kb)|MYPOP(-125.7kb)|NANOS2(-148.9kb)|NOVA2(-175.2kb)|OPA3(+179.4kb)|QPCTL(+60.29kb)|RSPH6A(-31.43kb)|SIX5(-0.508kb)|SNRPD2(+72.09kb)|SYMPK(-51.16kb)	C19orf83(+121.4kb)|CCDC61(-231.2kb)|CD3EAP(+353.5kb)|DMPK(-5.432kb)|DMWD(-18.73kb)|EML2(+118.8kb)|ERCC1(+340.4kb)|ERCC2(+393.7kb)|FBXO46(+33.38kb)|FOSB(+289.1kb)|FOXA3(-99.98kb)|GIPR(+81.82kb)|GPR4(+162.1kb)|IGFL2(-383.5kb)|IGFL3(-355.8kb)|IGFL4(-275.5kb)|IRF2BP1(-119.3kb)|LOC388553(+4.786kb)|MIR330(+125.2kb)|MIR642A(+89.25kb)|MIR642B(+89.27kb)|MIR769(-254.7kb)|MYPOP(-125.7kb)|NANOS2(-148.9kb)|NO…	APOC1(+844.9kb)|APOC1P1(+832.9kb)|APOC2(+814.7kb)|APOC4(+818.8kb)|APOC4-APOC2(+814.7kb)|APOE(+854.9kb)|BCAM(+942.9kb)|BLOC1S3(+582.5kb)|C19orf83(+121.4kb)|CALM3(-837kb)|CBLC(+963.6kb)|CCDC8(-646.1kb)|CCDC61(-231.2kb)|CD3EAP(+353.5kb)|CKM(+441.3kb)|CLASRP(+693.3kb)|CLPTM1(+770.9kb)|DACT3(-883.3kb)|DACT3-AS1(-896.1kb)|DKFZp434J0226(-446kb)|DMPK(-5.432kb)|DMWD(-18.73kb)|EML2(+118.8kb)|ERCC1(+340.4kb…	ENSG00000259605.1	31235810_Arterial stiffness index_RSPH6A_rs8107744_Rsq0.91_1E-7 ||	34338756_Left atrial active emptying fraction_rs2014576__or_SIX5 || 30940143_Chronic obstructive pulmonary disease or coronary artery disease (pleiotropy)_rs8108474_DMPK, DMWD, FBXO46, FOXA3, LOC388553, QPCTL, RSPH6A, SIX5, SNRPD2, SYMPK_or_RSPH6A			GTEx2015_v6,Cells_Transformed_fibroblasts,SYMPK,4.3242423314838e-08;GTEx2015_v6,Nerve_Tibial,SYMPK,4.66652101846763e-08;GTEx2015_v6,Testis,SYMPK,8.30959319577247e-07;Lappalainen2013,Lymphoblastoid_EUR_exonlevel,ENSG00000125755.11_46319740_46319835,3.29876332925163e-06;Lappalainen2013,Lymphoblastoid_EUR_exonlevel,ENSG00000125755.11_46320056_46320232,1.01411343562703e-06;Lappalainen2013,Lymphoblast…	IOP
rs6140009	20	6473054	T	C	-0.120636	0.00877719	5.51106470399558E-43	0.381657	0	-0.0839	0.0093	2.961E-19	-0.0827748	0.0108547	2.4265718034E-14	-0.0957941	0.00471328	7.84061544026522E-92	-0.00883383	0.00404898	0.0291286	-0.0581257	0.00575105	4.08630126068571E-24	6.4275656532828E-28	TRUE	ncRNA_intronic	CASC20	BMP2	CASC20(0)	CASC20(0)	BMP2(-275.7kb)|CASC20(0)|FERMT1(+368.9kb)	BMP2(-275.7kb)|C20orf196(+628.5kb)|CASC20(0)|CHGB(+567kb)|CRLS1(+452.4kb)|FERMT1(+368.9kb)|GPCPD1(+881.4kb)|LINC00654(+987.8kb)|LOC101929207(+982.4kb)|LOC101929225(+486.6kb)|LOC101929265(-654.1kb)|LOC101929312(-855kb)|LRRN4(+438.3kb)|MCM8(+497.2kb)|MIR8062(-879.2kb)|TRMT6(+541.8kb)	ENSG00000229876.1	33972514_Liver enzyme levels (alkaline phosphatase)_CASC20_rs17721822_Rsq0.91_4E-12 || 25282103_Height_CASC20_rs17721822_Rsq0.91_3E-29 || 33627673_Glaucoma (primary open-angle)_CASC20_rs2326788_Rsq0.98_4E-7 || 33627673_Glaucoma (primary open-angle)_CASC20_rs2326788_Rsq0.98_2E-14 || 25673412_Hip circumference adjusted for BMI_CASC20_rs2326788_Rsq0.98_1E-9(EA) || 34021172_Hip circumference adjusted…	34594039_Mean corpuscular hemoglobin_rs11931300__or_LINC01094 - BMP2K || 34594039_Mean corpuscular volume_rs62310760__or_LINC01094 - BMP2K || 34594039_Mean corpuscular volume_rs11724233__or_LINC01094 - BMP2K || 34594039_Mean corpuscular hemoglobin_rs11724233__or_LINC01094 - BMP2K || 34594039_Red blood cell count_rs114841229__or_LINC01094 - BMP2K || 34594039_Monocyte count_rs71216238__or_BMP2K || …	FAT, BRST, STRM, SKIN, BRN	ESC, STRM, BRN, ADRL, GI, KID, LNG, HRT, LIV	.	VCDR
rs34778574	20	11150594	T	C	0.130785	0.0227162	8.5448404722352E-09	0.961179	0	0.088	0.0289	0.002286	0.190019	0.0281155	1.39405383102E-11	0.00266485	0.0117645	0.820799	0.0851855	0.0101827	5.97417811241562E-17	0.0776778	0.0173596	6.14339835763455E-06	1.01369010197635E-06	TRUE	intergenic	C20orf187;LOC339593	LOC339593	.	LOC339593(-96.71kb)	LOC339593(-96.71kb)|LOC101929413(+260.7kb)	BTBD3(-720.8kb)|JAG1(+495.9kb)|LINC00687(-640kb)|LOC339593(-96.71kb)|LOC101929395(+415.9kb)|LOC101929413(+260.7kb)|MIR6870(+520.3kb)|MKKS(+735.7kb)|SLX4IP(+546.6kb)|SNAP25(+862.5kb)|SNAP25-AS1(+950.4kb)	ENSG00000230990.1	32352494_Intraocular pressure__rs34778574_Rsq1_2E-15 || 30598549_Heel bone mineral density__rs34778574_Rsq1_2E-60 || 30595370_White blood cell count__rs34778574_Rsq1_3E-9 || 29785010_Intraocular pressure__rs34778574_Rsq1_4E-16 || 29617998_Intraocular pressure__rs34778574_Rsq1_2E-15	31959993_Intraocular pressure_rs34952318_LOC339593_or_ || 31407531_Relative wall thickness x antihypertensive treatment interaction_rs7262682_LINC00687, LOC339593_or_NA - PGAM3P || 31043758_Birth weight_rs6033062_LOC339593_or_ || 31043758_Birth weight_rs4813047_LOC339593_or_LINC02871 - NA || 30598549_Heel bone mineral density_rs34778574_LOC339593_or_ || 30598549_Heel bone mineral density_rs139326…		STRM, BLD, MUS, VAS	GTEx2015_v6,Cells_Transformed_fibroblasts,JAG1,3.58840273665052e-06	IOP
rs6028718	20	38548977	T	C	-0.0557926	0.00852339	5.91716881416115E-11	0.508692	0	-0.0485	0.0089	5.878E-08	-0.0595663	0.010502	1.41203814975E-08	-0.0112534	0.00458032	0.0140137	-0.0220302	0.00393453	2.15351653275554E-08	-0.0378108	0.00552829	7.97619458993782E-12	1.41458571857811E-13	TRUE	intergenic	LINC01734;LINC01370	LOC339568	.	LOC100505663(-84.12kb)	LOC100505663(-84.12kb)	DHX35(+880.6kb)|FAM83D(+967.3kb)|LOC339568(+695.6kb)|LOC100505663(-84.12kb)|MAFB(-765.5kb)|PPP1R16B(+997.3kb)	ENSG00000237767.1	29118346_Idiopathic osteonecrosis of the femoral head_ - HSPE1P1_rs6028718_Rsq1_7E-14 || 31959993_Intraocular pressure_ - HSPE1P1_rs6065171_Rsq0.95_2E-8 || 30054594_Intraocular pressure_ - HSPE1P1_rs6065171_Rsq0.95_2E-8 || 29785010_Intraocular pressure_ - HSPE1P1_rs6065171_Rsq0.95_5E-10 || 29617998_Intraocular pressure_ - HSPE1P1_rs6065171_Rsq0.95_6E-9 || 23823483_Metabolite levels_ - HSPE1P1_rs6…	33627673_Glaucoma (primary open-angle)_rs6101546_LOC339568, LINC01370_or_RN7SL680P - NA || 33491795_Declining hemoglobin trajectory in blood donors_rs13044261_LOC339568_or_ || 31959993_Intraocular pressure_rs6065171_LOC339568_or_NA - HSPE1P1 || 30704525_Mitochondrial DNA copy number_rs6016180_LOC339568, LINC01370_or_NA - HSPE1P1 || 28886342_Dupuytren's disease_rs6016142_LINC01370, LOC339568_or_ |…			.	IOP
rs6094613	20	45788143	A	G	0.0522391	0.00857085	1.09454782012916E-09	0.451416	0	0.0177	0.0091	0.05157	0.0394856	0.0105443	0.000180592	0.0269968	0.00460056	4.40652760851158E-09	0.0129367	0.00395264	0.00106441	0.0264831	0.00581718	5.33617028745957E-06	8.60577779330088E-07	TRUE	intronic	EYA2	EYA2	EYA2(0)	EYA2(0)|LOC100131496(-159.1kb)|MIR3616(-7.465kb)|ZMYND8(-49.72kb)	EYA2(0)|LOC100131496(-159.1kb)|MIR3616(-7.465kb)|NCOA3(-342.5kb)|ZMYND8(-49.72kb)	CDH22(+851kb)|ELMO2(+752.9kb)|EYA2(0)|LOC100131496(-159.1kb)|LOC101060004(-823.8kb)|LOC101927457(-820.7kb)|MIR3616(-7.465kb)|MKRN7P(+694.2kb)|NCOA3(-342.5kb)|OCSTAMP(+608.9kb)|SLC2A10(+423.2kb)|SLC13A3(+475kb)|SLC35C2(+795kb)|SULF2(-498kb)|TP53RK(+469.9kb)|ZMYND8(-49.72kb)|ZNF334(+645.9kb)|ZNF663P(+701.9kb)	ENSG00000064655.13	34021172_Hip index_EYA2_rs1008029_Rsq0.99_2E-10 || 30595370_Waist-hip ratio_EYA2_rs1206825_Rsq0.84_1E-12 || 31669095_Waist-to-hip ratio adjusted for BMI_EYA2_rs3091653_Rsq0.84_6E-13 || 30239722_Waist-hip ratio_EYA2_rs3092781_Rsq0.99_2E-17 || 30239722_Waist-hip ratio_EYA2_rs3092781_Rsq0.99_2E-17 ||	34594039_Alanine aminotransferase levels_rs6066149__or_EYA2 || 34594039_Aspartate aminotransferase levels_rs6018185__or_EYA2 || 34594039_Weight_rs1007331__or_EYA2 || 34594039_Type 2 diabetes_rs35126216__or_EYA2 || 34594039_Hemoglobin A1c levels_rs6066141__or_EYA2 || 34594039_Triglycerides_rs6066138__or_EYA2 || 34059833_Fasting insulin_rs1206760_EYA2_or_EYA2 || 34021172_Waist-to-hip ratio adjusted…		LNG	.	VCDR
rs910067	20	49057789	T	C	0.0575349	0.00855893	1.78992170417777E-11	0.560456	0	0.0429	0.009	2.052E-06	0.0637415	0.0105776	1.67997665437E-09	0.0158233	0.00461399	0.000604893	0.0224097	0.00396301	1.56107897664591E-08	0.0375413	0.00555282	1.33136272595115E-11	2.5706074229626E-13	TRUE	intergenic	LINC01271;PTPN1	PTPN1	.	FAM65C(-144.9kb)|LINC01270(+126.3kb)|LINC01271(+119.9kb)|LINC01272(+161.5kb)|MIR645(-144.5kb)|PTPN1(-69.07kb)	BCAS4(-353.6kb)|CEBPB(+248.6kb)|FAM65C(-144.9kb)|LINC01270(+126.3kb)|LINC01271(+119.9kb)|LINC01272(+161.5kb)|LINC01273(+264.6kb)|LOC100506175(-204.2kb)|MIR645(-144.5kb)|PARD6B(-290.3kb)|PTPN1(-69.07kb)|TMEM189(+287.5kb)|TMEM189-UBE2V1(+287.5kb)|TRERNA1(+399.6kb)|UBE2V1(+325.3kb)	ADNP(-447.7kb)|B4GALT5(+727.4kb)|BCAS4(-353.6kb)|CEBPB(+248.6kb)|DPM1(-493.6kb)|FAM65C(-144.9kb)|KCNB1(+958.6kb)|KCNG1(-562.4kb)|LINC01270(+126.3kb)|LINC01271(+119.9kb)|LINC01272(+161.5kb)|LINC01273(+264.6kb)|LOC100506175(-204.2kb)|LOC101927631(-489.7kb)|MIR645(-144.5kb)|MOCS3(-517.6kb)|NFATC2(-945.7kb)|PARD6B(-290.3kb)|PTGIS(+873.1kb)|PTPN1(-69.07kb)|RNF114(+487.4kb)|SLC9A8(+549kb)|SNAI1(+452.4k…	ENSG00000244376.2	34594039_Colorectal cancer_RN7SL636P - COX6CP2_rs1810501_Rsq0.99_3E-9 || 31826910_Colorectal cancer_RN7SL636P - COX6CP2_rs1810502_Rsq0.99_2E-6(East Asian) || 31089142_Colorectal cancer_RN7SL636P - COX6CP2_rs1810502_Rsq0.99_2E-10 || 30529582_Colorectal cancer_RN7SL636P - COX6CP2_rs1810502_Rsq0.99_1E-6 || 32352494_Intraocular pressure_RN7SL636P - COX6CP2_rs6063514_Rsq0.83_2E-9 || 30510241_Colorecta…	34737425_Severe insulin-resistant type 2 diabetes_rs112480585_LBX1_or_Metazoa_SRP - PAX2 || 34594039_Weight_rs398038222__or_HIF1AN - Metazoa_SRP || 34594039_Height_rs4472734__or_PTPN14 || 34594039_Lymphocyte counts_rs59666047__or_BCL2A1 - Metazoa_SRP || 34594039_Body mass index_rs41310284__or_Metazoa_SRP - PAX2 || 34594039_Body mass index_rs34799303__or_Metazoa_SRP - RPL36AP45 || 34594039_Weight_…	LNG, CRVX, LIV	ESDR, LNG, FAT, STRM, BRST, BLD, MUS, SKIN, LIV, GI, ADRL, PLCNT, PANC, HRT, SPLN, VAS, BRN, BONE	.	IOP
[truncated: 9 more rows]

## Sheet: Table S3. multi-ancestry meta
Suppplementary Table 3. 312 statistically independent SNPs from POAG multi-ancestry meta-analysis
SNP	CHR	BP	A1	A2	BETA	SE	P	FREQ	novel	BETA_IGGC_POAG_2021	SE_IGGC_POAG_2021	P_IGGC_POAG_2021	BETA_MTAG_POAG_2020	SE_MTAG_POAG_2020	P_MTAG_POAG_2020	BETA_VCDR	SE_VCDR	P_VCDR	BETA_IOP	SE_IOP	P_IOP	BETA_23andMe	SE_23andMe	P_23andMe	pval.unadj_23andMe	pass_23andMe	Func.refGene	Gene.refGene	Nearest.gene	withingene	within200kb	within400kb	within1000kb	GENCODE_id	GWAS_report_proxy_SNPS	GWAS_report_gene	Promoter_histone_marks	Enhancer_histone_marks	eQTL
[truncated: 313 more rows]

## Sheet: Table S4. Gene-based analysis
Suppplementary Table 4. Gene-based analysis of POAG MTAG in European population (list of 355 significant genes after Bonferroni correction)
GENE	CHR	START	STOP	NSNPS	NPARAM	N	ZSTAT	P	SYMBOL	Have genome-wide significant SNPs (within 500KB)
ENSG00000154188	8	108261721	108510283	789	64	14515	9.7379	1.0392E-22	ANGPT1	Yes
ENSG00000085276	3	168801287	169381406	1543	128	14480	9.5438	6.8851E-22	MECOM	Yes
ENSG00000112699	6	1624041	2245926	1324	114	14409	9.5086	9.6599E-22	GMDS	Yes
ENSG00000007237	17	9813926	10101868	943	147	14054	9.2364	1.2742E-20	GAS7	Yes
ENSG00000122870	10	60272900	60591195	591	41	14213	9.1599	2.5971E-20	BICC1	Yes
[truncated: 350 more rows]

## Sheet: Table S5. Pathway analysis
Suppplementary Table 5. Pathway analysis of POAG MTAG in European population (list of 32 significant pathways after Bonferroni correction)
[truncated: 33 more rows]

[truncated: 11 more sheets: Table S6. multi-trait colocaliz, Table S7. esQTL colocalization , Table S8.esQTL colocalization m, Table S9. TWAS in retina tissue, Table S10. pQTL_MR, Table S11. PWAS, Table S12. Drug targets, Table S13. LDSC, Table S14. MR, Table S15. coloc_MR_traits, Table S16. MR-PRESSO]
